# Supplementary material for: Transcriptomic analysis of early stages of ‘Candidatus Liberibacter asiaticus’ infection in susceptible and resistant species after inoculation by Diaphorina citri feeding on young shoots
Source: Front Plant Sci. 2025 Feb 20;16:1502953. doi: 10.3389/fpls.2025.1502953 (PMC11882604; doi:10.3389/fpls.2025.1502953)
Supplement: Supplementary file 2 [file DataSheet2.zip]

Archive with 12 entries (12 files):
- Supplemental Table 7.xlsx
- Supplemental Table 4red.xlsx
- Supplemental Table 6.xlsx
- Supplemental Table 11.xlsx
- Supplemental Table 5.xlsx
- Supplemental Table 9.xlsx
- SupplementaL Table 3.xlsx
- Supplemental Table 10.xlsx
- Supplemental Table 1.xlsx
- Supplemental Table 8.xlsx
- Supplemental Table 12.xlsx
- Supplemental Table 2.xlsx
