# Supplementary material for: Transcriptomic analysis of early stages of ‘Candidatus Liberibacter asiaticus’ infection in susceptible and resistant species after inoculation by Diaphorina citri feeding on young shoots
Source: Front Plant Sci. 2025 Feb 20;16:1502953. doi: 10.3389/fpls.2025.1502953 (PMC11882604; doi:10.3389/fpls.2025.1502953)
Supplement: Supplementary file 2 [file DataSheet2.zip › Supplemental Table 7.xlsx]

## Sheet: Title
M0_up	Up-regulated genes in Murraya flushes exposed to CLas-positive versus CLas-negative psyllids at t0
M0_down	Down-regulated genes in Murraya flushes exposed to CLas-positive versus CLas-negative psyllids at t0
M10_up	Up-regulated genes in Murraya flushes exposed to CLas-positive versus CLas-negative psyllids at t10
M10_down	Down-regulated genes in Murraya flushes exposed to CLas-positive versus CLas-negative psyllids at t10
M20_up	Up-regulated genes in Murraya flushes exposed to CLas-positive versus CLas-negative psyllids at t20
M20_down	Down-regulated genes in Murraya flushes exposed to CLas-positive versus CLas-negative psyllids at t20
M30_up	Up-regulated genes in Murraya flushes exposed to CLas-positive versus CLas-negative psyllids at t30
M30_down	Down-regulated genes in Murraya flushes exposed to CLas-positive versus CLas-negative psyllids at t30
M60_up	Up-regulated genes in Murraya flushes exposed to CLas-positive versus CLas-negative psyllids at t60
M60_down	Down-regulated genes in Murraya flushes exposed to CLas-positive versus CLas-negative psyllids at t60

## Sheet: M0_up
	log2FoldChange	padj	annotation
MPANICULATA_016896	1.64188	0.000981076	Metallothionein-like protein type 3
MPANICULATA_003380	2.78262	0.00322862	Cysteine dioxygenase
MPANICULATA_012530	9.4197	0.00322862	Unknown protein
MPANICULATA_004630	6.65937	0.0153924	Stearoyl-[acyl-carrier-protein] 9-desaturase
MPANICULATA_000392	1.91561	0.0189113	Pyruvate decarboxylase
MPANICULATA_005615	3.40138	0.0189113	LOB domain-containing protein
MPANICULATA_004151	3.0913	0.0189113	Hexosyltransferase
MPANICULATA_004702	2.81727	0.0189113	AP2/ERF domain-containing transcription factor
MPANICULATA_014709	5.8571	0.0189113	Hydroxycinnamoyl-CoA shikimate/quinate hydroxycinnamoyl transferase
MPANICULATA_000616	4.17692	0.0221809	CYSTM domain-containing protein
MPANICULATA_010460	2.11365	0.0266145	Ribonuclease T(2)
MPANICULATA_020367	9.06437	0.0274624	Glutathione S-transferase
MPANICULATA_016031	5.80421	0.0314893	Protein kinase domain-containing protein
MPANICULATA_013105	2.94373	0.0317715	UDP-glycosyltransferase
MPANICULATA_006776	3.02954	0.034737	Unknown protein
MPANICULATA_020609	6.29108	0.0436149	Unknown protein
MPANICULATA_017339	2.72318	0.0460452	AP2/ERF domain-containing transcription factor, putative

## Sheet: M0_down
	log2FoldChange	padj	annotation
MPANICULATA_016523	-9.77037	0.000981076	Protein kinase domain-containing protein
MPANICULATA_006729	-8.56794	0.00344746	Unknown protein
MPANICULATA_017136	-1.82385	0.0189113	Chlorophyll a-b binding protein, chloroplastic
MPANICULATA_010164	-1.31433	0.0189113	ABC transporter C family member 13
MPANICULATA_015626	-1.45846	0.0389745	Chlorophyll a-b binding protein, chloroplastic
MPANICULATA_001039	-1.63086	0.0483662	Protein NRT1/ PTR family 3.1

## Sheet: M10_up
	log2FoldChange	padj	annotation
MPANICULATA_005703	0.665665	0.00856212	Thiamine thiazole synthase, chloroplastic
MPANICULATA_013369	0.560726	0.0133919	PPM-type phosphatase domain-containing protein
MPANICULATA_013354	0.523972	0.0372217	J domain-containing protein
MPANICULATA_009795	0.462439	0.0463754	UPF0183 protein isoform X2

## Sheet: M10_down
	log2FoldChange	padj	annotation
MPANICULATA_012850	-1.49594	1.44311e-05	Zinc finger, RING-type
MPANICULATA_008112	-0.437451	0.000522817	Ribonuclease P
MPANICULATA_009514	-0.730772	0.000522817	Cytochrome P450 81Q32
MPANICULATA_010466	-0.570102	0.00425586	Dof-type domain-containing protein
MPANICULATA_009671	-0.417489	0.00736354	Geranylgeranyl pyrophosphate synthase
MPANICULATA_006049	-0.904079	0.00842471	Zinc finger protein CONSTANS-LIKE 6
MPANICULATA_002291	-0.624433	0.0108003	BTB domain-containing protein
MPANICULATA_017659	-0.358932	0.0109179	AP2/ERF domain-containing protein
MPANICULATA_015354	-0.47551	0.011118	DUF4210 domain-containing protein
MPANICULATA_018181	-0.562786	0.0134538	protein TSS-like
MPANICULATA_000814	-0.347066	0.0134716	LETM1 domain-containing protein
MPANICULATA_004024	-0.630912	0.0134716	DPPIV_N domain-containing protein
MPANICULATA_017586	-0.521907	0.0134716	Unknown protein
MPANICULATA_016479	-0.455825	0.0161572	PfkB domain-containing protein
MPANICULATA_000266	-0.920702	0.0197005	Unknown protein
MPANICULATA_011287	-1.03746	0.0197005	Myb-like protein X-like isoform X1
MPANICULATA_013046	-0.274082	0.0336767	NOT2_3_5 domain-containing protein
MPANICULATA_004981	-0.573796	0.0353096	J-domain protein required for chloroplast accumulation response 1, putative isoform 1
MPANICULATA_006984	-0.727153	0.0365917	Monodehydroascorbate reductase
MPANICULATA_011501	-0.514589	0.0367378	phototropin-2-like
MPANICULATA_002146	-0.83324	0.0463754	Homeobox-leucine zipper family protein
MPANICULATA_004382	-0.983535	0.0463754	Protein PHOSPHATE-INDUCED 1
MPANICULATA_004689	-0.349342	0.0463754	Thioredoxin domain-containing protein

## Sheet: M20_up
	log2FoldChange	padj	annotation
MPANICULATA_017561	1.50473	8.75292e-06	Allene oxide synthase, chloroplastic
MPANICULATA_008793	1.62878	0.000167858	Peptidase A1 domain-containing protein
MPANICULATA_016519	2.1025	0.000531553	Non-specific phospholipase C4-like
MPANICULATA_009754	3.15755	0.000531553	Salicylate O-methyltransferase
MPANICULATA_005703	1.25001	0.008626	Thiamine thiazole synthase, chloroplastic
MPANICULATA_010525	1.17748	0.00872895	Alpha-1,4 glucan phosphorylase
MPANICULATA_006204	1.6839	0.0119988	H15 domain-containing protein
MPANICULATA_014824	0.787784	0.0202944	Ethylene responsive factor
MPANICULATA_013752	1.45813	0.0260098	U6 snRNA-associated Sm-like protein LSm4
MPANICULATA_012387	4.97495	0.0270661	Unknown protein
MPANICULATA_001855	1.56373	0.0385599	BHLH domain-containing protein
MPANICULATA_004956	1.00894	0.0392841	Protein DETOXIFICATION
MPANICULATA_006341	1.03872	0.0416538	Carboxypeptidase
MPANICULATA_014279	2.43695	0.0457226	YABBY protein

## Sheet: M20_down
	log2FoldChange	padj	annotation
MPANICULATA_014875	-7.03193	6.79979e-11	Caffeic acid 3-O-methyltransferase
MPANICULATA_021971	-4.34002	2.41783e-10	Caffeic acid 3-O-methyltransferase
MPANICULATA_012958	-6.3374	2.41783e-10	FAS1 domain-containing protein
MPANICULATA_007116	-5.89695	4.72963e-10	Flavonoid 3',5'-hydroxylase
MPANICULATA_012959	-7.06283	5.63719e-09	FAS1 domain-containing protein
MPANICULATA_001949	-3.73879	6.66824e-09	Xyloglucan:xyloglucosyl transferase
MPANICULATA_000295	-2.56987	1.54783e-08	O-fucosyltransferase family protein
MPANICULATA_003551	-2.25497	1.31274e-07	Cellulose synthase
MPANICULATA_018200	-2.07715	1.63387e-06	Cellulose synthase
MPANICULATA_009022	-2.20116	1.85092e-06	Glyco_hydro_19_cat domain-containing protein
MPANICULATA_015690	-1.90865	8.75292e-06	Cellulose synthase
MPANICULATA_014493	-3.09734	8.75292e-06	Laccase
MPANICULATA_000204	-3.98812	1.31275e-05	Laccase
MPANICULATA_008685	-1.86841	0.000134668	sulfate transporter 3.1-like
MPANICULATA_008569	-6.62479	0.000244599	Unknown protein
MPANICULATA_015647	-1.58916	0.000250253	ABC transporter B family member 9 like
MPANICULATA_006512	-2.78106	0.0003021	Unknown protein
MPANICULATA_015510	-1.25071	0.000392721	Hexosyltransferase
MPANICULATA_005425	-1.16426	0.000531553	Non-specific serine/threonine protein kinase
MPANICULATA_004355	-0.846213	0.000531553	Fe2OG dioxygenase domain-containing protein
MPANICULATA_012568	-8.75534	0.000806332	Expansin-B15-like
MPANICULATA_013093	-8.64807	0.000865101	p-hydroxybenzoic acid efflux pump subunit aaeB
MPANICULATA_012862	-1.87828	0.00129291	Xyloglucan endotransglucosylase/hydrolase
MPANICULATA_009019	-2.52271	0.00148343	Fn3_like domain-containing protein
MPANICULATA_007490	-1.41628	0.00167282	Gamma-glutamylcyclotransferase
MPANICULATA_000031	-2.64841	0.00188468	Glycosyltransferases
MPANICULATA_016971	-2.45979	0.00200676	Protein IQ-DOMAIN 1
MPANICULATA_010269	-1.33638	0.00200676	PMR5N domain-containing protein
MPANICULATA_015456	-4.98078	0.00200676	Glutathione transferase
MPANICULATA_004511	-1.58772	0.00228736	WAT1-related protein
MPANICULATA_018717	-2.23884	0.00228815	LRRNT_2 domain-containing protein
MPANICULATA_015071	-0.996581	0.00231802	Translation initiation factor SUI1
MPANICULATA_006142	-7.39942	0.00264259	Mediator of RNA polymerase II transcription subunit 18, putative
MPANICULATA_011988	-7.55097	0.00283996	Protein kinase domain-containing protein
MPANICULATA_014593	-2.29766	0.00504781	Laccase
MPANICULATA_009438	-1.28366	0.00663508	Calcium-transporting ATPase
MPANICULATA_019226	-1.28604	0.00853178	ADP-ribosyl cyclase/cyclic ADP-ribose hydrolase
MPANICULATA_014620	-4.28574	0.00853178	Peroxidase
MPANICULATA_001120	-1.22597	0.00872895	PfkB domain-containing protein
MPANICULATA_004899	-0.838624	0.00872895	PPM-type phosphatase domain-containing protein
MPANICULATA_012960	-1.97334	0.00941683	FAS1 domain-containing protein
MPANICULATA_018017	-0.968108	0.0107402	CSC1-like protein At1g62320
MPANICULATA_017247	-2.09819	0.0114798	COBRA-like protein 4
MPANICULATA_020563	-3.05414	0.0114798	Aquaporin
MPANICULATA_010743	-7.7981	0.0114798	Cytochrome P450 76T24
MPANICULATA_018044	-1.02714	0.0119051	Thioredoxin-independent 5'-adenylylsulfate reductase
MPANICULATA_017121	-8.06683	0.0119988	Mini zinc finger
MPANICULATA_010119	-1.79119	0.0119988	65-kDa microtubule-associated 8-like protein
MPANICULATA_002988	-1.30592	0.0122597	BHLH domain-containing protein
MPANICULATA_001283	-1.20383	0.0151025	ABC transporter-like protein
MPANICULATA_004428	-0.771606	0.0175906	Sulfate transporter 1.1
MPANICULATA_014902	-1.52919	0.0177709	RING-type domain-containing protein
MPANICULATA_009891	-3.2187	0.0177709	Peroxidase
MPANICULATA_004067	-1.81698	0.0202944	Germin-like protein
MPANICULATA_012577	-1.01888	0.0227558	Protein kinase domain-containing protein
MPANICULATA_004723	-1.21317	0.0260059	Choline kinase 1
MPANICULATA_002060	-2.12957	0.0270661	Vacuolar-processing enzyme
MPANICULATA_003363	-3.98264	0.0278917	Lysosomal beta glucosidase
MPANICULATA_008057	-2.26393	0.0278917	STAS domain-containing protein
MPANICULATA_007937	-1.04883	0.0278917	TPR_REGION domain-containing protein
MPANICULATA_007150	-0.921027	0.033807	Magnesium transporter NIPA2
MPANICULATA_009622	-1.1365	0.033807	Multicopper oxidase, type 1
MPANICULATA_021237	-1.46082	0.0353291	VARLMGL domain-containing protein
MPANICULATA_022059	-0.785821	0.0357213	UBC core domain-containing protein
MPANICULATA_015074	-1.15445	0.0357213	Calcium-dependent protein kinase
MPANICULATA_011433	-1.20084	0.0358346	Expansin-like A2
MPANICULATA_002923	-0.621119	0.0361875	ADP-ribosyl cyclase/cyclic ADP-ribose hydrolase
MPANICULATA_001338	-0.884418	0.0380403	WPP domain-interacting tail-anchored protein 1
MPANICULATA_020012	-8.49934	0.0380403	Unknown protein
MPANICULATA_018055	-0.635152	0.0385599	Peroxidase
MPANICULATA_015266	-5.18459	0.0401385	Transcription factor MYB102
MPANICULATA_007472	-1.16601	0.040931	Protein kinase domain-containing protein
MPANICULATA_002316	-3.08012	0.0416538	Cytochrome P450 71A1
MPANICULATA_003450	-1.12695	0.0416538	Protein kinase domain-containing protein
MPANICULATA_010001	-2.14791	0.0418899	Methyladenine glycosylase
MPANICULATA_014401	-1.70554	0.0438207	Ent-kaurenoic acid oxidase 1-like
MPANICULATA_018482	-2.49374	0.045109	Endoglucanase
MPANICULATA_018637	-0.820502	0.0497103	metal-nicotianamine transporter YSL3
MPANICULATA_013452	-2.0509	0.0497371	Long chain acyl-CoA synthetase 7, peroxisomal

## Sheet: M30_up
	log2FoldChange	padj	annotation
MPANICULATA_005703	1.91479	1.15962e-06	Thiamine thiazole synthase, chloroplastic
MPANICULATA_011806	6.91125	4.01088e-05	Protein kinase domain-containing protein
MPANICULATA_017437	1.88831	0.000258859	G-type lectin S-receptor-like serine/threonine-protein kinase
MPANICULATA_002758	4.10093	0.00120707	Homeobox leucine zipper family protein
MPANICULATA_011992	4.79009	0.00120707	Fe2OG dioxygenase domain-containing protein
MPANICULATA_015815	1.32824	0.00307494	Protein SMG7L
MPANICULATA_006213	7.94649	0.0048006	Plant cadmium resistance protein
MPANICULATA_000332	1.09298	0.0139754	Aquaporin PIP1-1
MPANICULATA_015155	2.29984	0.0139754	LRRNT_2 domain-containing protein
MPANICULATA_000419	1.6399	0.0191373	Ferritin
MPANICULATA_011876	2.70664	0.0206265	Wall-associated receptor kinase
MPANICULATA_022479	2.27749	0.0206541	BHLH domain-containing protein
MPANICULATA_006299	2.86046	0.0224187	AAI domain-containing protein
MPANICULATA_000392	1.63563	0.023267	Pyruvate decarboxylase
MPANICULATA_008288	8.29964	0.0235272	1-aminocyclopropane-1-carboxylate oxidase 1
MPANICULATA_003855	3.22672	0.0283745	TspO/MBR-related protein
MPANICULATA_012730	2.27401	0.0337359	Protein kinase domain-containing protein
MPANICULATA_011636	2.06058	0.0343237	Inositol oxygenase
MPANICULATA_015349	2.44971	0.0370132	Protein NO VEIN
MPANICULATA_003291	2.50198	0.0419143	Cytochrome P450
MPANICULATA_014871	1.6054	0.0429394	Tyrosine-specific transport protein
MPANICULATA_018554	2.04312	0.0454798	Protein kinase domain-containing protein
MPANICULATA_012689	2.17101	0.0454798	nuclear transcription factor Y subunit A-1-like
MPANICULATA_006240	1.80448	0.0490929	Adagio protein 3

## Sheet: M30_down
	log2FoldChange	padj	annotation
MPANICULATA_015508	-4.91055	4.68658e-13	Protodermal factor 1
MPANICULATA_008788	-3.16961	9.70512e-07	Unknown protein
MPANICULATA_011422	-2.1583	4.04665e-05	L-ascorbate oxidase-like protein
MPANICULATA_001947	-1.75082	5.8083e-05	Xyloglucan:xyloglucosyl transferase
MPANICULATA_009914	-1.95682	0.000263547	Rhodanese-like domain-containing protein 15, chloroplastic
MPANICULATA_011605	-1.55213	0.000419287	Unknown protein
MPANICULATA_002291	-2.35767	0.000427028	BTB domain-containing protein
MPANICULATA_001422	-1.6496	0.000439689	ABC transporter B family member 19
MPANICULATA_018947	-2.76276	0.000652548	Glutelin type-A 2
MPANICULATA_002066	-1.77715	0.0010765	monocopper oxidase-like protein SKU5
MPANICULATA_011706	-1.87247	0.0010765	protein NRT1/ PTR FAMILY 1.2-like
MPANICULATA_010977	-2.83514	0.0010765	Unknown protein
MPANICULATA_003725	-2.25637	0.00120707	Patatin
MPANICULATA_018044	-1.857	0.00120707	Thioredoxin-independent 5'-adenylylsulfate reductase
MPANICULATA_010692	-1.95377	0.00120707	O-fucosyltransferase family protein
MPANICULATA_012510	-1.42109	0.00120707	Trehalose 6-phosphate phosphatase
MPANICULATA_013273	-1.715	0.00120707	Asparagine synthetase [glutamine-hydrolyzing]
MPANICULATA_007242	-2.7798	0.0014639	Aldehyde dehydrogenase
MPANICULATA_012850	-1.78786	0.00251435	Zinc finger, RING-type
MPANICULATA_001421	-2.80471	0.00360197	Tubulin alpha chain
MPANICULATA_004853	-1.43801	0.00413196	Kinesin-like protein
MPANICULATA_013010	-6.76617	0.00435489	Laccase
MPANICULATA_000940	-1.65031	0.00454869	Glucomannan 4-beta-mannosyltransferase 9
MPANICULATA_001051	-2.24126	0.00454869	Phosphate transporter PHO1-1
MPANICULATA_012568	-5.42552	0.00454869	Expansin-B15-like
MPANICULATA_001439	-2.06284	0.00467609	Aquaporin NIP2-1 like
MPANICULATA_008206	-2.75299	0.00540815	Unknown protein
MPANICULATA_004907	-3.28059	0.00557341	Patatin
MPANICULATA_020906	-2.35238	0.00557341	Xyloglucan endotransglucosylase/hydrolase
MPANICULATA_001454	-3.35342	0.00670051	Expansin
MPANICULATA_011480	-1.3313	0.00670325	Unknown protein
MPANICULATA_006512	-1.57326	0.00742131	Unknown protein
MPANICULATA_001745	-2.55472	0.00742131	pEARLI1-like lipid transfer protein 1
MPANICULATA_010428	-2.4405	0.0102367	homeobox-leucine zipper protein ATHB-13-like
MPANICULATA_022504	-1.70476	0.0104	Phosphoethanolamine N-methyltransferase 1
MPANICULATA_006615	-1.07795	0.0105078	Chloride channel protein
MPANICULATA_009764	-1.37681	0.0125937	T-complex-associated testis-expressed protein 1 isoform 1
MPANICULATA_017108	-2.42494	0.0129527	UDP-glucose 4-epimerase
MPANICULATA_017976	-1.57052	0.0129527	Rho GDP-dissociation inhibitor 1
MPANICULATA_000451	-2.11115	0.0135416	Unknown protein
MPANICULATA_011455	-5.38859	0.0161168	Cyclin N-terminal domain-containing protein
MPANICULATA_009006	-2.2849	0.0187395	Unknown protein
MPANICULATA_015285	-1.87145	0.020525	Nodulin-like domain-containing protein
MPANICULATA_012141	-2.18346	0.020525	Peptidase A1 domain-containing protein
MPANICULATA_012823	-2.07055	0.020525	Lysosomal Pro-X carboxypeptidase-like
MPANICULATA_013992	-7.87136	0.0206265	Laccase
MPANICULATA_010302	-1.66039	0.0208075	Polygalacturonase
MPANICULATA_004564	-2.00135	0.0224187	Amino acid permease 3-like protein
MPANICULATA_000978	-1.06044	0.0234868	HTH myb-type domain-containing protein
MPANICULATA_004059	-1.40979	0.025713	MYB transcription factor 17
MPANICULATA_000751	-1.00329	0.0281604	C2 NT-type domain-containing protein
MPANICULATA_007186	-1.25532	0.0281604	zinc finger CCCH domain-containing protein 55-like
MPANICULATA_004147	-2.10954	0.0316494	PsbP domain-containing protein
MPANICULATA_008988	-1.23556	0.0320058	Polygalacturonase
MPANICULATA_000743	-1.30229	0.0350164	TPX2 domain-containing protein
MPANICULATA_002590	-1.39366	0.0350164	SAP30_Sin3_bdg domain-containing protein
MPANICULATA_011087	-0.92719	0.0350164	HTH myb-type domain-containing protein
MPANICULATA_003605	-7.04817	0.0370132	ethylene-responsive transcription factor ERF098-like
MPANICULATA_005155	-1.45426	0.0370132	Lipase, GDSL
MPANICULATA_018124	-2.0102	0.0374957	Protein GLUTAMINE DUMPER 3-like protein
MPANICULATA_017576	-1.71324	0.0388162	Endoglucanase
MPANICULATA_009572	-2.58328	0.0388162	Protein kinase domain-containing protein
MPANICULATA_002386	-3.43376	0.0419143	GUB_WAK_bind domain-containing protein
MPANICULATA_008056	-1.62405	0.0419143	Leucine-rich repeat extensin-like protein 4
MPANICULATA_015324	-6.92102	0.0419143	RecQ-mediated genome instability protein 1
MPANICULATA_013004	-3.36303	0.0419143	WD_REPEATS_REGION domain-containing protein
MPANICULATA_014230	-1.68526	0.0421704	FAS1 domain-containing protein
MPANICULATA_017073	-2.17717	0.0454798	Phosphoethanolamine N-methyltransferase 1
MPANICULATA_011982	-2.22204	0.0454798	Delta 9 desaturase, putative
MPANICULATA_019793	-8.86121	0.0454798	Fatty acyl-CoA reductase

## Sheet: M60_up
	log2FoldChange	padj	annotation
MPANICULATA_011825	6.52796	2.80692e-07	LRRNT_2 domain-containing protein
MPANICULATA_012437	1.72909	3.93665e-05	Gibberellin 20-oxidase 1
MPANICULATA_019898	1.98867	7.44374e-05	Glucan endo-1,3-beta-D-glucosidase
MPANICULATA_011636	2.7882	7.44374e-05	Inositol oxygenase
MPANICULATA_008761	1.52236	9.11571e-05	Lipoxygenase
MPANICULATA_001743	1.54297	0.000189678	Galactinol--sucrose galactosyltransferase
MPANICULATA_020688	2.18592	0.000259221	Cytochrome P450 82A3
MPANICULATA_011860	5.53415	0.000400303	Protein kinase domain-containing protein
MPANICULATA_005503	6.28004	0.000662327	ANK_REP_REGION domain-containing protein
MPANICULATA_003122	1.7994	0.000662327	NB-ARC domain-containing disease resistance protein
MPANICULATA_010830	5.49485	0.000662327	AAA domain-containing protein
MPANICULATA_013730	2.9128	0.00102621	Lumican
MPANICULATA_006312	1.56147	0.00163194	Protein trichome birefringence-like 41
MPANICULATA_017169	1.98972	0.00176989	DUF863 domain-containing protein
MPANICULATA_004418	1.01012	0.00227441	DDB1- and CUL4-associated factor 10 homolog
MPANICULATA_002857	2.09871	0.00227447	RPW8 domain-containing protein
MPANICULATA_005228	1.49864	0.00239191	BTB/POZ-like protein
MPANICULATA_016924	2.59433	0.00280224	Squamosa promoter binding-like protein
MPANICULATA_012084	3.07579	0.0028452	Unknown protein
MPANICULATA_003350	1.81189	0.00295387	Unknown protein
MPANICULATA_015815	1.44617	0.00478229	Protein SMG7L
MPANICULATA_012730	4.95754	0.0049167	Protein kinase domain-containing protein
MPANICULATA_000810	2.69075	0.00627329	lysosomal Pro-X carboxypeptidase-like
MPANICULATA_011082	1.39561	0.00665053	Serine/threonine-protein kinase SRK2E
MPANICULATA_010209	2.20814	0.0100655	Sieve element occlusion
MPANICULATA_006894	1.86203	0.0102591	Sieve element occlusion
MPANICULATA_013491	7.04499	0.0102591	BHLH domain-containing protein
MPANICULATA_005703	1.62568	0.012318	Thiamine thiazole synthase, chloroplastic
MPANICULATA_019283	7.98977	0.0154895	NB-ARC domain-containing protein
MPANICULATA_012881	0.823695	0.0155065	Cell division cycle protein 48 homolog
MPANICULATA_010102	1.40941	0.0157234	YTH domain-containing protein
MPANICULATA_000392	1.83372	0.0191427	Pyruvate decarboxylase
MPANICULATA_006277	1.54173	0.0226656	Acid phosphatase
MPANICULATA_007903	1.78138	0.0275982	Protein kinase domain-containing protein
MPANICULATA_016909	1.12831	0.0297854	Methylthioribulose-1-phosphate dehydratase
MPANICULATA_013744	1.29637	0.0310059	Urea-proton symporter DUR3
MPANICULATA_009916	1.19775	0.0375182	CRAL-TRIO domain-containing protein
MPANICULATA_007702	3.39182	0.0377135	Abhydrolase_2 domain-containing protein
MPANICULATA_016107	6.10662	0.0431854	Unknown protein
MPANICULATA_002375	1.68395	0.0452322	LRRNT_2 domain-containing protein
MPANICULATA_005457	2.41897	0.0458565	Miraculin-like protein 1

[truncated: 1 more sheets: M60_down]
