# Supplementary material for: Transcriptomic analysis of early stages of ‘Candidatus Liberibacter asiaticus’ infection in susceptible and resistant species after inoculation by Diaphorina citri feeding on young shoots
Source: Front Plant Sci. 2025 Feb 20;16:1502953. doi: 10.3389/fpls.2025.1502953 (PMC11882604; doi:10.3389/fpls.2025.1502953)
Supplement: Supplementary file 2 [file DataSheet2.zip › Supplemental Table 4red.xlsx]

## Sheet: C.h.000_vs_C.h.prior.DESeq2.ann
DEGs in t0 as compared to that of flushes prior to the inoculation period with Clas-negative psyllids in Citrus flushes
	log2FoldChange	padj	annotation
Cs_ont_5g005390	1.43546	1.76018e-16	Two-component response regulator-like PRR95
Cs_ont_2g021580	3.59788	3.96776e-15	AP2/ERF domain-containing transcription factor
Cs_ont_5g036780	1.76137	1.3279e-13	LOB domain-containing protein
Cs_ont_3g011160	-1.39316	1.01464e-12	Protein PHOSPHATE-INDUCED 1
Cs_ont_9g023680	-1.84865	6.11034e-10	MFS domain-containing protein
Cs_ont_2g006370	2.25828	1.49235e-09	BHLH domain-containing protein
Cs_ont_5g033020	3.3822	1.49235e-09	9-cis-epoxycarotenoid dioxygenase
Cs_ont_9g005320	2.05737	1.49235e-09	Haloacid dehalogenase-like hydrolase (HAD) superfamily protein
Cs_ont_6g020270	2.42538	2.53291e-09	Aquaporin PIP2.2, putative
Cs_ont_3g024120	-2.61759	2.02563e-08	WAT1-related protein
Cs_ont_1g027610	-1.276	2.23808e-08	Lactoylglutathione lyase / glyoxalase I family protein
Cs_ont_5g044970	2.14707	1.9471e-07	ADPRibase-Mn
Cs_ont_7g004240	0.974719	2.13376e-07	Aquaporin TIP11
Cs_ont_1g024240	3.17582	2.53488e-07	Cytochrome P450 81Q32
Cs_ont_3g025070	-1.01826	2.53488e-07	Fn3_like domain-containing protein
Cs_ont_8g028600	1.99563	2.53488e-07	L-ascorbate oxidase-like protein
Cs_ont_4g003670	1.50638	3.46151e-07	E3 ubiquitin-protein ligase MIEL1-like
Cs_ont_7g016710	1.43976	3.46151e-07	Unknown protein
Cs_ont_5g047940	-1.23238	4.0246e-07	Tubulin beta chain
Cs_ont_1g005590	-1.67956	4.20654e-07	ABC transporter-like protein
Cs_ont_4g024900	1.8095	4.4051e-07	Trans-cinnamate 4-monooxygenase
Cs_ont_6g002990	8.64383	5.96755e-07	NADH-ubiquinone reductase complex 1 MLRQ subunit
Cs_ont_7g004480	0.881121	9.57019e-07	sulfate transporter 4.1, chloroplastic-like
Cs_ont_4g022240	1.44031	1.1448e-06	Tify domain-containing protein
Cs_ont_2g008480	3.40124	1.16168e-06	FAD-binding PCMH-type domain-containing protein
Cs_ont_6g016140	2.36158	1.37421e-06	Unknown protein
Cs_ont_4g028270	-0.815691	1.91692e-06	CBL-interacting serine/threonine-protein kinase 6
Cs_ont_4g014040	1.4688	2.16092e-06	AP2/ERF domain-containing protein
Cs_ont_5g010810	1.07415	2.16092e-06	BIG SEEDS 1
Cs_ont_8g004900	1.45616	2.44172e-06	Aquaporin PIP2.1, putative
Cs_ont_8g007110	0.759196	2.52933e-06	Arogenate dehydratase
Cs_ont_3g027300	1.9738	2.8617e-06	Glutelin type-A 2
Cs_ont_9g026440	1.05697	3.00797e-06	Beta-carotene hydroxylase
Cs_ont_1g024890	-1.04899	3.87688e-06	Protein RALF-like 34
Cs_ont_4g005480	1.55461	3.87688e-06	Hexosyltransferase
Cs_ont_3g011970	1.35903	4.00945e-06	Mechanosensitive ion channel protein 3, chloroplastic
Cs_ont_3g031800	3.00194	5.44004e-06	HMA domain-containing protein
Cs_ont_7g024070	1.57583	5.44004e-06	Alpha/beta-Hydrolases superfamily protein isoform 1
Cs_ont_7g019800	0.954953	5.82979e-06	Allene-oxide cyclase
Cs_ont_8g026860	1.75131	7.23592e-06	Inositol-tetrakisphosphate 1-kinase
Cs_ont_1g024630	1.23821	7.41861e-06	Ethylene-responsive transcription factor ERF011
Cs_ont_3g006820	1.2914	7.41861e-06	Choline kinase 1
Cs_ont_8g029110	-0.843265	7.41861e-06	Protein EXORDIUM-like 5
Cs_ont_9g010650	1.39134	7.41861e-06	Beta-amylase
Cs_ont_8g022150	-0.886732	7.85892e-06	Organ-specific protein S2
Cs_ont_5g039140	-1.0432	8.06099e-06	UDP-glycosyltransferase 83A1
Cs_ont_5g043520	2.11697	8.16146e-06	Beta-amylase
Cs_ont_8g024700	0.876468	8.16146e-06	BZIP domain-containing protein
Cs_ont_5g006390	2.2871	1.00007e-05	Protein-serine/threonine phosphatase
Cs_ont_3g006910	0.7219	1.12204e-05	Gigantea
Cs_ont_6g014730	2.3914	1.12204e-05	Fe2OG dioxygenase domain-containing protein
Cs_ont_7g016590	1.377	1.12204e-05	Disease resistance protein
Cs_ont_1g026520	-1.13736	1.50244e-05	Sulfite exporter TauE/SafE family protein 3
Cs_ont_4g001050	-2.40825	2.28195e-05	Glutamine dumper 4, putative
Cs_ont_9g008010	8.02461	2.52305e-05	AP2/ERF domain-containing protein
Cs_ont_3g006300	-1.66629	2.62264e-05	Unknown protein
Cs_ont_4g005400	1.35824	2.69029e-05	Protein REVERSION-TO-ETHYLENE SENSITIVITY1
Cs_ont_6g001740	1.03838	2.69411e-05	R3H-assoc domain-containing protein
Cs_ont_1g021010	-0.973711	2.70587e-05	patellin-3-like
Cs_ont_1g021400	-0.960008	2.75252e-05	Glycosyltransferase
Cs_ont_7g001120	1.23572	3.00449e-05	Aquaporin PIP1-1
Cs_ont_5g050270	1.41821	3.30515e-05	Methionine gamma-lyase
Cs_ont_1g020770	1.09813	3.34212e-05	protein EARLY FLOWERING 3-like
Cs_ont_1g020820	2.71849	3.45497e-05	Auxin-responsive protein SAUR32
Cs_ont_5g003060	1.00495	3.47979e-05	Bestrophin/UPF0187
Cs_ont_7g024670	1.68417	3.47979e-05	HD domain-containing protein
Cs_ont_8g003840	0.886041	3.47979e-05	Protein kinase domain-containing protein
Cs_ont_8g015870	1.3096	3.47979e-05	ABC transporter G family member 11-like
Cs_ont_1g000700	-0.867485	4.07285e-05	Mannan endo-1,4-beta-mannosidase
Cs_ont_1g026100	1.22528	4.3036e-05	Hexosyltransferase
Cs_ont_3g022910	0.91183	4.3036e-05	(S)-8-oxocitronellyl enol synthase
Cs_ont_3g007360	1.39935	4.76268e-05	R3H domain-containing protein
Cs_ont_4g000240	1.13965	4.90855e-05	Gamma-glutamylcyclotransferase
Cs_ont_5g015340	1.0816	5.94286e-05	Thioredoxin-like 1-1, chloroplastic
Cs_ont_7g002520	0.82456	6.04826e-05	protein NRT1/ PTR FAMILY 5.1-like
Cs_ont_5g019810	1.61989	6.43135e-05	Protein kinase domain-containing protein
Cs_ont_1g010270	1.24207	6.62517e-05	Unknown protein
Cs_ont_3g011180	2.50892	6.96463e-05	Protein EXORDIUM-like 2
Cs_ont_5g017470	1.32939	7.29113e-05	Inositol transporter 1
Cs_ont_2g031870	1.31562	7.65925e-05	ToMV resistance protein Tm-2(2)
Cs_ont_9g000230	0.98496	7.65925e-05	Non-specific serine/threonine protein kinase
Cs_ont_7g014310	0.915014	9.47413e-05	GlcNAc kinase
Cs_ont_7g025190	1.72685	9.47413e-05	IAA-amino acid hydrolase ILR1
Cs_ont_7g018660	-0.712161	9.85068e-05	Carboxypeptidase
Cs_ont_8g026110	1.84064	0.000100563	zinc finger protein ZAT10-like
Cs_ont_3g014570	1.77859	0.000103777	Calmodulin binding protein-like
Cs_ont_4g013640	1.14872	0.000103834	Sodium/calcium exchanger NCL
Cs_ont_4g014340	0.804663	0.000103844	Phytocyanin domain-containing protein
Cs_ont_2g005000	8.08069	0.000109044	Unknown protein
Cs_ont_6g014310	1.15683	0.000111244	LRRNT_2 domain-containing protein
Cs_ont_5g004120	1.18334	0.000128482	BZIP domain-containing protein
Cs_ont_3g024310	1.41702	0.000129569	Abhydrolase_3 domain-containing protein
Cs_ont_5g039920	1.69467	0.000129569	Expansin
Cs_ont_7g002630	-1.17934	0.000130871	WEB family protein At2g40480
Cs_ont_2g032860	2.86871	0.000138283	HMA domain-containing protein
Cs_ont_1g008680	-1.33553	0.000146623	GDSL esterase/lipase
Cs_ont_4g009650	1.14008	0.000146623	zinc finger CCCH domain-containing protein 20-like
Cs_ont_1g025590	1.73595	0.000147692	AB hydrolase-1 domain-containing protein
Cs_ont_2g006670	1.66237	0.000147692	Cysteine-rich receptor-like protein kinase 8
Cs_ont_2g006880	2.39531	0.000147692	Cysteine-rich receptor-like protein kinase 25
Cs_ont_8g003340	0.935011	0.000147692	Methyl-CpG-binding domain-containing protein 7-like
Cs_ont_8g004020	0.93251	0.000147692	Ethylene-responsive transcription factor
Cs_ont_8g025850	-0.724382	0.000147692	Gibberellin regulated protein
Cs_ont_9g006740	-1.14907	0.000147692	3-ketoacyl-CoA synthase
Cs_ont_4g017280	1.57089	0.000149249	Glutathione S-transferase family protein isoform 1
Cs_ont_4g024310	-0.966011	0.000149249	Heparanase-like protein 3
Cs_ont_2g025930	-1.78679	0.000157706	Xyloglucan endotransglucosylase/hydrolase
Cs_ont_4g010580	1.37144	0.000157706	Beta-galactosidase
Cs_ont_3g027630	3.30119	0.000163964	Stemmadenine O-acetyltransferase
Cs_ont_2g033090	1.01917	0.000167134	Unknown protein
Cs_ont_9g025130	2.83635	0.000167134	AP2/ERF domain-containing transcription factor
Cs_ont_2g019270	0.846256	0.000175766	Glutamate receptor
Cs_ont_3g004330	0.821367	0.000176399	Allene oxide synthase
Cs_ont_6g011530	1.67051	0.000176977	Glycosyltransferase
Cs_ont_1g013760	4.09868	0.000177026	Fe2OG dioxygenase domain-containing protein
Cs_ont_4g028290	1.36843	0.000177026	Protein kinase domain-containing protein
Cs_ont_3g000440	2.08532	0.000178708	Protein PIN-LIKES like
Cs_ont_5g037950	-1.05664	0.000178708	WD repeat and HMG-box DNA-binding protein 1
Cs_ont_5g048690	1.48726	0.000178708	Respiratory burst oxidase, putative
Cs_ont_5g017450	0.700111	0.000179821	Unknown protein
Cs_ont_3g022900	0.865595	0.000184121	3-oxo-Delta(4,5)-steroid 5-beta-reductase
Cs_ont_2g020670	3.7881	0.00019718	Transcription factor MYB4
Cs_ont_5g006530	3.44185	0.000198565	Transcription factor MYB108-like
Cs_ont_4g022880	0.818788	0.000208365	Tify domain-containing protein
Cs_ont_4g028580	-0.9404	0.000208365	Uveal autoantigen with coiled-coil domains and ankyrin repeats isoform 1
Cs_ont_9g014910	-1.15662	0.000209337	Protein ralf-like 32
Cs_ont_3g005870	-0.94032	0.000209341	Patellin-2
Cs_ont_7g022330	0.836887	0.000209341	F-box/kelch-repeat protein At5g60570
Cs_ont_3g010700	1.15577	0.000209526	DDB1- and CUL4-associated factor 10 homolog
Cs_ont_4g001310	2.89257	0.000216025	VQ domain-containing protein
Cs_ont_5g039610	0.834676	0.000216025	Formin-like protein
Cs_ont_9g009600	-0.804773	0.000218921	cysteine-rich repeat secretory protein 3
Cs_ont_8g005970	-1.09804	0.000223053	Exostosin domain-containing protein
Cs_ont_8g012140	-1.12198	0.000229068	Protein kinase domain-containing protein
Cs_ont_4g018600	1.54329	0.000231567	Expression protein
Cs_ont_8g021770	-0.718661	0.000237812	Glycine-rich RNA-binding protein
Cs_ont_7g016620	1.3492	0.000238056	Protein PHLOEM PROTEIN 2-LIKE A1
Cs_ont_7g011620	1.10943	0.000251574	Ribose-phosphate pyrophosphokinase
Cs_ont_1g017510	1.23342	0.000261897	HTH myb-type domain-containing protein
Cs_ont_4g005860	1.14582	0.000277814	Blue copper protein-like
Cs_ont_5g034510	0.919093	0.000277866	Folate gamma-glutamyl hydrolase
Cs_ont_8g026380	0.661287	0.000304073	Unknown protein
Cs_ont_2g034280	1.30466	0.000333362	Peroxidase
Cs_ont_4g003410	-0.836687	0.000339406	Flavin-containing monooxygenase
Cs_ont_8g027770	1.2705	0.000340174	Senescence domain-containing protein
Cs_ont_7g022960	1.88359	0.000348284	3'-N-debenzoyl-2'-deoxytaxol N-benzoyltransferase, putative
Cs_ont_5g034040	1.15577	0.000350442	Bidirectional sugar transporter SWEET
Cs_ont_4g015070	3.69567	0.000383134	NAC domain-containing protein
Cs_ont_8g027910	0.989567	0.000383134	Heavy metal-associated domain containing protein
Cs_ont_8g003970	0.992583	0.000385001	Formin-like protein
Cs_ont_3g001510	-0.966422	0.000398336	Rop guanine nucleotide exchange factor 1
Cs_ont_3g015310	1.02927	0.000401235	HIG1 domain-containing protein
Cs_ont_9g005190	0.963755	0.000405379	CYCLIN domain-containing protein
Cs_ont_4g023960	0.85275	0.000427153	Galactinol--sucrose galactosyltransferase
Cs_ont_1g026130	1.46986	0.000439816	Calcium uniporter protein
Cs_ont_5g050560	1.20933	0.000439816	START domain-containing protein
Cs_ont_1g023190	-0.567529	0.000445808	AP2-like ethylene-responsive transcription factor ANT
Cs_ont_4g024280	1.0875	0.000456508	Fe2OG dioxygenase domain-containing protein
Cs_ont_5g045700	0.983123	0.000459318	Anthranilate phosphoribosyltransferase
Cs_ont_2g004220	1.23459	0.000463795	GDSL esterase/lipase
Cs_ont_4g014780	1.15693	0.000463795	RING-type domain-containing protein
Cs_ont_2g031190	1.11361	0.000476227	Transferase
Cs_ont_3g020550	-1.08803	0.00048833	ABC transporter B family member 2
Cs_ont_1g002540	-1.12943	0.000532107	caffeic acid 3-O-methyltransferase-like
Cs_ont_8g006100	1.59691	0.000534596	Zinc finger, RING-type
Cs_ont_8g000590	0.710579	0.000537716	Zinc finger CCCH domain-containing protein 66
Cs_ont_5g002770	1.95986	0.000558394	(+)-neomenthol dehydrogenase
Cs_ont_3g019420	-0.683448	0.000560622	Epimerase domain-containing protein
Cs_ont_7g023790	-0.815771	0.000571833	NPH3 domain-containing protein
Cs_ont_3g007530	0.870452	0.000579622	Serine/threonine-protein kinase HT1
Cs_ont_7g001130	3.31633	0.000586482	Aquaporin PIP1-1
Cs_ont_4g006130	-1.48047	0.000593007	SPX domain-containing protein
Cs_ont_5g001200	1.11851	0.000598827	GATA transcription factor
Cs_ont_7g009710	0.817969	0.000604401	Core-2/I-branching beta-1,6-N-acetylglucosaminyltransferase family protein, putative isoform 1
Cs_ont_4g005720	-1.73266	0.000622025	transcription factor MYB82-like
Cs_ont_3g009660	0.778357	0.000629741	DIS3-like exonuclease 2
Cs_ont_3g004210	1.01727	0.000638981	LIM zinc-binding domain-containing protein
Cs_ont_9g007150	0.707591	0.000697355	Zinc finger, CCHC-type
Cs_ont_3g006170	0.750129	0.000702715	Sucrose transport protein, putative
Cs_ont_4g021920	-0.966636	0.000721133	Membrane lipoprotein
Cs_ont_4g020500	-0.776011	0.000730899	Two-pore potassium channel like
Cs_ont_6g020280	2.96762	0.000741186	Aquaporin PIP2.2, putative
Cs_ont_2g002830	0.738438	0.000795869	AML1
Cs_ont_5g036910	0.87804	0.000825514	Unknown protein
Cs_ont_7g010190	-1.15549	0.000825514	Protein kinase domain-containing protein
Cs_ont_6g010800	-0.842543	0.000838909	Actin
Cs_ont_5g000500	-2.82718	0.000873844	Cyclin
Cs_ont_5g004940	1.5843	0.000873844	AAA domain-containing protein
Cs_ont_8g023080	1.79041	0.000904955	Non-symbiotic hemoglobin, putative
Cs_ont_1g007640	0.831969	0.000928479	Non-specific serine/threonine protein kinase
Cs_ont_2g008510	2.58489	0.000940857	FAD-binding PCMH-type domain-containing protein
Cs_ont_5g036150	0.978138	0.000940857	AB hydrolase-1 domain-containing protein
Cs_ont_5g042600	1.24891	0.000940857	HTH myb-type domain-containing protein
Cs_ont_6g015270	0.930522	0.000940857	Aquaporin PIP1-1
Cs_ont_4g014940	1.32733	0.000944754	DUF3700 domain-containing protein
Cs_ont_1g000720	-1.02342	0.000948872	FCS-Like Zinc finger 6
Cs_ont_5g001230	0.701104	0.00101948	BHLH domain-containing protein
Cs_ont_5g031510	1.59509	0.0010335	AB hydrolase-1 domain-containing protein
Cs_ont_4g013610	-0.90399	0.00105465	Transcription factor TCP4-like
Cs_ont_7g029040	-0.906272	0.00109651	O-fucosyltransferase family protein
Cs_ont_5g002910	1.07582	0.00115733	Remorin
Cs_ont_5g041990	-1.13662	0.00115733	AAI domain-containing protein
Cs_ont_9g003620	1.26501	0.00115733	Beta-amylase
Cs_ont_1g028720	0.687588	0.00115788	Peptidase A1 domain-containing protein
Cs_ont_1g005350	0.691296	0.00119206	Inositol-3-phosphate synthase
Cs_ont_5g004410	-0.895112	0.00119206	Dead box ATP-dependent RNA helicase, putative
Cs_ont_9g028530	-0.754843	0.00119206	Metacaspase-4
Cs_ont_6g019050	1.06721	0.00119527	Two-component response regulator
Cs_ont_4g016630	-0.784887	0.00128763	SQS2
Cs_ont_9g027600	0.55408	0.00131145	Glutamine amidotransferase type-2 domain-containing protein
Cs_ont_5g050360	-0.707165	0.00138923	BHLH domain-containing protein
Cs_ont_4g009420	-0.727378	0.001443	Glucan endo-1,3-beta-D-glucosidase
Cs_ont_4g015740	2.78281	0.00144302	Wound-responsive family protein
Cs_ont_2g029660	-1.17299	0.00145807	WAT1-related protein
Cs_ont_9g004850	0.735744	0.00146311	DUF3700 domain-containing protein
Cs_ont_1g010000	1.12191	0.00153719	MAGUK p55 subfamily member 4 like
Cs_ont_9g023920	-0.709102	0.00158115	PMEI domain-containing protein
Cs_ont_5g044030	-0.703162	0.00161363	Citrulline--aspartate ligase
Cs_ont_7g021890	1.07415	0.00161912	MADS-box protein
Cs_ont_8g012170	2.19681	0.00161912	Inositol oxygenase
Cs_ont_9g010560	1.11299	0.00163785	Ammonium transporter
Cs_ont_1g019290	1.13804	0.00164504	GTP diphosphokinase
Cs_ont_6g018490	1.07518	0.00164504	Transferase
Cs_ont_2g029330	1.13236	0.00175199	salicylate carboxymethyltransferase
Cs_ont_2g019250	0.865337	0.00177573	Glutamate receptor
Cs_ont_6g004570	2.32421	0.00179763	3-oxoacyl-[acyl-carrier-protein] synthase
Cs_ont_2g010760	0.842528	0.00183623	PKS_ER domain-containing protein
Cs_ont_4g008840	2.23874	0.00183623	AP2/ERF domain-containing protein
Cs_ont_5g029560	1.01074	0.00183623	Mitogen-activated protein kinase kinase 9-like
Cs_ont_8g003510	-0.891761	0.00188049	60S ribosomal protein L35
Cs_ont_1g029490	1.15332	0.00190636	Protein-serine/threonine phosphatase
Cs_ont_5g013960	1.16851	0.00192364	TDBD domain-containing protein
Cs_ont_1g026370	0.666749	0.00193739	U2 snRNP auxiliary factor large subunit
Cs_ont_8g025140	-0.719841	0.00193739	Cyclin N-terminal domain-containing protein
Cs_ont_8g005610	0.719355	0.00195823	P-loop NTPase domain-containing protein LPA1
Cs_ont_3g001310	1.0604	0.00196617	4-coumarate--CoA ligase-like 4
Cs_ont_1g014900	0.739716	0.00199383	Hydrolase_4 domain-containing protein
Cs_ont_3g008280	0.999576	0.00199383	ACT domain-containing protein ACR3
Cs_ont_5g043390	1.23685	0.00199383	Serine/threonine-protein kinase SAPK3-like
Cs_ont_7g017560	0.97633	0.00199383	PLATZ transcription factor family protein isoform 1
Cs_ont_4g001470	-1.029	0.00205163	Phytocyanin domain-containing protein
Cs_ont_5g014650	0.656803	0.00207247	Protein quirky
Cs_ont_6g005380	1.7107	0.00207247	Transcription factor MYB20
Cs_ont_7g024360	-1.57064	0.00207247	Polygalacturonase
Cs_ont_3g005630	3.51916	0.00214186	Receptor-like serine/threonine-protein kinase
Cs_ont_6g014870	1.06357	0.00214186	Lysine methyltransferase
Cs_ont_4g026380	1.34806	0.00216727	Xyloglucan endotransglucosylase/hydrolase
Cs_ont_9g024620	2.14488	0.00217679	BHLH domain-containing protein
Cs_ont_3g000540	1.17885	0.00224599	RRM domain-containing protein
Cs_ont_4g011390	1.55039	0.00226082	Protein-serine/threonine phosphatase
Cs_ont_4g021780	-0.969689	0.0023023	AAA domain-containing protein
Cs_ont_1g024970	0.733297	0.0023076	CLK4-associating serine/arginine rich protein
Cs_ont_8g027680	0.760354	0.0023076	Nodulin-like domain-containing protein
Cs_ont_3g013080	2.80925	0.00235949	FKBP-type peptidyl-prolyl cis-trans isomerase family protein
Cs_ont_2g030110	0.826931	0.00239412	Ethylene insensitive 3 family protein
Cs_ont_3g008360	-2.25139	0.00240182	Unknown protein
Cs_ont_7g000040	1.19517	0.00243107	Unknown protein
Cs_ont_4g021710	0.814244	0.002484	F-box domain-containing protein
Cs_ont_1g029680	0.651415	0.0024954	Thioredoxin reductase
Cs_ont_4g002020	0.902077	0.00249922	Calcium uptake 1, mitochondrial
Cs_ont_6g001360	-0.803421	0.00249922	Tubulin alpha chain
Cs_ont_4g024540	0.675271	0.00250802	MFS domain-containing protein
Cs_ont_9g000800	2.27479	0.00250802	Transcription factor MYB108-like
Cs_ont_7g016920	1.888	0.00258923	Glutathione S-transferase
Cs_ont_8g013920	0.689496	0.00258923	RING-type E3 ubiquitin transferase
Cs_ont_9g009010	-0.828202	0.00258923	Kinesin motor domain-containing protein
Cs_ont_5g005840	0.766318	0.00262676	Glucose-1-phosphate adenylyltransferase
Cs_ont_2g003130	0.719501	0.00272872	Protein kinase domain-containing protein
Cs_ont_4g012710	-0.650286	0.00272872	Beta-glucosidase 44
Cs_ont_4g026350	-1.5667	0.00272872	Xyloglucan endotransglucosylase/hydrolase
Cs_ont_6g018670	-1.93046	0.00272872	ABC transporter-like protein
Cs_ont_5g036850	0.955327	0.00276197	Unknown protein
Cs_ont_8g028000	-0.681765	0.00276197	Aquaporin PIP2-7
Cs_ont_4g003350	2.83959	0.0027832	Glucose-signaling factor like
Cs_ont_6g007770	5.5638	0.0027832	F-box domain-containing protein
Cs_ont_6g022630	2.24551	0.0028532	Lipase_3 domain-containing protein
Cs_ont_5g045060	-1.05328	0.00286639	Pentatricopeptide repeat-containing protein At3g48250, chloroplastic
Cs_ont_3g011120	2.76604	0.00289762	Glycosyltransferase
Cs_ont_5g011760	-1.23891	0.00289919	CDT1 domain-containing protein
Cs_ont_4g023110	0.926914	0.00290528	Chalcone_isomerase domain-containing protein
Cs_ont_5g039180	1.17478	0.00290528	Diacylglycerol kinase
Cs_ont_8g020080	0.983955	0.00292463	Arginine decarboxylase
Cs_ont_7g024690	0.701894	0.0029398	PWI domain-containing protein
Cs_ont_5g046330	-1.67911	0.00296017	snakin-2-like
Cs_ont_2g028430	-0.577151	0.00303903	Pescadillo homolog
Cs_ont_5g011310	-0.773366	0.00313885	U3 small nucleolar RNA-associated protein 18 homolog
Cs_ont_1g029550	-0.693368	0.00314663	Auxin efflux carrier family protein
Cs_ont_6g000230	0.767246	0.00314663	RIK, putative
Cs_ont_5g050210	3.01195	0.003182	NADP-specific glutamate dehydrogenase, putative
Cs_ont_7g003060	2.21823	0.003182	phenylalanine N-monooxygenase-like
Cs_ont_4g000680	0.669834	0.00319361	RING-type domain-containing protein
Cs_ont_6g011740	1.75827	0.00319361	CYSTM domain-containing protein
Cs_ont_9g021490	1.97337	0.00319361	Unknown protein
Cs_ont_6g001220	2.16762	0.00324369	60S ribosomal protein L34, putative
Cs_ont_3g010860	-0.592275	0.00325672	Annexin
Cs_ont_8g003530	-1.28963	0.00327832	3-ketoacyl-CoA synthase
Cs_ont_5g007230	2.98592	0.00338449	DUF4228 domain-containing protein
Cs_ont_2g001540	1.01149	0.0036286	WRKY transcription factor, putative
Cs_ont_3g013880	2.45903	0.00363265	Hexosyltransferase
Cs_ont_2g019730	0.752209	0.00364877	Gnk2-homologous domain-containing protein
Cs_ont_1g019000	1.19401	0.00366804	Tify domain-containing protein
Cs_ont_3g004560	0.896337	0.00366804	RPW8 domain-containing protein
Cs_ont_2g025170	1.23451	0.00374569	GEM-like protein 5
Cs_ont_2g029140	0.951505	0.00376092	Peroxidase
Cs_ont_1g023450	3.13905	0.00378465	Glycoside hydrolase, family 43
Cs_ont_4g003060	-0.895343	0.00378465	3-ketoacyl-CoA synthase
Cs_ont_3g032060	0.905011	0.00379354	Unknown protein
Cs_ont_1g002790	0.737585	0.00382705	Cellulose synthase
Cs_ont_6g005680	-0.761436	0.00383027	Pentatricopeptide repeat-containing protein At1g80270, mitochondrial
Cs_ont_9g026510	0.68568	0.0038632	HTH myb-type domain-containing protein
Cs_ont_3g007080	3.07783	0.00390537	AP2/ERF domain-containing protein
Cs_ont_9g015910	-0.842831	0.00392955	Protein kinase domain-containing protein
Cs_ont_6g011410	-0.64269	0.0039572	Proteasome subunit alpha type
Cs_ont_7g025250	-1.23993	0.00397278	Unknown protein
Cs_ont_8g000740	-1.11027	0.00397278	Vacuolar cation/proton exchanger
Cs_ont_5g005330	-0.703292	0.00399157	Starch synthase, chloroplastic/amyloplastic
Cs_ont_2g002340	-1.59909	0.00399486	Cytochrome b561 domain-containing protein
Cs_ont_4g001530	1.44428	0.00409323	Chorismate mutase
Cs_ont_9g006750	-0.687978	0.00420224	3-ketoacyl-CoA synthase
Cs_ont_8g007860	2.55176	0.0042352	Glucan endo-1,3-beta-D-glucosidase
Cs_ont_1g026610	0.914469	0.00430973	Unknown protein
Cs_ont_5g022640	-0.965481	0.00430973	4-hydroxy-tetrahydrodipicolinate reductase 1, chloroplastic
Cs_ont_7g014920	-1.4113	0.00430973	Cytochrome b561 domain-containing protein
Cs_ont_5g045100	-1.01802	0.00433763	DYW_deaminase domain-containing protein
Cs_ont_8g022070	-1.46279	0.00433763	Organ-specific protein S2
Cs_ont_2g020750	1.63997	0.00436339	coumaroyl-CoA:anthocyanidin 3-O-glucoside-6''-O-coumaroyltransferase 1-like
Cs_ont_3g011300	0.836769	0.00436339	O-fucosyltransferase family protein
Cs_ont_2g035560	1.42412	0.0045026	Protein kinase domain-containing protein
Cs_ont_6g011820	0.549587	0.00450451	Protein PAT1 1-like
Cs_ont_7g002750	-0.76458	0.00450451	Mini-chromosome maintenance complex-binding protein
Cs_ont_5g042560	1.52884	0.00450573	AP2/ERF domain-containing protein
Cs_ont_3g012760	0.958532	0.00458892	Inositol-tetrakisphosphate 1-kinase
Cs_ont_5g019260	-1.06159	0.00458892	Germacrene D synthase
Cs_ont_6g009510	1.88266	0.00461855	RING-type E3 ubiquitin transferase
Cs_ont_5g020520	1.81809	0.00463266	ADP-ribosyl cyclase/cyclic ADP-ribose hydrolase
Cs_ont_9g018670	0.516803	0.00469242	Calcium-binding EF-hand
Cs_ont_2g002700	1.81744	0.0047923	WRKY transcription factor
Cs_ont_4g012330	1.12626	0.00489904	Tubulin beta chain
Cs_ont_8g005940	-1.0488	0.00496888	Carboxypeptidase
Cs_ont_6g011960	1.0591	0.00500261	4-coumarate--CoA ligase
Cs_ont_7g015420	0.745229	0.00502744	Mitogen-activated protein kinase
Cs_ont_3g009750	-0.816395	0.00505228	Aa_trans domain-containing protein
Cs_ont_9g026950	-0.749373	0.0050761	TIMELESS domain-containing protein
Cs_ont_2g006160	1.62882	0.0051619	Equilibrative nucleoside transporter
Cs_ont_8g003400	2.07252	0.00530239	TOX high mobility group box family member 4-A, putative isoform 4
Cs_ont_6g014880	-0.642657	0.00532893	Protein FAR1-RELATED SEQUENCE
Cs_ont_9g006910	-1.00619	0.00532893	Auxin-responsive protein
Cs_ont_1g017660	2.78598	0.00533432	Oxidative stress 3, putative isoform 1
Cs_ont_6g026400	-0.731907	0.00541104	Pectin acetylesterase
Cs_ont_4g004270	-0.964272	0.00559607	Aquaporin TIP4-1
Cs_ont_1g001940	0.98882	0.00569099	Non-specific serine/threonine protein kinase
Cs_ont_2g035350	-0.478614	0.00573748	Tubulin alpha chain
Cs_ont_4g026880	2.29435	0.00573748	Alpha,alpha-trehalose-phosphate synthase [UDP-forming] 6
Cs_ont_4g027270	0.675871	0.00573748	NAD(P)-bd_dom domain-containing protein
Cs_ont_7g025010	-0.794609	0.00573748	PMR5N domain-containing protein
Cs_ont_7g000550	2.1727	0.00579124	Serine/threonine-protein kinase Nek8, putative
Cs_ont_8g003080	-0.631627	0.00592125	Histone H4
Cs_ont_7g019290	-0.956066	0.0059557	Peptidase A1 domain-containing protein
Cs_ont_4g006590	-0.513309	0.00608632	Protein arginine N-methyltransferase
Cs_ont_5g038620	-0.890988	0.00611154	Replication protein A subunit
Cs_ont_3g001880	-0.970395	0.00613619	Subtilisin-like protease SBT5.1
Cs_ont_3g026260	0.993608	0.00613619	DUF639 domain-containing protein
Cs_ont_8g023580	1.02911	0.00613619	Maternal effect embryo arrest 14-1 protein
Cs_ont_9g011330	-0.7807	0.00613619	Chaperonin Cpn60
Cs_ont_3g004170	1.00578	0.00624651	Hexosyltransferase
Cs_ont_8g003270	-0.687012	0.006277	Histone H2B
Cs_ont_4g019570	0.69107	0.00634772	ethylene-responsive transcription factor 3-like
Cs_ont_2g003140	0.621391	0.00654205	Non-specific serine/threonine protein kinase
Cs_ont_3g002200	1.59436	0.00654205	Protein PSK SIMULATOR 2
Cs_ont_7g027700	-0.713195	0.00654205	Carboxypeptidase
Cs_ont_1g024770	-0.464116	0.00657045	Caffeoyl-CoA O-methyltransferase
Cs_ont_8g005760	1.25398	0.00657045	HMA domain-containing protein
Cs_ont_5g004780	-1.30715	0.00657869	Laccase
Cs_ont_5g009780	0.579169	0.00657869	mediator of RNA polymerase II transcription subunit 33B-like
Cs_ont_6g002750	-0.854965	0.00657869	O-fucosyltransferase family protein
Cs_ont_6g015600	0.681267	0.00657869	MFS domain-containing protein
Cs_ont_8g001310	-0.799583	0.00657869	Tubulin beta chain
Cs_ont_9g023720	-0.687002	0.00657869	BAG domain-containing protein
Cs_ont_6g014860	0.708504	0.00658245	Unknown protein
Cs_ont_2g026300	-0.758005	0.00662106	Aspartate aminotransferase
Cs_ont_5g008040	1.15975	0.00662106	Indole-3-acetic acid-induced protein ARG2, putative
Cs_ont_5g027790	0.860462	0.00662106	Unknown protein
Cs_ont_6g013850	-0.797615	0.00662106	Patellin-6
Cs_ont_7g020030	-1.16949	0.00662458	Piriformospora indica-insensitive protein 2
Cs_ont_2g004240	1.49755	0.00669511	Ethylene-responsive transcription factor, putative
Cs_ont_4g026680	1.16593	0.00671447	Zinc finger protein CONSTANS-LIKE 5-like
Cs_ont_3g001070	0.90988	0.00675699	BTB/POZ domain-containing protein At2g30600
Cs_ont_4g017170	0.747787	0.00678712	BCAS3 domain-containing protein
Cs_ont_6g005550	0.707361	0.00678712	Senescence-associated protein SPA15, chloroplastic
Cs_ont_3g002310	0.983067	0.00682713	gibberellin-regulated protein 1-like
Cs_ont_9g016500	-0.631886	0.00682713	Kinesin motor domain-containing protein
Cs_ont_2g023520	-0.649813	0.00685062	ANK_REP_REGION domain-containing protein
Cs_ont_8g024060	-0.959127	0.00685062	Abhydrolase_3 domain-containing protein
Cs_ont_2g012440	0.787376	0.00685577	WD repeat and HMG-box DNA-binding protein like
Cs_ont_5g010700	1.36225	0.00685577	Sulfate transporter 3,1
Cs_ont_2g018890	0.922343	0.00686389	WRKY domain-containing protein
Cs_ont_4g007910	1.45162	0.00686389	Arabinogalactan peptide 20
Cs_ont_4g023390	-0.864841	0.00686389	Mechanosensitive ion channel protein
Cs_ont_4g007360	-0.7382	0.00688821	DNA mismatch repair protein
Cs_ont_8g026350	-0.701074	0.00688821	LIM domain-containing protein WLIM1-like
Cs_ont_5g004540	-0.674679	0.00689888	RING-type E3 ubiquitin transferase
Cs_ont_6g022790	0.558134	0.00691071	caffeic acid 3-O-methyltransferase-like
Cs_ont_7g001050	1.26788	0.00691938	Transferase family protein
Cs_ont_8g003180	1.45238	0.00691938	Glycine-rich RNA-binding protein
Cs_ont_5g037450	-1.09767	0.00697625	Protein MIZU-KUSSEI 1
Cs_ont_3g013430	2.18461	0.00702444	Zinc finger protein ZAT10
Cs_ont_7g005070	2.12309	0.00702444	AP2-like ethylene-responsive transcription factor TOE3
Cs_ont_1g029350	-0.629181	0.00717592	HMG box domain-containing protein
Cs_ont_4g016940	-0.540924	0.00746191	Terpene synthase
Cs_ont_3g007230	0.629697	0.0075	Abscisic acid stress ripening-related protein
Cs_ont_5g042760	1.66917	0.0075	AP2/ERF domain-containing transcription factor, putative
Cs_ont_9g025290	0.797292	0.00763095	Methyltransferase
Cs_ont_7g024600	-0.617967	0.00764328	Polygalacturonase 1 beta-like protein 1
Cs_ont_6g000890	1.87579	0.00768809	NAC domain-containing protein
Cs_ont_1g018350	-1.04651	0.0082146	Lipase, GDSL
Cs_ont_9g005810	-1.03906	0.00829063	Biopterin transport-related protein BT1
Cs_ont_5g002920	0.680462	0.00830966	A to I editase domain-containing protein
Cs_ont_2g016300	-0.855876	0.00832964	Subtilisin-like protein protease
Cs_ont_3g005280	-1.04804	0.00834407	Subtilisin-like protease SBT1.9
Cs_ont_8g023550	0.998639	0.00850011	Maternal effect embryo arrest 14-1 protein
Cs_ont_6g018100	-1.14983	0.00852144	WAT1-related protein
Cs_ont_1g019170	1.95397	0.00863978	Lipoxygenase
Cs_ont_7g000440	0.87519	0.00864849	Calcium-binding mitochondrial carrier protein SCaMC-1
Cs_ont_9g014610	-0.717067	0.00864849	Glycine-rich RNA-binding protein
Cs_ont_7g012440	0.795635	0.00875776	Nodulin-like domain-containing protein
Cs_ont_7g017050	0.764904	0.00881921	Non-specific phospholipase C3
Cs_ont_9g005470	0.573081	0.00888143	5'-nucleotidase
Cs_ont_2g006590	0.604792	0.00888725	Cysteine-rich receptor-like protein kinase 25
Cs_ont_6g003760	0.679204	0.00897747	Allene-oxide cyclase
Cs_ont_3g027810	0.781596	0.00908777	T-complex protein 11-like protein 1, putative isoform 1
Cs_ont_9g021910	1.09957	0.00910704	YDG domain-containing protein
Cs_ont_9g000820	1.75101	0.00912054	Alkaline/neutral invertase
Cs_ont_1g002520	-1.02238	0.00920404	caffeic acid 3-O-methyltransferase-like
Cs_ont_4g013690	-1.30086	0.00920404	BZIP domain-containing protein
Cs_ont_8g014310	0.912293	0.00920404	Dentin sialophosphoprotein-like protein
Cs_ont_5g028690	-0.630869	0.00920874	Nascent polypeptide-associated complex subunit beta
Cs_ont_3g000690	1.16525	0.00928659	RING-type domain-containing protein
Cs_ont_2g015110	-0.505449	0.00934871	SKU5 similar 3
Cs_ont_4g005000	-0.669915	0.00934871	RNA polymerase sigma factor sigC
Cs_ont_8g001160	0.78735	0.00934871	RRM domain-containing protein
Cs_ont_9g005960	-0.691423	0.00938647	Regulator of nonsense transcripts 1 homolog
Cs_ont_3g004480	-0.538169	0.00950191	Lysine histidine transporter-like 8
Cs_ont_3g011330	1.1321	0.00950191	Homeobox domain-containing protein
Cs_ont_1g006380	1.41308	0.0096076	Lipase-like PAD4
Cs_ont_6g013460	1.04998	0.00963478	Alanine-glyoxylate aminotransferase, putative
Cs_ont_3g011060	0.540555	0.00973868	Outer arm dynein light chain 1 protein, putative isoform 1
Cs_ont_4g017410	-0.610337	0.00985523	Thiamine thiazole synthase, chloroplastic
Cs_ont_1g003800	0.918724	0.00989003	S-acyltransferase
Cs_ont_4g001930	3.16377	0.00989003	DNA ligase
Cs_ont_2g004170	-0.491699	0.00993137	apoptosis inhibitor 5-like
Cs_ont_7g003340	-0.849418	0.0100193	NAB domain-containing protein
Cs_ont_2g008930	0.712798	0.0100697	Patatin
Cs_ont_7g003350	-1.09177	0.0100926	AB hydrolase-1 domain-containing protein
Cs_ont_4g001570	1.88281	0.0103633	WRKY domain-containing protein
Cs_ont_2g011940	0.816541	0.0103987	zinc finger protein CONSTANS-LIKE 10-like
Cs_ont_3g002670	1.55626	0.0103987	Aldehyde oxidase GLOX
Cs_ont_7g018590	-0.495668	0.0103987	nucleolin 1-like isoform X8
Cs_ont_3g021080	-0.856044	0.0106704	Cytochrome P450 82A3
Cs_ont_6g001940	1.77126	0.0106704	AAA-ATPase
Cs_ont_6g015390	-0.906052	0.0106704	Transcription factor DIVARICATA
Cs_ont_8g028410	0.578633	0.0106704	Ubiquitin-protein ligase, putative
Cs_ont_9g006490	0.610847	0.0106704	Sulfate adenylyltransferase
Cs_ont_8g001070	0.555329	0.0106964	Beta-glucosidase
Cs_ont_4g001080	0.546159	0.0107108	CONSTANS-like 5 protein
Cs_ont_3g012950	0.765419	0.0107649	Amino acid transporter
Cs_ont_5g003580	-0.598719	0.0107795	Protein kinase domain-containing protein
Cs_ont_5g048130	-0.623468	0.0108304	Aquaporin PIP1-1
Cs_ont_5g004140	2.11999	0.0109772	LEA_2 domain-containing protein
Cs_ont_5g019480	2.37292	0.0110331	Chitinase CHI1
Cs_ont_3g020540	-0.66427	0.0111633	Alpha,alpha-trehalose-phosphate synthase [UDP-forming] 5
Cs_ont_5g027030	-0.596994	0.0113006	Elongation factor 1-gamma
Cs_ont_1g029150	1.23762	0.0113322	Endochitinase 1
Cs_ont_5g040850	1.14368	0.0113322	Protein STAY-GREEN homolog, chloroplastic
Cs_ont_7g028420	-0.546764	0.0113322	Leucine rich repeat protein
Cs_ont_4g001320	0.922568	0.0113589	Monogalactosyldiacylglycerol synthase
Cs_ont_4g021590	1.13992	0.0113589	Aa_trans domain-containing protein
Cs_ont_5g010800	0.628802	0.0113589	ANK_REP_REGION domain-containing protein
Cs_ont_1g018230	0.626067	0.0114068	1-phosphatidylinositol-3-phosphate 5-kinase
Cs_ont_2g005970	1.39845	0.0114736	F-box protein At1g61340
Cs_ont_5g003260	0.757929	0.0114736	SKP1-like protein 21 isoform X2
Cs_ont_5g044640	2.06261	0.0115237	BTB domain-containing protein
Cs_ont_5g020270	0.802076	0.0115466	Ribulose bisphosphate carboxylase large chain
Cs_ont_5g002760	0.84856	0.0116278	Carbonyl reductase
Cs_ont_8g009160	-0.857764	0.0116282	Aluminum-activated malate transporter like
Cs_ont_3g019440	0.726485	0.0116299	BZIP domain-containing protein
Cs_ont_4g028360	-1.15281	0.0116548	WD_REPEATS_REGION domain-containing protein
Cs_ont_7g019140	0.848871	0.0118069	Alpha/Beta hydrolase fold containing protein
Cs_ont_3g000910	-0.467249	0.0118346	HMG box domain-containing protein
Cs_ont_5g042630	0.6777	0.0118802	F-actin-methionine sulfoxide oxidase MICAL3
Cs_ont_1g009670	0.595354	0.0118868	RNA-binding protein with multiple splicing, putative
Cs_ont_1g027900	-0.831629	0.0118868	Chalcone-flavanone isomerase family protein
Cs_ont_2g008130	0.834542	0.0118868	3-hydroxyisobutyrate dehydrogenase
Cs_ont_2g010680	0.951917	0.0118868	CTP synthase
Cs_ont_4g022410	-0.758385	0.0118868	PMEI domain-containing protein
Cs_ont_5g004630	1.00446	0.0118868	BHLH domain-containing protein
Cs_ont_5g010760	-0.608087	0.0118868	VAN3-binding protein-like
Cs_ont_6g007530	3.58755	0.0118868	AP2/ERF domain-containing protein
Cs_ont_7g026720	2.4854	0.0118868	NAC domain-containing protein
Cs_ont_8g008240	2.05805	0.0118868	Transcription factor DIVARICATA-like
Cs_ont_7g014940	-0.773848	0.0119572	GDSL esterase/lipase At4g10955-like
Cs_ont_5g040600	3.04203	0.0120384	AP2/ERF domain-containing protein
Cs_ont_2g006310	1.31171	0.0120417	G-type lectin S-receptor-like serine/threonine-protein kinase B120
Cs_ont_6g007190	1.3617	0.0120639	Sequence-specific DNA binding transcription factors isoform 2
Cs_ont_2g009600	-0.515624	0.0121723	Glycine cleavage system H protein
Cs_ont_6g010400	-0.629929	0.0123669	60S ribosomal protein L21-1
Cs_ont_2g005890	0.679528	0.0124378	TF-B3 domain-containing protein
Cs_ont_8g001380	-0.638347	0.0124772	PAP2_C domain-containing protein
Cs_ont_4g009470	-1.00534	0.0125721	DUF1005 domain-containing protein
Cs_ont_8g004440	-0.756119	0.0125771	Protein disulfide-isomerase 5-1
Cs_ont_1g017630	0.527347	0.0126451	Poly(A) polymerase
Cs_ont_2g011760	-0.531033	0.012648	Protein kinase domain-containing protein
Cs_ont_4g006280	-0.728596	0.012648	Alba domain-containing protein
Cs_ont_3g018860	0.986235	0.0126568	Zeta-carotene desaturase
Cs_ont_6g000200	-0.782077	0.012689	Hydroxyproline-rich glycoprotein family protein
Cs_ont_1g011180	1.17349	0.012699	Cinnamoyl-CoA reductase
Cs_ont_1g017160	0.508519	0.012699	Aquaporin TIP2-1
Cs_ont_3g010720	0.692243	0.012699	AP2/ERF domain-containing protein
Cs_ont_4g002720	-0.847706	0.0128873	Alba domain-containing protein
Cs_ont_5g045880	1.25567	0.0131051	PARP catalytic domain-containing protein
Cs_ont_1g024680	0.814825	0.0131122	OTU domain-containing protein
Cs_ont_5g000200	-0.804786	0.0133024	Very-long-chain aldehyde decarbonylase GL1-1
Cs_ont_5g021080	-0.825047	0.0133317	WD_REPEATS_REGION domain-containing protein
Cs_ont_4g018550	1.20783	0.0133859	1-acyl-sn-glycerol-3-phosphate acyltransferase
Cs_ont_7g011770	-0.507044	0.0133859	Methyltransferase
Cs_ont_6g018030	-0.658955	0.0133906	FK506-binding protein 5
Cs_ont_7g024030	0.633267	0.0134285	UDP-galactose:fucoside alpha-3-galactosyltransferase
Cs_ont_2g003040	0.7632	0.0134326	GDSL esterase/lipase
Cs_ont_3g000390	0.619958	0.0134326	Splicing factor U2af small subunit B
Cs_ont_6g009430	0.552913	0.0134326	Protein kinase domain-containing protein
Cs_ont_7g015400	0.718332	0.0134326	Protein MEI2-like 2
Cs_ont_2g003360	0.80432	0.0134428	Alpha,alpha-trehalose-phosphate synthase
Cs_ont_2g005640	0.687643	0.0134428	Helicase-like transcription factor CHR28
Cs_ont_3g022920	0.925034	0.0134428	3-oxo-Delta(4,5)-steroid 5-beta-reductase
Cs_ont_4g000320	1.146	0.0134428	BZIP domain-containing protein
Cs_ont_4g008830	0.75787	0.0134428	Chitinase-like protein
Cs_ont_4g018920	0.919672	0.0134428	ANK_REP_REGION domain-containing protein
Cs_ont_4g021200	-1.13877	0.0134428	Protein kinase domain-containing protein
Cs_ont_4g022940	0.70741	0.0134428	Dual specificity protein kinase splA
Cs_ont_5g018740	-0.596934	0.0134428	Protein GAMETE CELL DEFECTIVE 1, mitochondrial
Cs_ont_7g009190	-0.779913	0.0134428	protein trichome birefringence-like 36
Cs_ont_7g019830	0.538309	0.0134428	Malectin_like domain-containing protein
Cs_ont_3g011210	0.564184	0.0134672	Phospho-2-dehydro-3-deoxyheptonate aldolase
Cs_ont_3g011440	-1.47168	0.0135304	BHLH domain-containing protein
Cs_ont_3g014300	-0.494796	0.0135304	Lon protease homolog, mitochondrial
Cs_ont_4g026810	0.57586	0.0135304	diacylglycerol kinase
Cs_ont_4g028380	-0.707512	0.0135304	DNA replication licensing factor MCM5
Cs_ont_8g008850	0.817908	0.0135304	Poly(A)-specific ribonuclease
Cs_ont_3g012900	1.05105	0.0135403	1-aminocyclopropane-1-carboxylate synthase
Cs_ont_3g018330	0.509154	0.0135403	Cysteine synthase
Cs_ont_6g013640	-3.11661	0.0136386	Wound-induced protein 1
Cs_ont_9g022900	0.632723	0.0136386	Protein kinase domain-containing protein
Cs_ont_3g018080	1.73983	0.0139008	3-oxo-Delta(4,5)-steroid 5-beta-reductase
Cs_ont_5g026380	0.991775	0.0139008	Protein kinase domain-containing protein
Cs_ont_2g009810	0.651727	0.0139502	Peroxisomal 2,4-dienoyl-CoA reductase
Cs_ont_5g023170	-0.629666	0.0139502	60S ribosomal protein L24-like
Cs_ont_4g005310	1.73889	0.0139697	Pollen specific protein sf21, putative
Cs_ont_7g021900	0.825856	0.0139697	Transmembrane protein
Cs_ont_1g009210	-0.64853	0.0141546	60S ribosomal protein L7
Cs_ont_6g015370	0.713235	0.0141603	BAHD acyltransferase DCR
Cs_ont_9g017560	0.801003	0.0141637	Unknown protein
Cs_ont_4g018510	2.22228	0.0141741	WHy domain-containing protein
Cs_ont_3g011270	0.630456	0.0142049	Alcohol dehydrogenase-like
Cs_ont_5g014000	2.01383	0.0142049	Cytochrome P450, putative
Cs_ont_6g014260	0.687602	0.0143089	BAG family molecular chaperone regulator 4
Cs_ont_7g015750	-0.613274	0.0143089	60S ribosomal protein L32, putative
Cs_ont_1g007600	2.52116	0.0144895	Ornithine aminotransferase
Cs_ont_6g018320	-0.698963	0.0144895	UDP-glucuronic acid decarboxylase 1
Cs_ont_5g002160	0.5998	0.0144962	Synaptotagmin-4 like
Cs_ont_2g012280	1.45923	0.0145308	Protein DETOXIFICATION
Cs_ont_5g030290	1.03988	0.0145308	Ribosom_S30AE_C domain-containing protein
Cs_ont_5g046270	-1.14528	0.0145308	D-ribose-binding periplasmic protein
Cs_ont_5g047330	-0.728314	0.0145308	Unknown protein
Cs_ont_6g002270	-0.712855	0.0145308	Peroxidase
Cs_ont_2g024310	1.82282	0.0148515	Peroxidase
Cs_ont_5g014390	-0.536452	0.0148515	Protein kinase domain-containing protein
Cs_ont_7g011500	-0.678712	0.0148515	Ent-kaurenoic acid oxidase 1
Cs_ont_5g021720	0.676429	0.0148784	50S ribosomal protein L2, chloroplastic
Cs_ont_5g010940	0.789773	0.0149383	Calcium-transporting ATPase
Cs_ont_2g011460	1.70583	0.0150688	C2H2-type domain-containing protein
Cs_ont_4g002370	1.47836	0.0150688	C2 NT-type domain-containing protein
Cs_ont_3g018530	-1.71575	0.0151038	Sulfate/thiosulfate import ATP-binding protein cysA
Cs_ont_3g008200	-1.19617	0.0152213	Phytocyanin domain-containing protein
Cs_ont_4g008020	-0.522922	0.0152213	Vacuolar protein sorting-associated protein
Cs_ont_5g019760	1.7987	0.0152213	Unknown protein
Cs_ont_8g025370	0.573413	0.0152213	Cinnamyl alcohol dehydrogenase
Cs_ont_6g015920	2.70385	0.0153015	Laccase
Cs_ont_7g013540	-0.908376	0.0153015	Malonyl-CoA:anthocyanidin 5-O-glucoside-6''-O-malonyltransferase
Cs_ont_8g011040	-0.586354	0.0153015	GRF1-interacting factor 1
Cs_ont_7g004740	0.47441	0.0154552	PCI domain-containing protein
Cs_ont_1g007200	0.588814	0.0155641	Unknown protein
Cs_ont_8g009310	3.58854	0.015726	RING-type E3 ubiquitin transferase
Cs_ont_8g021990	-1.41219	0.0160622	Unknown protein
Cs_ont_8g029450	-0.745904	0.0160689	pentatricopeptide repeat-containing protein At4g38150-like
Cs_ont_3g012710	-0.614823	0.0160907	Tubulin alpha chain
Cs_ont_2g019470	-1.64238	0.0161063	HTH myb-type domain-containing protein
Cs_ont_5g009240	-0.441196	0.0161693	Peroxidase
Cs_ont_1g010960	1.63415	0.0162689	Cytochrome P450 71A1-like
Cs_ont_1g023360	1.22478	0.0163161	Calcium-transporting ATPase
Cs_ont_5g012540	-0.895168	0.0163367	Eisosome protein
Cs_ont_8g005790	-0.677183	0.0163367	shikimate O-hydroxycinnamoyltransferase-like
Cs_ont_8g014960	-0.563348	0.0163367	Xyloglucan endotransglucosylase/hydrolase
Cs_ont_9g016340	0.584405	0.0163367	MACPF domain-containing protein
Cs_ont_2g012810	0.493783	0.0163879	Mitogen-activated protein kinase
Cs_ont_4g001090	0.921953	0.0163879	Protein-serine/threonine phosphatase
Cs_ont_6g005920	-0.578854	0.0163879	Phosphate transporter PHO1-1
Cs_ont_6g023980	0.788783	0.0165322	Kri1_C domain-containing protein
Cs_ont_5g031780	-0.551471	0.0165909	Dipeptidyl peptidase 8
Cs_ont_1g023610	-0.610195	0.01664	RuvB-like helicase
Cs_ont_3g012990	-0.600655	0.01664	BHLH domain-containing protein
Cs_ont_4g014300	1.77582	0.0166675	Protein DETOXIFICATION
Cs_ont_6g005540	-0.958966	0.0167935	GTD-binding domain-containing protein
Cs_ont_7g001990	-0.528553	0.0169335	Ferritin
Cs_ont_6g020550	-0.74476	0.0170099	29 kDa ribonucleoprotein, chloroplastic
Cs_ont_1g022260	0.980672	0.0172593	U-box domain-containing protein kinase family protein, putative
Cs_ont_3g009940	1.15587	0.0172593	Glucosamine_iso domain-containing protein
Cs_ont_2g014720	2.18633	0.0173357	Receptor-like serine/threonine-protein kinase
Cs_ont_4g019990	-0.429561	0.0173755	C2 domain-containing protein
Cs_ont_7g015590	0.478095	0.0173755	Protein kinase domain-containing protein
Cs_ont_6g018190	-0.930629	0.0174053	protein SLOW GREEN 1, chloroplastic
Cs_ont_7g003250	0.792114	0.0174705	WRKY domain-containing protein
Cs_ont_5g008660	0.579864	0.0175973	WD repeat domain phosphoinositide-interacting protein 3
Cs_ont_5g041640	-1.46854	0.0176274	PMEI domain-containing protein
Cs_ont_7g010660	1.10644	0.0177281	PLATZ transcription factor family protein isoform 1
Cs_ont_5g037110	2.01812	0.0178739	Abhydro_lipase domain-containing protein
Cs_ont_5g037240	-0.622695	0.018118	DNA mismatch repair protein MSH2, putative
Cs_ont_8g007720	1.45235	0.0181611	CEN-like protein 1
Cs_ont_9g016670	1.77709	0.0183532	Methyltransf_11 domain-containing protein
Cs_ont_4g005890	1.55278	0.0183906	Phytocyanin domain-containing protein
Cs_ont_4g019140	1.25807	0.0183906	GDSL esterase/lipase
Cs_ont_6g004980	0.853941	0.0183906	U-box domain-containing protein 4
Cs_ont_7g026130	1.04004	0.0183906	Protein kinase domain-containing protein
Cs_ont_8g026080	1.66095	0.0183906	LOB domain-containing protein
Cs_ont_6g013980	-0.534422	0.0183954	Abscisic acid receptor PYL4-like
Cs_ont_7g000240	-0.545359	0.0183954	Syntaxin-18_N domain-containing protein
Cs_ont_9g026390	-0.682972	0.0183954	Protein kinase domain-containing protein
Cs_ont_4g020970	-0.599638	0.0184878	SAM_MT_RSMB_NOP domain-containing protein
Cs_ont_5g040320	0.830882	0.0184878	thaumatin-like protein
Cs_ont_2g025370	0.615979	0.0185008	Aspartate kinase
Cs_ont_7g023850	1.57499	0.0185008	PB1 domain-containing protein
Cs_ont_9g006780	0.82755	0.0185008	Non-specific serine/threonine protein kinase
Cs_ont_9g022740	1.66297	0.0185008	60S ribosomal protein L37a
Cs_ont_5g005130	1.25622	0.0185225	Basic helix-loop-helix DNA-binding family protein
Cs_ont_2g033670	0.877584	0.0185344	Lipoxygenase
Cs_ont_7g023230	-0.492767	0.0186676	T-complex protein 1 subunit epsilon
Cs_ont_1g028280	0.645042	0.0187447	oligopeptide transporter 7-like
Cs_ont_2g032500	0.898914	0.0187447	POTRA domain-containing protein
Cs_ont_5g046390	-3.53656	0.0188145	S-adenosyl-L-methionine-dependent methyltransferases superfamily protein isoform 1
Cs_ont_1g017870	0.536445	0.0189854	Inositol oxygenase
Cs_ont_5g004030	0.713357	0.0189854	F-box domain-containing protein
Cs_ont_6g007340	-0.476873	0.0190587	Phosphopyruvate hydratase
Cs_ont_6g016570	-0.975791	0.019064	Aldo_ket_red domain-containing protein
Cs_ont_2g034980	2.03278	0.0191297	F-box/kelch-repeat protein At1g15670
Cs_ont_6g026080	-0.603546	0.019136	Aminotran_5 domain-containing protein
Cs_ont_1g024270	0.738263	0.0192862	Maternal effect embryo arrest 59
Cs_ont_1g021520	-0.572006	0.0193819	40S ribosomal protein S6
Cs_ont_2g003430	-0.555207	0.0193819	ras-related protein RABA1c
Cs_ont_1g027260	0.544958	0.0194864	UBC core domain-containing protein
Cs_ont_5g009330	1.13161	0.0194864	Abhydrolase_3 domain-containing protein
Cs_ont_4g003540	0.583781	0.0194924	RING-type domain-containing protein
Cs_ont_8g027590	1.84628	0.0197866	Chaperone protein DnaJ
Cs_ont_9g022630	1.45145	0.0198225	ANK_REP_REGION domain-containing protein
Cs_ont_6g008130	-0.865219	0.0199097	UPF0481 protein At3g47200
Cs_ont_7g000720	1.11889	0.0200042	L-type lectin-domain containing receptor kinase S.4-like
Cs_ont_2g034070	0.670211	0.0201195	Delta-12 fatty acid desaturase
Cs_ont_4g010060	0.620654	0.0201195	Pentatricopeptide repeat-containing protein
Cs_ont_5g022090	-0.66131	0.0201195	2-alkenal reductase (NADP(+)-dependent)
Cs_ont_9g025540	-2.11241	0.0201195	WD_REPEATS_REGION domain-containing protein
Cs_ont_4g009280	0.705867	0.0206493	Phosphotransferase
Cs_ont_4g022870	0.655379	0.0207102	1-phosphatidylinositol 3-phosphate 5-kinase isoform X2
Cs_ont_3g010670	-0.49219	0.0207224	Fn3_like domain-containing protein
Cs_ont_3g026320	-0.964296	0.0209546	S-adenosyl-L-methionine-dependent methyltransferases superfamily protein
Cs_ont_4g025150	1.55083	0.0209546	Calcium-transporting ATPase
Cs_ont_5g029780	0.545602	0.0209546	F-box SKIP31-like protein
Cs_ont_8g010150	-0.636275	0.0209546	Glycosyl hydrolase family protein isoform 2
Cs_ont_5g005320	-0.508004	0.0209684	60S acidic ribosomal protein P1
Cs_ont_5g041870	0.655801	0.0209974	Flavin-containing monooxygenase
Cs_ont_6g008630	-0.617077	0.0209974	Small nuclear ribonucleoprotein G
Cs_ont_3g015420	-0.814558	0.0210888	Rapid ALkalinization Factor
Cs_ont_6g012960	-0.566902	0.0212428	Protein kinase domain-containing protein
Cs_ont_3g009960	1.96877	0.0215507	Nitrate reductase
Cs_ont_5g047960	0.90864	0.0215507	2-deoxyglucose-6-phosphate phosphatase, putative
Cs_ont_1g014920	-2.05855	0.0216098	NPH3 domain-containing protein
Cs_ont_1g026340	0.541015	0.0216098	C2H2-type domain-containing protein
Cs_ont_5g013110	0.593134	0.0216098	transcription factor PIF1-like
Cs_ont_5g020010	-0.780898	0.0216098	Unknown protein
Cs_ont_6g012240	-0.42993	0.0217313	DEAD-box ATP-dependent RNA helicase 53-like
Cs_ont_8g018350	0.841242	0.0217792	Glutamine amidotransferase type-1 domain-containing protein
Cs_ont_5g014240	1.07344	0.0219447	Cation/calcium exchanger 2-like
Cs_ont_1g014620	-0.712517	0.0221752	zinc finger Ran-binding domain-containing protein 2-like
Cs_ont_1g020460	-0.982825	0.0224915	Pyridoxal phosphate phosphatase-related protein
Cs_ont_5g042940	2.81481	0.0224915	Lipase_3 domain-containing protein
Cs_ont_3g000610	0.525685	0.0225706	Increased DNA methylation 3
Cs_ont_6g003840	-0.535196	0.0227876	14-3-3-like protein GF14-C
Cs_ont_8g019990	-0.747984	0.0228168	Amidophosphoribosyltransferase
Cs_ont_2g013230	-1.11277	0.0229784	Plant cadmium resistance 2, putative
Cs_ont_8g002620	0.603076	0.0230693	Glucan endo-1,3-beta-D-glucosidase
Cs_ont_9g005270	0.436952	0.0230693	Protein TIME FOR COFFEE-like isoform X2
Cs_ont_3g011260	0.631468	0.0231463	VQ domain-containing protein
Cs_ont_7g000500	-0.667795	0.0232514	Mitochondrial glycoprotein
Cs_ont_5g020020	-1.16948	0.0232912	Unknown protein
Cs_ont_1g022880	0.95427	0.0233297	Protein kinase domain-containing protein
Cs_ont_7g025290	0.574754	0.0233297	NADPH-dependent codeinone reductase 1-1
Cs_ont_9g001100	0.664054	0.0233297	Unknown protein
Cs_ont_2g001370	0.597694	0.0233785	protein STRUBBELIG-RECEPTOR FAMILY 8-like
Cs_ont_2g012100	0.753602	0.0236241	RING-type domain-containing protein
Cs_ont_5g003550	-0.752135	0.0238821	Pectate_lyase_3 domain-containing protein
Cs_ont_8g013300	0.445496	0.0239852	Agglutinin-like protein ALA1, putative isoform 1
Cs_ont_7g022150	0.823307	0.0242376	Unknown protein
Cs_ont_4g000830	0.497184	0.0245615	WRKY domain-containing protein
Cs_ont_5g017950	-0.653124	0.0245615	Calcium-binding protein
Cs_ont_3g000950	0.530641	0.0246021	DNA-binding bromodomain-containing protein, putative
Cs_ont_4g018950	1.11875	0.0246021	Translation factor SUI1-like protein
Cs_ont_5g003720	0.96542	0.0246021	WRKY domain-containing protein
Cs_ont_9g026070	0.730517	0.0246021	Mitogen-activated protein kinase kinase kinase 2
Cs_ont_5g028500	-0.94482	0.0246664	DUF4408 domain-containing protein
Cs_ont_5g026370	2.75159	0.0246713	Unknown protein
Cs_ont_9g017320	0.803979	0.0248365	PNPLA domain-containing protein
Cs_ont_8g005690	-0.382609	0.0248718	Cell division cycle protein 48 homolog
Cs_ont_6g023840	0.649356	0.0249142	5-amino-6-(5-phosphoribosylamino)uracil reductase
Cs_ont_1g010900	-0.507202	0.0251032	cytochrome P450 71A1-like
Cs_ont_1g020500	0.79152	0.0251032	Zinc finger, Dof-type
Cs_ont_2g012870	0.912743	0.0251032	Sulfate transporter
Cs_ont_6g015560	0.968647	0.0251032	Unknown protein
Cs_ont_7g017410	-0.568385	0.0252086	ORC_WH_C domain-containing protein
Cs_ont_3g001110	-0.605041	0.0253922	Unknown protein
Cs_ont_2g011330	1.5063	0.0253952	Aspergillus nuclease S(1)
Cs_ont_5g015510	-0.736955	0.0253952	t-SNARE coiled-coil homology domain-containing protein
Cs_ont_9g024470	0.494411	0.025516	Embryo-specific
Cs_ont_3g031250	-0.466436	0.0255923	Pentatricopeptide repeat-containing protein At1g10270
Cs_ont_5g007310	0.969243	0.0256204	Lipase_3 domain-containing protein
Cs_ont_2g008330	0.930807	0.0256475	FAD-binding PCMH-type domain-containing protein
Cs_ont_2g011970	0.667367	0.0256475	PPDK_N domain-containing protein
Cs_ont_3g015320	0.632427	0.0256475	Arginine/serine-rich splicing factor, putative
Cs_ont_4g005230	0.709609	0.0257483	Ferrochelatase
Cs_ont_1g009250	-0.408802	0.0257863	Flavonoid 3',5'-hydroxylase
Cs_ont_7g026860	-0.721298	0.0257863	SET domain-containing protein
Cs_ont_9g025650	3.10044	0.0257863	low-temperature-induced 65 kDa protein-like
Cs_ont_3g021170	1.44746	0.025895	Cellulose synthase
Cs_ont_2g030200	-0.55951	0.0261436	Elongation factor 1-beta 1
Cs_ont_4g005120	-0.845999	0.0262268	Unknown protein
Cs_ont_5g006160	0.838128	0.026473	ABC transporter B family member 11-like
Cs_ont_5g037970	0.950108	0.026473	UDP-glycosyltransferase 89B1
Cs_ont_5g048990	-0.685124	0.026473	Protein kinase domain-containing protein
Cs_ont_9g027070	0.456397	0.026473	Ubiquitin-conjugating enzyme E2 protein
Cs_ont_2g008880	-0.535511	0.0265116	subtilisin-like protease SBT2.2
Cs_ont_6g023410	0.730719	0.0265116	ABC transporter domain-containing protein
Cs_ont_1g021380	-0.767651	0.0265225	Glycosyltransferase
Cs_ont_7g024910	-0.696718	0.0265607	bHLH-MYC_N domain-containing protein
Cs_ont_3g002180	2.60122	0.0265959	Chaperone protein DnaJ
Cs_ont_7g017200	0.641616	0.0266689	Cytochrome P450, putative
Cs_ont_8g028390	0.715593	0.0268175	serine/threonine-protein kinase STY46
Cs_ont_4g009570	-1.30619	0.0269309	Glutathione hydrolase 3
Cs_ont_7g006150	1.23556	0.0269703	Thioredoxin domain-containing protein
Cs_ont_3g020940	0.624769	0.0272132	Glycerol-3-phosphate acyltransferase, chloroplastic
Cs_ont_2g021180	0.578235	0.0272276	FTCD_N domain-containing protein
Cs_ont_5g036230	-0.64733	0.0273673	Kinesin-like protein
Cs_ont_7g017240	-0.647889	0.0273673	S5 DRBM domain-containing protein
Cs_ont_2g005620	-1.75492	0.02737	Carboxypeptidase
Cs_ont_2g017300	-1.03432	0.02737	Zinc finger CCCH domain-containing protein 18
Cs_ont_5g037730	-0.731373	0.02737	H/ACA ribonucleoprotein complex subunit 2-like protein
Cs_ont_7g016020	-0.59168	0.02737	Glucan endo-1,3-beta-D-glucosidase
Cs_ont_8g007910	-0.813174	0.02737	DNA polymerase epsilon subunit 3
Cs_ont_8g028920	-0.794406	0.02737	Metal-independent phosphoserine phosphatase
Cs_ont_7g000800	0.70644	0.027391	RING-type E3 ubiquitin transferase
Cs_ont_8g028580	-0.588655	0.0274326	LEA_2 domain-containing protein
Cs_ont_2g031120	1.74781	0.0275539	Methanol O-anthraniloyltransferase
Cs_ont_1g021310	0.730019	0.0277146	Smr domain-containing protein
Cs_ont_5g021370	0.785038	0.0279416	BTB/POZ and TAZ domain-containing protein 3
Cs_ont_1g025960	-0.777533	0.0280591	BEL1-like homeodomain protein 2
Cs_ont_5g007790	0.448751	0.0280591	GTP diphosphokinase
Cs_ont_9g005040	-0.561191	0.0281397	RAN GTPase-activating protein 2
Cs_ont_3g007680	3.31932	0.0281882	Dof-type domain-containing protein
Cs_ont_9g010500	0.874242	0.0281882	Dead box ATP-dependent RNA helicase, putative
Cs_ont_1g022870	-0.549879	0.0282917	Tubulin alpha chain
Cs_ont_8g007390	-0.450105	0.0286917	DNA polymerase epsilon catalytic subunit
Cs_ont_7g002350	0.677698	0.0288645	Protein EARLY RESPONSIVE TO DEHYDRATION 15
Cs_ont_7g019260	-0.541997	0.0292741	mitochondrial import receptor subunit TOM40-1-like
Cs_ont_3g006490	-0.58544	0.0293494	BnaCnng07690D protein
Cs_ont_4g003480	-0.692567	0.0296897	Tify domain-containing protein
Cs_ont_5g028150	0.695001	0.0296903	Chlorophyllase
Cs_ont_7g000250	0.503123	0.0296903	Proline transporter 1
Cs_ont_5g030480	-0.648138	0.0298607	Growth-regulating factor 7
Cs_ont_9g008110	0.968953	0.0300163	Serine/threonine-protein phosphatase PP1
Cs_ont_4g004580	0.644954	0.0300866	Homeobox-leucine zipper protein ATHB-8
Cs_ont_4g027180	0.748344	0.0300866	Tetraspanin
Cs_ont_5g048880	0.931042	0.0300866	Cation/H(+) antiporter 18
Cs_ont_2g007000	-0.620253	0.0301357	Cytochrome P450 77A4-like
Cs_ont_7g020050	-1.60244	0.0301418	Protein MIZU-KUSSEI 1
Cs_ont_3g002560	-0.567124	0.0302089	Methyltransf_29 domain-containing protein
Cs_ont_7g027310	1.13813	0.0302372	WRKY domain-containing protein
Cs_ont_6g005890	-0.614476	0.0303357	Cyclin N-terminal domain-containing protein
Cs_ont_9g018930	0.479991	0.0304594	Amino_oxidase domain-containing protein
Cs_ont_4g019020	1.94247	0.0304988	Disease resistance protein RPM1-like isoform X1
Cs_ont_4g019280	0.521473	0.0304988	Suppressor-of-White-APricot/surp domain-containing protein
Cs_ont_4g014790	2.56874	0.0306601	Expansin
Cs_ont_4g023380	-1.74668	0.0306601	Mechanosensitive ion channel protein
Cs_ont_9g018490	-0.631706	0.0306601	DNA repair protein recA
Cs_ont_2g005200	-0.719803	0.0306627	pentatricopeptide repeat-containing protein At4g21705, mitochondrial
Cs_ont_1g017320	-1.93479	0.0307518	Unknown protein
Cs_ont_3g014400	0.6005	0.0307518	Histidine kinase CKI1-like
Cs_ont_4g019980	-0.620214	0.0307837	Kinesin motor domain-containing protein
Cs_ont_6g014330	1.28553	0.0310441	LRRNT_2 domain-containing protein
Cs_ont_1g023230	0.520831	0.0310869	Thioredoxin domain-containing protein
Cs_ont_6g014680	0.812849	0.0310869	Omega-3 fatty acid desaturase
Cs_ont_5g037100	0.598543	0.0311784	Endo/exonuclease/phosphatase domain-containing protein
Cs_ont_7g008530	0.573393	0.0312509	Alkaline/neutral invertase
Cs_ont_2g026520	-1.15724	0.0312998	protein LIGHT-DEPENDENT SHORT HYPOCOTYLS 10-like
Cs_ont_7g018070	1.83645	0.0312998	Gibberellin 2-beta-dioxygenase 8-like
Cs_ont_9g009520	-0.527486	0.0314649	60S ribosomal protein L23
Cs_ont_5g040340	-0.785481	0.0316473	DEAD-box ATP-dependent RNA helicase 47
Cs_ont_2g008020	0.598709	0.031855	RING-type domain-containing protein
Cs_ont_8g001790	-0.579386	0.031862	Eukaryotic translation initiation factor 3 subunit G
Cs_ont_7g002070	-0.649236	0.0320116	RNA-binding protein pno1-like
Cs_ont_5g046050	1.72237	0.0321111	BHLH domain-containing protein
Cs_ont_2g005900	1.12932	0.0323768	DAGKc domain-containing protein
Cs_ont_2g007550	1.02967	0.0323768	Mediator of RNA polymerase II transcription subunit 19a
Cs_ont_2g009940	0.469442	0.0323768	UDP-N-acetylglucosamine pyrophosphorylase
Cs_ont_4g020810	-0.502177	0.0323768	GOLD domain-containing protein
Cs_ont_4g023290	-0.728816	0.0323768	Cytochrome P450
Cs_ont_2g005770	3.09799	0.0324829	Retrovirus-related Pol polyprotein from transposon RE1
Cs_ont_2g012630	0.490997	0.0324829	1-phosphatidylinositol-3-phosphate 5-kinase
Cs_ont_2g013350	-0.558838	0.0324829	Glucan endo-1,3-beta-glucosidase 3
Cs_ont_2g022540	-0.605103	0.0324829	Zinc finger CCHC domain-containing protein 10
Cs_ont_2g035550	0.932381	0.0324829	Unknown protein
Cs_ont_3g001360	1.50308	0.0324829	Dehydrin
Cs_ont_4g019270	2.09293	0.0324829	WRKY domain-containing protein
Cs_ont_5g006280	-1.3901	0.0324829	O-Glycosyl hydrolases family 17 protein
Cs_ont_5g009990	-0.54689	0.0324829	Small nuclear ribonucleoprotein Sm D1
Cs_ont_8g000120	-0.449863	0.0324829	40S ribosomal protein S4
Cs_ont_9g006840	0.440684	0.0324829	POLLUX-like ion channel
Cs_ont_1g024910	2.2211	0.0327019	Lipase_3 domain-containing protein
Cs_ont_4g016660	2.55654	0.0327802	Phytochrome A signal transduction 1
Cs_ont_5g039520	0.569149	0.0329521	Sieve element occlusion
Cs_ont_5g049740	0.889601	0.0333452	DCD domain-containing protein NRP
Cs_ont_3g021050	0.596298	0.0333652	Cytochrome P450
Cs_ont_4g000450	0.673157	0.0333753	Cryptochrome DASH
Cs_ont_4g017190	0.422985	0.0333753	Chorein_N domain-containing protein
Cs_ont_9g020000	0.622884	0.0334847	Potassium channel SKOR
Cs_ont_7g024280	-0.512643	0.0336698	Ubiquitin-40S ribosomal protein S27a
Cs_ont_7g028910	-0.484702	0.0337019	F17A17.37 protein
Cs_ont_4g016900	-0.580884	0.0337689	Terpene synthase
Cs_ont_7g002250	-0.644738	0.0337689	Protein kinase domain-containing protein
Cs_ont_2g008090	-0.538427	0.0337998	Protein kinase domain-containing protein
Cs_ont_3g013800	-1.01036	0.0337998	JHL23J11.5 protein
Cs_ont_3g029390	-0.482224	0.0337998	Heat shock 70 kDa protein, mitochondrial
Cs_ont_7g028610	-0.709788	0.0337998	Unknown protein
Cs_ont_5g033590	3.02933	0.0338084	Cytochrome P450 monooxygenase
Cs_ont_5g008440	1.50221	0.0338459	REF/SRPP-like protein At2g47780
Cs_ont_2g023490	-0.527488	0.0339017	Prohibitin
Cs_ont_3g004360	2.35039	0.0339017	Unknown protein
Cs_ont_3g009990	0.718857	0.0339017	Protein kinase domain-containing protein
Cs_ont_4g001910	0.430325	0.0339017	Homeobox protein knotted-1-like 3
Cs_ont_5g048150	0.965116	0.0339017	p450
Cs_ont_8g004140	-1.31904	0.0339017	ULP_PROTEASE domain-containing protein
Cs_ont_3g000990	1.10034	0.0341133	Protein kinase domain-containing protein
Cs_ont_9g027640	0.548378	0.0341306	Protein kinase domain-containing protein
Cs_ont_1g008000	0.828716	0.0342358	WRKY transcription factor
Cs_ont_1g027050	2.00673	0.0342561	Salicylate O-methyltransferase
Cs_ont_6g024340	-0.637505	0.0342561	Lipase_3 domain-containing protein
Cs_ont_7g004570	-0.412677	0.0342561	CPSF_A domain-containing protein
Cs_ont_7g004720	1.39441	0.0342561	ABC transporter G family member 6
Cs_ont_7g027510	0.530441	0.0342561	Zinc finger protein CONSTANS-LIKE 15-like
Cs_ont_8g012860	0.450405	0.0342561	FYVE zinc finger
Cs_ont_2g025070	1.74229	0.0342572	Zinc finger protein CONSTANS-LIKE 14-like
Cs_ont_5g001550	1.11039	0.0342572	auxin-responsive protein SAUR36-like
Cs_ont_9g021310	-0.436403	0.0342873	Adenylosuccinate synthetase, chloroplastic
Cs_ont_5g009130	-0.728726	0.0343949	Secoisolariciresinol dehydrogenase
Cs_ont_7g013230	2.03684	0.0343949	Mitochondrial phosphate carrier protein, putative
Cs_ont_1g026510	0.457972	0.0344937	U1 small nuclear ribonucleoprotein 70 kDa
Cs_ont_2g011280	0.677626	0.0344937	Hydrolase_4 domain-containing protein
Cs_ont_5g008780	0.546088	0.0344937	CW-type domain-containing protein
Cs_ont_8g028070	0.973321	0.0345058	FAD_binding_3 domain-containing protein
Cs_ont_5g041450	-0.480059	0.0345058	Calcium-binding protein CML13
Cs_ont_1g026290	0.548111	0.0345177	BZIP domain-containing protein
Cs_ont_6g023360	-1.94894	0.0345177	3-ketoacyl-CoA synthase
Cs_ont_2g006430	2.75313	0.0345442	Linalool synthase
Cs_ont_8g024770	-0.564303	0.0345442	subtilisin-like protease SBT1.7
Cs_ont_5g043750	0.746319	0.0346471	Lon protease homolog 2, peroxisomal
Cs_ont_5g032790	0.809591	0.0348508	Protein kinase domain-containing protein
Cs_ont_1g003980	-0.596222	0.0349009	NYN domain-containing protein/OST-HTH domain-containing protein/OHA domain-containing protein
Cs_ont_3g002060	-0.619664	0.0349009	Protein kinase domain-containing protein
Cs_ont_3g012850	-0.845601	0.0351019	Homeobox protein knotted-1-like 1
Cs_ont_5g047400	0.612247	0.0351656	ABC transporter A family member 2
Cs_ont_4g025440	0.601131	0.0351729	Rab-GAP TBC domain-containing protein
Cs_ont_6g020950	-0.41067	0.0352037	Cell division cycle protein 48 homolog
Cs_ont_1g001480	1.3315	0.0352304	Ubiquitin-activating enzyme like
Cs_ont_7g006850	-0.51133	0.035693	Kinesin motor domain-containing protein
Cs_ont_9g001690	-0.510966	0.0357846	60S ribosomal protein L29
Cs_ont_8g004660	-0.926475	0.0360669	FAS1 domain-containing protein
Cs_ont_1g018300	-0.53294	0.0361082	Subtilisin-like protease
Cs_ont_2g002770	0.696622	0.0361082	PDZ domain-containing protein
Cs_ont_3g012440	1.73529	0.0361082	Phosphoglycerate mutase-like protein
Cs_ont_8g024790	-0.725914	0.0361265	subtilisin-like protease SBT1.7
Cs_ont_7g004490	1.68993	0.0362086	Plant protein 1589 of Uncharacterized protein function
Cs_ont_2g031990	1.61552	0.0362433	Phospholipase A1-Igamma3
Cs_ont_5g009380	-0.58752	0.0362433	Histidine-containing phosphotransfer protein 5-like
Cs_ont_8g026840	0.727164	0.0363405	Unknown protein
Cs_ont_7g019110	-1.03889	0.0363602	Peroxidase
Cs_ont_7g018740	0.480851	0.0363666	Tudor/PWWP/MBT domain-containing protein, putative isoform 2
Cs_ont_6g010180	1.51888	0.0364675	IQ domain-containing protein IQM6
Cs_ont_2g018560	0.734913	0.0365264	protein NRT1/ PTR FAMILY 6.4
Cs_ont_2g009410	-0.535582	0.0366828	Inositol-1-monophosphatase
Cs_ont_4g005560	-0.664522	0.0366828	Cytochrome b5 heme-binding domain-containing protein
Cs_ont_4g008950	-0.634141	0.0366828	Polyketide cyclase/dehydrase and lipid transport superfamily protein
Cs_ont_1g002300	-0.720996	0.0369445	salutaridinol 7-O-acetyltransferase-like
Cs_ont_5g009450	0.67635	0.0369445	Protein kinase domain-containing protein
Cs_ont_7g019650	0.677999	0.0370231	Protein PIN-LIKES 3
Cs_ont_8g025150	-0.482558	0.0370231	DNA-directed RNA polymerase II subunit, putative
Cs_ont_2g005360	2.23839	0.0370782	DUF3700 domain-containing protein
Cs_ont_9g005970	-0.480632	0.0370782	Proteasome subunit beta
Cs_ont_3g006020	1.18567	0.0372394	WD_REPEATS_REGION domain-containing protein
Cs_ont_4g026850	0.541704	0.0372394	Protein SUPPRESSOR OF MAX2 1
Cs_ont_7g014160	-2.91087	0.0372394	Polygalacturonase inhibitor
Cs_ont_2g012880	-0.728635	0.0373854	10 kDa chaperonin
Cs_ont_2g020070	-0.553195	0.0373983	Xyloglucan endotransglucosylase/hydrolase
Cs_ont_2g024810	1.8723	0.0378541	NAC domain-containing protein
Cs_ont_4g020280	0.968278	0.0378541	Cytochrome P450 71D11
Cs_ont_6g006600	0.552091	0.0378541	FSH1 domain-containing protein
Cs_ont_7g014650	-0.506854	0.0378541	Glutathione transferase
Cs_ont_5g048950	0.698773	0.0378957	ABC transporter C family member 10 like
Cs_ont_3g018400	0.634811	0.0379705	Mediator-associated protein 1
Cs_ont_9g014390	0.852499	0.0381059	tRNA-5-taurinomethyluridine 2-sulfurtransferase
Cs_ont_3g016680	-0.904146	0.0386641	BHLH domain-containing protein
Cs_ont_5g049100	0.528707	0.0386829	axoneme-associated protein mst101(2)-like isoform X2
Cs_ont_1g024260	0.61531	0.0388006	Cytochrome P450 81Q32
Cs_ont_4g011920	-0.514665	0.0388384	Protein kinase domain-containing protein
Cs_ont_7g027110	-0.897814	0.0388713	Pentatricopeptide repeat-containing family protein
Cs_ont_3g000670	-0.436008	0.0390512	MFS domain-containing protein
Cs_ont_5g006460	-2.57162	0.0390512	Protein NIM1-INTERACTING 1-like
Cs_ont_8g008220	-0.443156	0.0392774	Pollen Ole e 1 allergen and extensin family protein, putative
Cs_ont_8g021340	-0.596355	0.0392774	adoMet-dependent rRNA methyltransferase spb1
Cs_ont_3g014170	0.595518	0.0393688	AAA domain-containing protein
Cs_ont_7g010180	0.659937	0.0394973	Chlorophyll(ide) b reductase NOL, chloroplastic
Cs_ont_2g014160	-0.536299	0.0395488	Xyloglucan endotransglucosylase/hydrolase
Cs_ont_9g005330	-0.911954	0.0395795	PABS domain-containing protein
Cs_ont_1g000300	0.87346	0.0396703	BTB/POZ domain-containing protein DOT3
Cs_ont_6g017880	1.5748	0.0397025	cation/H(+) antiporter 20-like
Cs_ont_4g003940	0.569769	0.0397685	Sulfite exporter TauE/SafE family protein
Cs_ont_2g002750	-0.490399	0.0397914	Coatomer subunit zeta
Cs_ont_2g020860	2.09729	0.0397914	Unknown protein
Cs_ont_5g048840	4.56186	0.0397914	Dirigent protein
Cs_ont_3g017590	0.695664	0.0398162	FRIGIDA-like protein
Cs_ont_2g022240	0.945325	0.039999	Ubiquitin-conjugating enzyme E2
Cs_ont_3g032910	-0.527713	0.039999	Unknown protein
Cs_ont_4g011660	-0.504977	0.039999	40S ribosomal protein S3
Cs_ont_5g050430	-0.876804	0.0401735	Protein BRANCHLESS TRICHOME
Cs_ont_8g021860	0.547357	0.0401735	BTB/POZ domain-containing protein At1g63850-like
Cs_ont_1g023760	-0.622272	0.0403356	Glucan endo-1,3-beta-D-glucosidase
Cs_ont_3g001130	0.555513	0.0403868	Peptidase_M14 domain-containing protein
Cs_ont_3g012680	3.48814	0.0403868	DOG1 domain-containing protein
Cs_ont_2g009220	0.544049	0.0404191	Argonaute family protein
Cs_ont_1g026380	-0.908441	0.0405327	Pentatricopeptide repeat-containing protein
Cs_ont_9g001910	-0.851016	0.0405327	GATA transcription factor
Cs_ont_1g011620	-1.08709	0.0405644	Zinc finger protein 1
Cs_ont_3g004810	2.22971	0.0406682	Patatin
Cs_ont_1g014950	-0.702479	0.0407472	Gb:AAF35421.1, putative
Cs_ont_5g003170	-1.41007	0.0407472	Unknown protein
Cs_ont_6g010250	1.44103	0.0407472	F-box/kelch-repeat protein At1g80440
Cs_ont_5g011950	1.15246	0.040797	MYB transcription factor
Cs_ont_2g025800	0.582814	0.0408785	Potassium transporter
Cs_ont_8g002720	0.727281	0.0408785	PPM-type phosphatase domain-containing protein
Cs_ont_9g024810	-1.36712	0.0408785	Gibberellin 20-oxidase 1
Cs_ont_1g025910	-0.913849	0.0410032	SCP domain-containing protein
Cs_ont_1g023770	-0.448199	0.0410996	BTB/POZ domain-containing protein NPY5-like
Cs_ont_8g027850	-0.813767	0.0411053	zf-primase domain-containing protein
Cs_ont_4g025470	-0.470883	0.0411608	Glutaredoxin-C4
Cs_ont_2g020850	1.87765	0.0416271	Unknown protein
Cs_ont_5g044080	-0.529229	0.0416849	Nucleolar protein 56
Cs_ont_5g046280	-0.505402	0.0416849	LIM domain-containing protein WLIM1-like
Cs_ont_8g026880	-0.542082	0.0416849	Unknown protein
Cs_ont_8g004500	-0.420275	0.0417397	Proteasome subunit beta
Cs_ont_1g013750	1.45164	0.0420258	Fe2OG dioxygenase domain-containing protein
Cs_ont_2g001990	0.609036	0.0420693	(S)-2-hydroxy-acid oxidase
Cs_ont_5g004360	-0.784908	0.0420693	Ubiquitin carboxyl-terminal hydrolase family protein
Cs_ont_5g010670	0.550063	0.042106	Methylcrotonoyl-CoA carboxylase subunit alpha, mitochondrial
Cs_ont_1g017650	-0.635133	0.0422463	Protein Ycf2 like
Cs_ont_1g022490	-0.644684	0.0422463	Unknown protein
Cs_ont_3g010020	0.494236	0.0422463	Zinc finger, PHD-type
Cs_ont_4g024110	0.683812	0.0422463	Chloride channel-like family protein
Cs_ont_7g022440	-0.489372	0.0422463	Proteasome subunit beta
Cs_ont_9g010400	-0.810037	0.0422463	Unknown protein
Cs_ont_9g021840	-1.00968	0.0422463	Unknown protein
Cs_ont_3g005180	2.19241	0.0422465	Lipase_3 domain-containing protein
Cs_ont_5g001890	0.974114	0.0422818	Unknown protein
Cs_ont_1g028370	-0.587725	0.0424354	Histidine kinase 1
Cs_ont_5g010600	0.9241	0.0424354	FCS-Like Zinc finger 15
Cs_ont_5g010770	0.66458	0.0426287	Bax inhibitor-1 family protein
Cs_ont_8g002170	0.601175	0.0426919	RING-type E3 ubiquitin transferase
Cs_ont_2g013140	-0.611673	0.0427054	GTD-binding domain-containing protein
Cs_ont_5g016540	-0.638742	0.0427054	AAA domain-containing protein
Cs_ont_5g045000	-2.44702	0.0427054	Protein phosphatase 2c
Cs_ont_8g004210	1.29883	0.0427054	Phosphatidylinositol transfer protein
Cs_ont_2g002000	2.4368	0.0427266	Tify domain-containing protein
Cs_ont_3g003100	-0.742779	0.0427266	BEL1-like homeodomain protein 11
Cs_ont_2g031250	-0.610234	0.0428649	Cytochrome P450, putative
Cs_ont_1g016700	0.606503	0.0428874	Protein kinase domain-containing protein
Cs_ont_3g024660	-0.449011	0.0429679	60S acidic ribosomal protein P3
Cs_ont_4g021120	-0.448472	0.0429679	Farnesyl pyrophosphate synthase
Cs_ont_7g029300	1.25939	0.0429679	RING-type domain-containing protein
Cs_ont_3g006850	0.636375	0.0430575	Carboxypeptidase D
Cs_ont_5g034160	2.97321	0.0430672	Unknown protein
Cs_ont_5g045240	-0.536573	0.0430672	Ribosomal_L18e/L15P domain-containing protein
Cs_ont_2g026590	-0.441292	0.0431929	14-3-3 protein
Cs_ont_5g009260	-1.08876	0.0432254	U3 small nucleolar RNA-associated protein 15-like
Cs_ont_6g000840	-0.721635	0.0432254	Transmembrane emp24 domain-containing protein p24delta9
Cs_ont_9g017640	0.67431	0.0432254	Malonyl-CoA:anthocyanidin 5-O-glucoside-6''-O-malonyltransferase
Cs_ont_3g005260	-0.408399	0.0432707	Late embryogenesis abundant protein, LEA-14
Cs_ont_6g003750	0.845454	0.0432707	Allene-oxide cyclase
Cs_ont_3g033490	0.746841	0.0433443	3-oxo-Delta(4,5)-steroid 5-beta-reductase
Cs_ont_5g000510	-0.604771	0.0433443	Pentatricopeptide repeat-containing protein At1g02150
Cs_ont_5g038410	-0.718376	0.0433443	pentatricopeptide repeat-containing protein PNM1, mitochondrial-like
Cs_ont_7g001760	-0.620378	0.0433443	RING-type domain-containing protein
Cs_ont_7g002120	-0.896251	0.0433443	abscisic acid receptor PYL4
Cs_ont_7g022650	0.569001	0.0433443	Lipoxygenase
Cs_ont_9g001710	0.852395	0.0434584	Calmodulin-binding transcription activator 5
Cs_ont_3g015480	2.51786	0.0437354	Respiratory burst oxidase, putative
Cs_ont_9g010450	0.974211	0.0437354	NB-ARC domain-containing protein
Cs_ont_4g009490	-0.673818	0.0437386	Serine-threonine protein kinase, plant-type, putative
Cs_ont_3g014670	-0.731575	0.043862	GUB_WAK_bind domain-containing protein
Cs_ont_2g018380	0.875738	0.0441971	Unknown protein
Cs_ont_7g024820	0.58016	0.0443745	Potassium transporter
Cs_ont_5g042580	1.33321	0.0444284	Acyl-coenzyme A oxidase
Cs_ont_5g009720	-0.591705	0.0444629	Elongation factor Tu
Cs_ont_9g025510	-0.379626	0.0446858	Cytochrome b5 heme-binding domain-containing protein
Cs_ont_4g000460	0.846812	0.0447533	Ribosomal RNA large subunit methyltransferase H
Cs_ont_5g011370	0.661093	0.0448838	Magnesium transporter
Cs_ont_7g008890	0.547534	0.0448838	R3H domain-containing protein
Cs_ont_7g018160	-0.457678	0.0448838	Delta(24)-sterol reductase
Cs_ont_8g019560	-0.985179	0.0449131	Auxin-responsive protein SAUR50
Cs_ont_7g003920	-0.725569	0.0449215	Pentatricopeptide repeat-containing protein, putative
Cs_ont_7g007250	-0.530122	0.0450721	NAC domain-containing protein
Cs_ont_2g004040	-0.686459	0.045093	Magnesium-chelatase subunit ChlI, chloroplastic
Cs_ont_9g007490	0.583258	0.045093	UPF0481 protein At3g47200
Cs_ont_7g015430	-1.93421	0.0450953	Transcription factor PAR1
Cs_ont_2g005490	0.919394	0.0451627	Dof-type domain-containing protein
Cs_ont_3g022610	0.380849	0.0451627	Methyltransferase
Cs_ont_5g021130	-0.603076	0.0451627	Mitogen-activated protein kinase
Cs_ont_3g009190	1.90298	0.0453176	IAA-amino acid hydrolase ILR1
Cs_ont_6g013390	1.58105	0.0454462	Aspartate aminotransferase
Cs_ont_5g039490	1.0313	0.045527	Protein kinase domain-containing protein
Cs_ont_9g015040	-0.904881	0.0456231	Glutaredoxin domain-containing protein
Cs_ont_1g028970	1.83129	0.0457425	Rhodanese domain-containing protein
Cs_ont_8g025440	0.497208	0.0457831	Lipase
Cs_ont_2g000890	0.57301	0.0457961	E3 ubiquitin-protein ligase UPL5
Cs_ont_7g002430	0.791553	0.0457961	Aa_trans domain-containing protein
Cs_ont_7g020840	0.744576	0.0457961	ACT domain-containing protein ACR4
Cs_ont_5g012580	1.43655	0.0458487	Receptor protein kinase
Cs_ont_2g018770	1.29998	0.0460352	Allene oxide synthase, chloroplastic
Cs_ont_2g031420	2.3614	0.0460352	Protein kinase domain-containing protein
Cs_ont_4g001170	-0.725196	0.046057	Peptidase A1 domain-containing protein
Cs_ont_6g013270	1.59157	0.046057	RING-type E3 ubiquitin transferase
Cs_ont_2g025340	-0.517437	0.0464727	BHLH domain-containing protein
Cs_ont_4g022790	0.706781	0.0465453	Lysine ketoglutarate reductase
Cs_ont_5g044050	-0.715742	0.0465453	Protein kinase domain-containing protein
Cs_ont_3g004840	-0.664993	0.0466224	Abhydrolase_3 domain-containing protein
Cs_ont_6g019870	2.18613	0.0466224	Unknown protein
Cs_ont_8g000060	-0.456897	0.0466224	UDP-glycosyltransferase 87A1-like
Cs_ont_3g011570	-0.67785	0.0467166	SAICAR synthetase
Cs_ont_7g016580	-0.645809	0.0467166	50S ribosomal protein L3
Cs_ont_7g022840	0.868517	0.0471474	ABC transporter C family member 6
Cs_ont_1g025770	0.429185	0.0471952	SHR-BD domain-containing protein
Cs_ont_5g010230	-0.729431	0.0471952	WPP domain-containing protein
Cs_ont_7g028400	0.471808	0.0472117	BHLH domain-containing protein
Cs_ont_1g021950	-0.46972	0.0472556	14_3_3 domain-containing protein
Cs_ont_4g004840	0.5591	0.0472556	Polynucleotide adenylyltransferase
Cs_ont_7g001590	1.16339	0.0473585	V-SNARE coiled-coil homology domain-containing protein
Cs_ont_2g032330	0.679111	0.0474528	Xanthine dehydrogenase 1
Cs_ont_5g010870	0.552796	0.0474528	JmjC domain-containing protein
Cs_ont_8g007760	0.44004	0.0474528	Unknown protein
Cs_ont_9g001780	0.615268	0.0474528	Endosulfine domain-containing protein
Cs_ont_2g006970	0.748984	0.0474823	Beta-glucosidase 46
Cs_ont_8g010260	1.19662	0.0478119	Barwin domain-containing protein
Cs_ont_1g000490	1.27303	0.0478895	VQ motif-containing protein 22
Cs_ont_4g020370	-0.662961	0.0478895	Cytochrome P450 71D9
Cs_ont_3g005300	-0.412434	0.0479476	Protein kinase domain-containing protein
Cs_ont_4g026210	1.31996	0.0479476	4-coumarate--CoA ligase
Cs_ont_7g025420	0.416793	0.0479476	transcription factor MYB1R1-like
Cs_ont_1g019300	0.985525	0.048084	Unknown protein
Cs_ont_7g024050	0.592597	0.0482549	Phosphate transporter
Cs_ont_8g010310	-0.585925	0.0482549	Protein STIP1 homolog
Cs_ont_3g025380	-0.492185	0.0483381	Nop domain-containing protein
Cs_ont_8g007840	-0.502527	0.0487185	Ribosomal protein
Cs_ont_1g007580	-1.75965	0.0488191	Transcription repressor
Cs_ont_4g000810	0.697204	0.0488191	Aminoacyl-tRNA hydrolase
Cs_ont_9g000100	-0.622358	0.0488191	Aspartic proteinase
Cs_ont_9g003110	0.561758	0.0488191	C2 domain-containing protein
Cs_ont_2g009020	-0.595855	0.0488562	Unknown protein
Cs_ont_5g041760	-0.486894	0.0488562	Monocopper oxidase family protein
Cs_ont_4g005810	0.443956	0.0489116	WD repeat-containing protein 11
Cs_ont_6g005180	-0.397265	0.0489116	Geranylgeranyl pyrophosphate synthase 1
Cs_ont_3g001180	0.629637	0.0491311	Inactive purple acid phosphatase-like protein
Cs_ont_4g009700	3.3032	0.0491311	Arabinogalactan peptide 20
Cs_ont_8g024650	0.746274	0.0491311	Nitrite reductase
Cs_ont_5g000830	-0.435628	0.0493204	DUF761 domain-containing protein
Cs_ont_5g010860	-1.04328	0.0493204	C2H2-type domain-containing protein
Cs_ont_6g004710	2.2515	0.0493204	Mediator of RNA polymerase II transcription subunit
Cs_ont_6g020380	0.326606	0.0493204	Polyubiquitin
Cs_ont_8g010200	1.052	0.0493204	Pathogenesis-related protein PR-4A
Cs_ont_1g004160	-0.417917	0.0498502	Actin
Cs_ont_9g014620	-0.609747	0.0498502	protein RALF-like 24
Cs_ont_2g028390	0.817365	0.0498992	Glyco_hydro_18 domain-containing protein
Cs_ont_5g035750	-1.50013	0.0499187	Bulb-type lectin domain containing protein
Cs_ont_4g009790	-0.515414	0.0499816	60S ribosomal protein L28-2

## Sheet: C.h.010_vs_C.h.prior.DESeq2.ann
DEGs in t10 as compared to that of flushes prior to the inoculation period with Clas-negative psyllids in Citrus flushes
	log2FoldChange	padj	annotation
Cs_ont_1g005460	4.97816	2.50786e-95	Miraculin-like protein 2
Cs_ont_7g004690	2.80127	1.1721e-77	Chalcone-flavonone isomerase family protein
Cs_ont_2g031290	-4.70591	2.46994e-70	Alanine--glyoxylate aminotransferase
Cs_ont_7g005590	-2.35422	5.5278e-64	Chlorophyll a-b binding protein, chloroplastic
Cs_ont_6g014990	-2.69426	3.98354e-63	Chlorophyll a-b binding protein, chloroplastic
Cs_ont_5g005500	-3.31407	3.8861e-62	HTH myb-type domain-containing protein
Cs_ont_6g015600	2.48416	3.352e-61	MFS domain-containing protein
Cs_ont_2g010760	3.31216	1.77976e-59	PKS_ER domain-containing protein
Cs_ont_5g039940	-3.21937	3.25991e-59	Chlorophyll a-b binding protein, chloroplastic
Cs_ont_1g025960	-2.85459	5.90736e-58	BEL1-like homeodomain protein 2
Cs_ont_4g002230	-4.26622	3.04234e-56	AAI domain-containing protein
Cs_ont_5g024910	-2.5566	2.92066e-55	Chlorophyll a-b binding protein, chloroplastic
Cs_ont_4g015540	-2.99176	6.21363e-54	Chlorophyll a-b binding protein, chloroplastic
Cs_ont_7g000710	-2.82957	7.3642e-54	Ribulose bisphosphate carboxylase/oxygenase activase, chloroplastic
Cs_ont_6g002800	-4.0528	1.91553e-52	Vegetative cell wall protein gp1-like isoform X2
Cs_ont_9g004950	-3.03475	8.03093e-52	Glucose-1-phosphate adenylyltransferase
Cs_ont_2g018100	-3.21419	1.25834e-50	GDSL esterase/lipase At2g04570
Cs_ont_2g033660	2.61214	4.93932e-50	Lipoxygenase
Cs_ont_2g001990	2.4626	7.45617e-50	(S)-2-hydroxy-acid oxidase
Cs_ont_8g007110	1.92501	5.67198e-47	Arogenate dehydratase
Cs_ont_3g020550	-3.24062	9.90261e-47	ABC transporter B family member 2
Cs_ont_3g009260	-2.63747	3.07463e-45	Rieske domain-containing protein
Cs_ont_4g013610	-2.35535	4.54544e-45	Transcription factor TCP4-like
Cs_ont_9g009400	-2.99874	4.54544e-45	Protein PROTON GRADIENT REGULATION 5, chloroplastic
Cs_ont_1g005130	-2.1223	2.79897e-44	Photosystem I reaction center subunit N, chloroplastic
Cs_ont_6g003980	-2.84198	4.29878e-44	Ribulose bisphosphate carboxylase small chain
Cs_ont_8g020190	-2.77519	2.94975e-43	Fructose-bisphosphate aldolase
Cs_ont_9g024470	2.03251	5.77755e-43	Embryo-specific
Cs_ont_8g014690	-2.84423	1.03364e-42	Chlorophyll a-b binding protein, chloroplastic
Cs_ont_8g025430	2.48842	7.43909e-42	Glycosyltransferase
Cs_ont_1g006680	-2.68549	8.46724e-42	Glutamyl-tRNA(Gln) amidotransferase subunit A
Cs_ont_3g005500	-2.61343	1.46459e-41	bHLH-MYC_N domain-containing protein
Cs_ont_3g033220	-2.8715	2.05885e-41	FAD-binding FR-type domain-containing protein
Cs_ont_7g021530	3.71207	2.06967e-41	Cytochrome P450
Cs_ont_2g007730	-2.64976	5.06391e-41	photosystem I reaction center subunit psaK, chloroplastic-like
Cs_ont_2g017340	-2.5143	2.8568e-40	Chlorophyll a-b binding protein, chloroplastic
Cs_ont_5g018090	-1.82636	4.30871e-39	receptor-like protein kinase HSL1
Cs_ont_7g017290	-2.06066	4.33409e-39	RNA polymerase sigma factor sigA
Cs_ont_6g011530	9.23006	4.82437e-39	Glycosyltransferase
Cs_ont_5g031580	-3.97474	1.34749e-38	Longin domain-containing protein
Cs_ont_6g003410	3.38338	2.91758e-38	Proline dehydrogenase
Cs_ont_2g015450	-1.9976	7.20596e-38	PSI subunit V
Cs_ont_3g016610	-2.43787	2.12465e-37	Protein kinase domain-containing protein
Cs_ont_6g015280	-2.48548	9.9549e-37	Glycerol-3-phosphate acyltransferase 6-like protein
Cs_ont_6g015400	-2.96013	1.02121e-36	Laccase
Cs_ont_4g026150	2.88615	1.20313e-36	AAA-ATPase
Cs_ont_4g025330	-2.58768	1.30955e-36	CCT domain-containing protein
Cs_ont_2g013020	-4.08973	2.11235e-36	phosphomannomutase/phosphoglucomutase
Cs_ont_4g014970	-2.07513	5.1879e-36	NADPH-protochlorophyllide oxidoreductase
Cs_ont_5g046270	-2.96844	8.34733e-36	D-ribose-binding periplasmic protein
Cs_ont_1g017070	1.85186	1.47656e-35	Auxin-responsive protein
Cs_ont_8g004020	1.73317	1.59524e-35	Ethylene-responsive transcription factor
Cs_ont_2g029140	4.1493	1.82587e-35	Peroxidase
Cs_ont_8g001950	-2.1187	3.68483e-35	Protein PLASTID TRANSCRIPTIONALLY ACTIVE 16, chloroplastic
Cs_ont_2g029450	-2.28252	4.32577e-35	Potassium transporter
Cs_ont_3g017540	3.6956	1.71109e-34	Shikimate dehydrogenase, putative
Cs_ont_8g027960	-3.05722	2.69853e-34	Glycerate dehydrogenase
Cs_ont_2g006830	-2.10326	2.89837e-34	Thiamine thiazole synthase, chloroplastic
Cs_ont_1g019350	-3.03191	6.24568e-34	Germin-like protein
Cs_ont_8g029470	-2.13359	6.26727e-34	phototropin-2-like
Cs_ont_2g002610	-2.22221	2.23302e-33	Chlorophyll a-b binding protein, chloroplastic
Cs_ont_3g004230	2.25087	2.26817e-33	Protein DETOXIFICATION
Cs_ont_6g015890	-2.52338	3.13433e-33	Fructose-1,6-bisphosphatase, chloroplastic
Cs_ont_2g002640	-2.62175	3.80515e-33	Chlorophyll a-b binding protein, chloroplastic
Cs_ont_8g001890	2.82919	4.571e-33	Tropinone reductase, putative
Cs_ont_2g025700	2.3793	1.02896e-32	Chalcone synthase
Cs_ont_Un000220	-1.72471	1.32264e-32	Ribulose bisphosphate carboxylase large chain
Cs_ont_3g028560	-2.68553	1.89347e-32	Chlorophyll a-b binding protein, chloroplastic
Cs_ont_7g003040	2.1344	2.16131e-32	Chalcone-flavonone isomerase family protein
Cs_ont_6g003310	-6.13949	2.72134e-32	Zinc finger protein CONSTANS-LIKE 2
Cs_ont_7g015520	2.94236	3.10396e-32	dTDP-D-glucose 4,6-dehydratase
Cs_ont_5g044050	-2.32414	3.15909e-32	Protein kinase domain-containing protein
Cs_ont_7g024360	-4.08624	4.84835e-32	Polygalacturonase
Cs_ont_6g006600	2.53894	2.05586e-31	FSH1 domain-containing protein
Cs_ont_1g018280	4.2277	2.52953e-31	FCS-Like Zinc finger 18
Cs_ont_5g021010	-3.53353	3.77094e-31	Beta-hexosaminidase
Cs_ont_9g001380	1.43522	5.62284e-31	ATP citrate synthase
Cs_ont_2g002590	-2.85767	7.17301e-31	Chlorophyll a-b binding protein, chloroplastic
Cs_ont_9g002780	-2.93889	1.17288e-30	WD_REPEATS_REGION domain-containing protein
Cs_ont_7g027670	-2.61024	1.51075e-30	Acyl carrier protein
Cs_ont_5g034510	2.11603	1.73296e-30	Folate gamma-glutamyl hydrolase
Cs_ont_8g005970	-2.49214	1.94625e-30	Exostosin domain-containing protein
Cs_ont_6g014880	-2.22037	2.52384e-30	Protein FAR1-RELATED SEQUENCE
Cs_ont_5g010360	-2.77056	3.18954e-30	Photosystem I reaction center subunit II
Cs_ont_3g017180	-2.18438	3.22482e-30	MFS domain-containing protein
Cs_ont_8g023130	-2.04555	4.1255e-30	NAD(P)-bd_dom domain-containing protein
Cs_ont_3g001680	-2.0615	4.35431e-30	Thioredoxin domain-containing protein
Cs_ont_2g029120	-11.1733	1.54443e-29	Carbonic anhydrase
Cs_ont_5g039920	3.65239	2.16836e-29	Expansin
Cs_ont_7g028250	-2.32067	2.92497e-29	RNA polymerase sigma factor
Cs_ont_7g019800	2.03261	7.0348e-29	Allene-oxide cyclase
Cs_ont_7g022160	-2.07694	7.16931e-29	Chlorophyll a-b binding protein, chloroplastic
Cs_ont_5g016040	-3.35444	1.21789e-28	GDSL esterase/lipase
Cs_ont_5g032990	-2.47392	1.47659e-28	(S)-2-hydroxy-acid oxidase
Cs_ont_5g017860	-1.98422	1.74338e-28	tetrapyrrole-binding protein, chloroplastic
Cs_ont_1g016810	-2.00322	2.08792e-28	Photosystem I reaction center subunit VI, chloroplastic
Cs_ont_5g007360	3.03935	4.57005e-28	Transcription factor MYB11
Cs_ont_6g020600	2.22287	4.70203e-28	Phenylalanine ammonia-lyase
Cs_ont_5g009120	-3.00327	5.33852e-28	Shikimate dehydrogenase
Cs_ont_7g015990	2.38939	6.69149e-28	Tyrosine decarboxylase
Cs_ont_8g018910	-2.81852	6.69149e-28	Proline-rich protein 2
Cs_ont_6g020620	2.70621	7.37242e-28	Phenylalanine ammonia-lyase
Cs_ont_2g027060	-1.84039	8.5233e-28	TCP domain-containing protein
Cs_ont_6g013110	-2.91034	9.14357e-28	Non-specific lipid-transfer protein
Cs_ont_1g029150	3.48126	1.07412e-27	Endochitinase 1
Cs_ont_4g003940	1.92112	1.18756e-27	Sulfite exporter TauE/SafE family protein
Cs_ont_6g006120	-4.2413	1.33823e-27	Peptidylprolyl isomerase
Cs_ont_2g002580	-2.70584	1.74165e-27	Chlorophyll a-b binding protein, chloroplastic
Cs_ont_6g017810	-2.48092	2.19303e-27	Short-chain dehydrogenase TIC 32, chloroplastic-like
Cs_ont_5g011340	-2.51585	2.48865e-27	PSII 6.1 kDa protein
Cs_ont_7g002630	-2.19352	2.70029e-27	WEB family protein At2g40480
Cs_ont_5g005430	-2.21918	2.73923e-27	BHLH domain-containing protein
Cs_ont_7g016220	1.71886	3.69713e-27	Protein DETOXIFICATION
Cs_ont_8g026540	1.99471	4.54188e-27	Serine carboxypeptidase-like 18
Cs_ont_9g025290	3.4322	4.54188e-27	Methyltransferase
Cs_ont_1g025870	-1.69784	5.68842e-27	Oxygen-evolving enhancer protein 1, chloroplastic
Cs_ont_8g012830	2.40573	7.53057e-27	aquaporin SIP1-1-like
Cs_ont_1g022500	-2.20305	1.4035e-26	Serine hydroxymethyltransferase
Cs_ont_1g014920	-5.05578	1.54428e-26	NPH3 domain-containing protein
Cs_ont_4g022220	-2.17467	1.55516e-26	Chlorophyll a-b binding protein, chloroplastic
Cs_ont_8g004040	1.16035	1.59493e-26	L-ascorbate peroxidase
Cs_ont_5g007200	-2.21194	1.8581e-26	Adenine nucleotide alpha hydrolases-like superfamily protein
Cs_ont_8g021630	-2.20706	2.57237e-26	BHLH domain-containing protein
Cs_ont_9g013110	-3.04885	2.91566e-26	Myb_DNA-bind_3 domain-containing protein
Cs_ont_5g034530	2.19207	4.14943e-26	Proteinase inhibitor
Cs_ont_5g032610	-1.59653	4.66462e-26	Photosystem II 10 kDa polypeptide, chloroplastic
Cs_ont_6g001140	-3.96748	5.34247e-26	Aquaporin NIP2-1 like
Cs_ont_3g008000	-2.85467	6.44639e-26	Bidirectional sugar transporter SWEET
Cs_ont_9g025240	-1.96556	1.57444e-25	4-hydroxy-tetrahydrodipicolinate reductase
Cs_ont_8g001870	3.02259	2.26554e-25	Tropinone reductase, putative
Cs_ont_5g041790	3.10685	2.41523e-25	Trehalose 6-phosphate phosphatase
Cs_ont_3g021760	-2.132	5.83908e-25	Phosphoribulokinase
Cs_ont_3g011210	1.70913	6.0159e-25	Phospho-2-dehydro-3-deoxyheptonate aldolase
Cs_ont_3g013890	-1.63254	6.0159e-25	Epimerase domain-containing protein
Cs_ont_7g029040	-2.09537	6.95179e-25	O-fucosyltransferase family protein
Cs_ont_7g025310	2.14722	7.12024e-25	Two-component response regulator
Cs_ont_5g016610	2.54184	9.34572e-25	4-coumarate-CoA ligase
Cs_ont_1g024950	-1.77574	1.39518e-24	Zeaxanthin epoxidase, chloroplastic
Cs_ont_2g035490	-2.11972	1.41105e-24	Protein MET1, chloroplastic
Cs_ont_2g007620	1.6208	1.78411e-24	Auxin response factor
Cs_ont_9g003790	-1.85706	1.87869e-24	1-deoxy-D-xylulose-5-phosphate synthase
Cs_ont_7g023790	-1.79649	2.22693e-24	NPH3 domain-containing protein
Cs_ont_5g020600	-3.01903	2.76093e-24	Zinc transporter like
Cs_ont_1g015000	-1.43563	3.13565e-24	ABC transporter G family member 36
Cs_ont_6g020140	-3.37295	3.16161e-24	FAS1 domain-containing protein
Cs_ont_1g028370	-1.82508	5.48465e-24	Histidine kinase 1
Cs_ont_5g028110	2.96628	6.0247e-24	Miraculin-like protein 2
Cs_ont_1g018450	-2.02275	6.80239e-24	Chaperone protein DnaJ
Cs_ont_9g028230	1.4441	1.23968e-23	Glyceraldehyde-3-phosphate dehydrogenase
Cs_ont_2g032080	-2.10733	1.96081e-23	Photosystem II 5 kDa protein, chloroplastic
Cs_ont_8g008740	-1.58971	1.98305e-23	F-box protein
Cs_ont_6g017160	1.60691	2.39571e-23	Haloacid dehalogenase-like hydrolase
Cs_ont_3g002310	3.55411	2.58014e-23	gibberellin-regulated protein 1-like
Cs_ont_1g006760	1.65047	3.57575e-23	Trans-cinnamate 4-monooxygenase
Cs_ont_5g028150	2.44902	3.98999e-23	Chlorophyllase
Cs_ont_8g016350	-5.39169	4.14946e-23	Unknown protein
Cs_ont_3g027300	3.79331	4.33031e-23	Glutelin type-A 2
Cs_ont_2g000850	-2.21422	4.48387e-23	Tonoplast dicarboxylate transporter
Cs_ont_3g002420	-2.09138	8.28948e-23	protein SPA, chloroplastic
Cs_ont_4g005460	-2.6334	8.58902e-23	GATA-type domain-containing protein
Cs_ont_5g009330	3.03542	8.67916e-23	Abhydrolase_3 domain-containing protein
Cs_ont_7g000910	-2.2688	1.15604e-22	Sedoheptulose-1,7-bisphosphatase
Cs_ont_9g003850	3.00047	1.27501e-22	Sugar transporter ERD6-like 16
Cs_ont_5g005100	-2.34236	1.37358e-22	Rho-GAP domain-containing protein
Cs_ont_2g006520	-1.67831	2.51868e-22	Oxygen-evolving enhancer protein 3, chloroplastic-like
Cs_ont_8g022070	-3.71451	3.01383e-22	Organ-specific protein S2
Cs_ont_5g004350	-1.35535	5.38875e-22	Glyco_18 domain-containing protein
Cs_ont_4g026610	-4.11281	5.59071e-22	SCP domain-containing protein
Cs_ont_8g013300	-1.35367	5.75856e-22	Agglutinin-like protein ALA1, putative isoform 1
Cs_ont_2g017300	-3.02743	6.00625e-22	Zinc finger CCCH domain-containing protein 18
Cs_ont_6g021930	-3.13275	7.3067e-22	Heparan-alpha-glucosaminide N-acetyltransferase-like
Cs_ont_8g019330	-3.1939	7.57884e-22	Auxin-responsive protein SAUR20
Cs_ont_3g024120	-3.90934	8.01779e-22	WAT1-related protein
Cs_ont_5g047340	1.3695	8.18546e-22	Aldedh domain-containing protein
Cs_ont_5g010220	-1.85033	8.18951e-22	Epimerase domain-containing protein
Cs_ont_8g019560	-2.54183	8.90161e-22	Auxin-responsive protein SAUR50
Cs_ont_3g001630	-2.17399	1.238e-21	Plastocyanin
Cs_ont_5g007590	-4.46889	1.3512e-21	Unknown protein
Cs_ont_2g023810	-1.74286	1.7307e-21	Protein kinase domain-containing protein
Cs_ont_6g003820	-1.95864	1.73129e-21	Rhomboid domain-containing protein
Cs_ont_2g009250	-2.7238	1.90279e-21	Transducin/WD40 repeat-like superfamily protein, putative
Cs_ont_6g015270	2.27078	2.36051e-21	Aquaporin PIP1-1
Cs_ont_2g006040	-2.38544	2.52137e-21	Ubiquitin-protein ligase, putative
Cs_ont_1g011030	-1.71907	3.24403e-21	DUF1995 domain-containing protein
Cs_ont_5g013020	-1.70941	4.23668e-21	Photosystem I reaction center subunit IV
Cs_ont_2g033680	2.78765	5.54604e-21	Lipoxygenase
Cs_ont_5g038970	2.31641	6.27289e-21	Flavonoid 3'-hydroxylase
Cs_ont_5g013300	1.60423	6.35637e-21	3-ketoacyl-CoA thiolase 2, peroxisomal
Cs_ont_4g005910	-1.74628	7.18534e-21	Thylakoid lumenal 16.5 kDa protein
Cs_ont_3g000770	-1.90991	7.19678e-21	Glyceraldehyde-3-phosphate dehydrogenase
Cs_ont_5g005390	-1.36745	7.77154e-21	Two-component response regulator-like PRR95
Cs_ont_3g011460	-1.91218	1.06417e-20	Fe2OG dioxygenase domain-containing protein
Cs_ont_3g003210	1.7374	1.08655e-20	BZIP domain-containing protein
Cs_ont_6g006550	-1.7881	1.08655e-20	Magnesium-protoporphyrin IX monomethyl ester (oxidative) cyclase
Cs_ont_1g019000	2.90574	1.36486e-20	Tify domain-containing protein
Cs_ont_2g009080	-1.63218	1.38863e-20	Photosystem I reaction center subunit III, chloroplastic
Cs_ont_2g033250	-2.17841	1.73208e-20	IRK-interacting protein
Cs_ont_1g018990	3.27687	1.80923e-20	Tify domain-containing protein
Cs_ont_1g014800	1.35671	1.81029e-20	Unknown protein
Cs_ont_8g010270	-1.44584	2.08935e-20	PSII 6.1 kDa protein
Cs_ont_3g001310	2.3776	2.4139e-20	4-coumarate--CoA ligase-like 4
Cs_ont_5g040040	-1.65366	2.55899e-20	Geranylgeranyl reductase
Cs_ont_8g007850	1.4815	3.65666e-20	Ferredoxin
Cs_ont_8g001510	-2.03987	3.70616e-20	Copper transporter
Cs_ont_3g010480	1.39071	3.76259e-20	Acetyl-CoA carboxylase
Cs_ont_2g029310	-1.6516	4.60442e-20	Peptidylprolyl isomerase
Cs_ont_6g011210	-1.38707	5.0625e-20	Rhodanese domain-containing protein
Cs_ont_5g036800	-3.5436	6.24522e-20	Zinc finger protein CONSTANS-LIKE 16
Cs_ont_2g004240	3.75295	6.73812e-20	Ethylene-responsive transcription factor, putative
Cs_ont_4g005890	5.22032	7.09526e-20	Phytocyanin domain-containing protein
Cs_ont_2g027360	-3.01695	9.576e-20	FAS1 domain-containing protein
Cs_ont_8g026500	4.58272	1.1421e-19	Protein SOB FIVE-LIKE 5
Cs_ont_2g009580	-2.07946	1.2501e-19	PPR_long domain-containing protein
Cs_ont_5g014400	2.69697	1.43137e-19	Cysteine dioxygenase
Cs_ont_7g001050	2.97006	1.86573e-19	Transferase family protein
Cs_ont_1g002250	-1.5024	3.05075e-19	ABC transporter F family member 5-like
Cs_ont_8g019110	-3.0098	3.97361e-19	Aquaporin AQPAn.G-like
Cs_ont_9g026050	-2.11195	4.38255e-19	CitMHS domain-containing protein
Cs_ont_4g012360	-2.86137	5.02949e-19	Homeobox domain-containing protein
Cs_ont_5g014650	1.59541	5.4993e-19	Protein quirky
Cs_ont_6g009850	-2.94797	6.2688e-19	ABC transporter-like protein
Cs_ont_5g043520	3.67685	6.3839e-19	Beta-amylase
Cs_ont_2g012870	2.64248	7.23662e-19	Sulfate transporter
Cs_ont_4g005860	2.69007	9.00968e-19	Blue copper protein-like
Cs_ont_6g024320	-3.38433	9.96534e-19	Bet_v_1 domain-containing protein
Cs_ont_7g023170	-1.81066	1.00274e-18	Photosystem II core complex proteins psbY, chloroplastic
Cs_ont_4g019660	-1.59841	1.36128e-18	Peptidylprolyl isomerase
Cs_ont_3g028130	-1.98827	1.42069e-18	Polyketide_cyc domain-containing protein
Cs_ont_2g006770	-3.43753	1.77323e-18	Fe2OG dioxygenase domain-containing protein
Cs_ont_9g006810	-1.93218	1.78763e-18	photosynthetic NDH subunit of subcomplex B 5, chloroplastic-like
Cs_ont_3g001800	-11.4362	2.23766e-18	Peroxidase
Cs_ont_2g005620	-3.57606	2.28072e-18	Carboxypeptidase
Cs_ont_1g006920	-1.20445	2.55756e-18	BTB/POZ-like protein
Cs_ont_4g022880	1.34203	3.50509e-18	Tify domain-containing protein
Cs_ont_2g001850	-1.42866	3.63893e-18	ATP synthase gamma chain, chloroplastic-like
Cs_ont_3g011290	-1.37209	3.70295e-18	thylakoid lumenal 29 kDa protein, chloroplastic
Cs_ont_2g008510	5.90891	3.70517e-18	FAD-binding PCMH-type domain-containing protein
Cs_ont_9g006490	1.34286	3.87089e-18	Sulfate adenylyltransferase
Cs_ont_1g001930	-1.38026	3.92248e-18	ABC1 domain-containing protein
Cs_ont_5g010080	-5.38766	4.21683e-18	Aluminum activated malate transporter family protein, putative
Cs_ont_5g039990	-2.14433	4.49319e-18	Dof-type domain-containing protein
Cs_ont_2g019980	-2.1705	5.01389e-18	BTB/POZ domain-containing protein
Cs_ont_8g018720	1.30245	5.43155e-18	Glutamyl-tRNA(Gln) amidotransferase subunit A
Cs_ont_7g022960	4.52173	6.00862e-18	3'-N-debenzoyl-2'-deoxytaxol N-benzoyltransferase, putative
Cs_ont_5g044450	-2.06043	6.10432e-18	GDSL esterase/lipase
Cs_ont_6g001970	3.87096	7.02119e-18	AAA domain-containing protein
Cs_ont_8g025370	1.45175	7.02119e-18	Cinnamyl alcohol dehydrogenase
Cs_ont_2g025420	-2.53048	7.19134e-18	Light-regulated protein
Cs_ont_8g027320	-1.94525	7.42469e-18	Malate dehydrogenase
Cs_ont_3g010590	1.97815	7.77189e-18	Phosphoglycerate mutase (2,3-diphosphoglycerate-dependent)
Cs_ont_4g011690	-1.69104	9.03656e-18	Photosystem II PsbX
Cs_ont_2g025070	3.12018	9.4382e-18	Zinc finger protein CONSTANS-LIKE 14-like
Cs_ont_3g009190	2.85013	9.84634e-18	IAA-amino acid hydrolase ILR1
Cs_ont_3g006590	3.83658	1.05536e-17	Cytochrome P450
Cs_ont_6g003520	-3.19188	1.15912e-17	PMR5N domain-containing protein
Cs_ont_6g016760	-1.82426	1.30414e-17	Tropinone reductase-like
Cs_ont_7g000640	-1.49587	1.31258e-17	Beta-1,3-glucosyltransferase
Cs_ont_4g023370	-1.66765	1.35877e-17	Photosystem II PsbX
Cs_ont_6g022460	-3.82373	1.56096e-17	Glycosyltransferase
Cs_ont_5g020960	-1.40829	1.59044e-17	Rhodanese domain-containing protein
Cs_ont_7g014330	-1.5082	1.65658e-17	Oxygen-evolving enhancer protein 2, chloroplastic
Cs_ont_2g018890	2.2261	1.69124e-17	WRKY domain-containing protein
Cs_ont_5g047900	-1.58655	1.70871e-17	C2 NT-type domain-containing protein
Cs_ont_5g004090	-1.27539	1.76104e-17	CAAD domain-containing protein
Cs_ont_2g011410	-2.70515	1.80527e-17	Copper-binding periplasmic protein
Cs_ont_8g000960	-1.70327	1.83948e-17	MFS domain-containing protein
Cs_ont_4g002360	2.51273	2.02551e-17	Unknown protein
Cs_ont_3g002010	-3.34021	2.06506e-17	ABC transporter B family member 13
Cs_ont_5g048080	-1.40101	2.21914e-17	DUF3741 domain-containing protein
Cs_ont_9g009730	-1.85464	2.64446e-17	28 kDa ribonucleoprotein, chloroplastic-like
Cs_ont_5g010940	1.65577	2.8628e-17	Calcium-transporting ATPase
Cs_ont_5g040900	-1.73948	3.00124e-17	PGR5-like protein 1A, chloroplastic-like protein
Cs_ont_9g014840	2.34731	3.19292e-17	Glycosyltransferase
Cs_ont_8g028720	2.11474	3.22749e-17	Chitinase
Cs_ont_7g023670	1.24923	3.23888e-17	GDSL esterase/lipase
Cs_ont_2g006210	-1.72116	4.4478e-17	B-like cyclin
Cs_ont_2g019270	1.46018	4.90571e-17	Glutamate receptor
Cs_ont_1g028700	-11.2892	4.94864e-17	Peroxidase
Cs_ont_8g001540	-1.9493	5.3501e-17	Copper transporter
Cs_ont_5g040320	2.6389	5.57507e-17	thaumatin-like protein
Cs_ont_3g004670	-2.19694	5.96141e-17	Unknown protein
Cs_ont_5g050270	2.54146	6.3417e-17	Methionine gamma-lyase
Cs_ont_5g018060	1.20303	6.91889e-17	Fructokinase-2
Cs_ont_8g001080	1.81049	6.975e-17	Transcription factor DIVARICATA
Cs_ont_4g018600	3.21002	7.38453e-17	Expression protein
Cs_ont_5g007860	-1.87726	8.63347e-17	Pectinesterase
Cs_ont_6g000890	4.00845	9.84906e-17	NAC domain-containing protein
Cs_ont_5g024450	-1.74342	9.94118e-17	Abhydrolase_3 domain-containing protein
Cs_ont_2g013230	-2.94176	1.05849e-16	Plant cadmium resistance 2, putative
Cs_ont_3g009360	-1.51033	1.13937e-16	long chain acyl-CoA synthetase 9, chloroplastic-like
Cs_ont_4g027500	-1.67996	1.19186e-16	protein TSS
Cs_ont_8g004660	-2.57936	1.78137e-16	FAS1 domain-containing protein
Cs_ont_8g002620	1.31969	1.78735e-16	Glucan endo-1,3-beta-D-glucosidase
Cs_ont_7g028020	-6.44136	1.89192e-16	Carboxypeptidase
Cs_ont_9g015910	-1.87278	1.89192e-16	Protein kinase domain-containing protein
Cs_ont_7g001550	6.08707	1.99761e-16	Fe2OG dioxygenase domain-containing protein
Cs_ont_3g008140	-2.03728	2.01155e-16	Thioredoxin domain-containing protein
Cs_ont_5g001450	-11.2654	2.05608e-16	AAI domain-containing protein
Cs_ont_3g009490	-3.11082	2.07287e-16	WAT1-related protein
Cs_ont_7g014880	1.34437	2.34512e-16	3-hydroxyisobutyryl-CoA hydrolase-like protein 5
Cs_ont_9g004320	-1.4045	2.6783e-16	Glutamine synthetase
Cs_ont_7g004500	1.16091	3.10616e-16	Glutathione S-transferase DHAR2
Cs_ont_3g010970	-1.23614	3.30546e-16	Cryptochrome 1
Cs_ont_1g025160	-2.20852	4.58551e-16	Cyclin-dependent kinase inhibitor
Cs_ont_5g049730	-3.52739	4.66329e-16	Glutaredoxin domain-containing protein
Cs_ont_9g026900	2.4451	4.68158e-16	Glycosyltransferase
Cs_ont_1g014330	4.20087	4.93911e-16	Lactoylglutathione lyase, putative
Cs_ont_4g008840	2.85551	4.97388e-16	AP2/ERF domain-containing protein
Cs_ont_4g019030	4.86841	5.28084e-16	Geranylgeranyl diphosphate synthase
Cs_ont_8g019320	-4.17985	5.29692e-16	Auxin-responsive protein
Cs_ont_2g035200	-1.59874	5.70781e-16	Rieske domain-containing protein
Cs_ont_5g037590	-1.5026	5.77743e-16	Calcium sensing receptor chloroplastic
Cs_ont_5g016100	-2.16156	6.12753e-16	GDSL esterase/lipase
Cs_ont_2g016420	1.19616	6.15291e-16	zinc finger protein CONSTANS-LIKE 9-like
Cs_ont_9g024530	1.73421	6.24392e-16	coumaroyl-CoA:anthocyanidin 3-O-glucoside-6''-O-coumaroyltransferase 1-like
Cs_ont_2g005080	-1.05046	6.79336e-16	UBC core domain-containing protein
Cs_ont_5g026380	2.66256	7.47257e-16	Protein kinase domain-containing protein
Cs_ont_2g006920	3.69732	8.0772e-16	Tryptophan synthase
Cs_ont_9g006910	-2.12882	8.49894e-16	Auxin-responsive protein
Cs_ont_7g024950	-1.84972	8.73654e-16	Bet_v_1 domain-containing protein
Cs_ont_3g028280	1.98245	9.27272e-16	Cystatin domain-containing protein
Cs_ont_5g037490	-1.50432	9.27272e-16	Phospholipid-transporting ATPase
Cs_ont_4g016150	-2.09766	9.58844e-16	Receptor-like serine/threonine-protein kinase
Cs_ont_5g041770	-3.09092	9.58844e-16	Beta-fructofuranosidase
Cs_ont_2g027600	-2.38614	1.13108e-15	HTH myb-type domain-containing protein
Cs_ont_8g028000	-1.39679	1.24688e-15	Aquaporin PIP2-7
Cs_ont_3g009300	-1.32177	1.27289e-15	Photosystem II 22 kDa protein, chloroplastic
Cs_ont_7g028790	-2.42402	1.30454e-15	Photosystem II 5 kDa protein, chloroplastic
Cs_ont_4g010540	-2.86938	1.53828e-15	GATA-type domain-containing protein
Cs_ont_2g035130	10.8656	1.70996e-15	Feruloyl CoA ortho-hydroxylase 1
Cs_ont_1g029500	4.75741	1.79691e-15	Glutamate receptor
Cs_ont_5g004210	-4.73326	1.88896e-15	Nucleotide-sugar transporter
Cs_ont_2g020770	-1.18807	1.95839e-15	Protein THYLAKOID FORMATION1, chloroplastic
Cs_ont_5g047840	-2.41416	1.97509e-15	CAP10 domain-containing protein
Cs_ont_9g015300	-1.7848	2.34502e-15	haloacid dehalogenase-like hydrolase domain-containing protein 3
Cs_ont_8g028740	3.77436	2.35065e-15	Chitinase
Cs_ont_2g025950	-1.65174	2.3927e-15	Glyceraldehyde-3-phosphate dehydrogenase
Cs_ont_8g028450	-1.38437	2.65908e-15	Alanine--tRNA ligase
Cs_ont_2g034230	4.13191	2.93179e-15	Peroxidase
Cs_ont_3g013480	-1.92915	2.93179e-15	Elongation factor 4
Cs_ont_7g017050	1.63995	2.93179e-15	Non-specific phospholipase C3
Cs_ont_7g020300	1.34527	2.93179e-15	Protein kinase domain-containing protein
Cs_ont_4g026010	1.00742	3.27134e-15	NADPH--cytochrome P450 reductase
Cs_ont_5g042580	1.97226	3.35993e-15	Acyl-coenzyme A oxidase
Cs_ont_5g034050	1.44431	4.21663e-15	dTDP-glucose 4,6-dehydratase
Cs_ont_4g024880	-1.64397	4.39414e-15	FCS-Like Zinc finger 14
Cs_ont_5g010860	-2.72693	5.04483e-15	C2H2-type domain-containing protein
Cs_ont_9g017610	-2.81603	5.90739e-15	Unknown protein
Cs_ont_9g018670	1.36986	6.21567e-15	Calcium-binding EF-hand
Cs_ont_4g015470	-2.36865	6.29761e-15	Sarcosine oxidase
Cs_ont_9g023930	-4.08617	6.90873e-15	PMEI domain-containing protein
Cs_ont_7g024070	2.35857	6.93468e-15	Alpha/beta-Hydrolases superfamily protein isoform 1
Cs_ont_1g009820	1.22841	7.0827e-15	4-coumarate:CoA ligase
Cs_ont_9g005310	-1.45515	7.13645e-15	Photosystem I reaction center subunit II
Cs_ont_3g027870	-1.65396	8.71288e-15	Ferredoxin
Cs_ont_7g001360	-1.72854	8.71486e-15	Chlorophyll a-b binding protein, chloroplastic
Cs_ont_7g028730	-1.51065	8.83392e-15	Carotenoid cleavage dioxygenase 1
Cs_ont_5g005120	1.11956	8.91147e-15	BHLH domain-containing protein
Cs_ont_7g023930	-1.1198	9.25269e-15	Glutamate--glyoxylate aminotransferase 2
Cs_ont_1g008510	-1.49064	1.00034e-14	Terpene cyclase/mutase family member
Cs_ont_3g001290	-3.30811	1.036e-14	Cytokinin riboside 5'-monophosphate phosphoribohydrolase
Cs_ont_5g004950	-1.89872	1.18571e-14	Unknown protein
Cs_ont_1g022970	-2.17903	1.19119e-14	Xyloglucan endotransglucosylase/hydrolase
Cs_ont_9g028560	-1.84929	1.19866e-14	DNA glycosylase superfamily protein isoform 1
Cs_ont_7g023800	-3.06977	1.21861e-14	AP2/ERF domain-containing protein
Cs_ont_4g024280	2.53869	1.23359e-14	Fe2OG dioxygenase domain-containing protein
Cs_ont_1g005060	-1.92273	1.26467e-14	NAD(P)H-quinone oxidoreductase subunit O
Cs_ont_7g004240	1.64739	1.26467e-14	Aquaporin TIP11
Cs_ont_4g025910	-2.87281	1.39144e-14	Protein kinase domain-containing protein
Cs_ont_6g007120	1.66364	1.46229e-14	Threonine dehydratase
Cs_ont_2g012130	1.06507	1.78099e-14	Fructose-bisphosphate aldolase
Cs_ont_7g027580	4.07923	2.11347e-14	Tify domain-containing protein
Cs_ont_1g029490	3.2819	2.12168e-14	Protein-serine/threonine phosphatase
Cs_ont_4g022740	-1.3894	2.5037e-14	Pectinesterase
Cs_ont_3g002390	-1.92523	3.54966e-14	C2H2-type domain-containing protein
Cs_ont_5g047590	-10.4698	3.66298e-14	Phytochrome kinase substrate, putative
Cs_ont_6g025170	-3.09493	3.74578e-14	omega-hydroxypalmitate O-feruloyl transferase
Cs_ont_9g023680	-1.60924	4.58722e-14	MFS domain-containing protein
Cs_ont_7g019980	-1.57815	5.01586e-14	Protein CHUP1, chloroplastic
Cs_ont_1g004050	-1.20131	5.46458e-14	PKS_ER domain-containing protein
Cs_ont_1g024230	2.79988	5.64565e-14	Cytochrome P450 81Q32
Cs_ont_1g028230	-1.5922	5.65003e-14	Ferredoxin--NADP reductase, chloroplastic
Cs_ont_4g014300	5.63752	5.98166e-14	Protein DETOXIFICATION
Cs_ont_5g037390	-1.62229	6.00976e-14	Peptidylprolyl isomerase
Cs_ont_9g000770	-0.965047	6.28049e-14	30S ribosomal protein S1, chloroplastic
Cs_ont_5g026330	-4.65022	6.46191e-14	SWIM-type domain-containing protein
Cs_ont_5g046100	-1.34741	6.49188e-14	Aldehyde dehydrogenase, putative
Cs_ont_8g005610	1.49811	6.49188e-14	P-loop NTPase domain-containing protein LPA1
Cs_ont_8g012420	-1.68206	6.77118e-14	Pentatricopeptide repeat-containing protein At5g13770, chloroplastic
Cs_ont_4g028450	-1.45623	6.89183e-14	ATP:AMP phosphotransferase
Cs_ont_6g003760	1.61544	7.17359e-14	Allene-oxide cyclase
Cs_ont_2g003950	-1.7479	7.18911e-14	Malate dehydrogenase
Cs_ont_2g029030	1.35878	7.22918e-14	3Beta_HSD domain-containing protein
Cs_ont_8g025760	2.86536	7.32318e-14	Indole-3-acetic acid-amido synthetase GH3.3
Cs_ont_8g028710	2.28782	8.44248e-14	Endochitinase 1
Cs_ont_6g026230	-2.77751	8.74739e-14	Protein kinase domain-containing protein
Cs_ont_5g026850	-2.26766	1.03546e-13	caffeic acid 3-O-methyltransferase-like
Cs_ont_7g006650	-2.79378	1.13998e-13	Amino acid transporter AVT1C
Cs_ont_6g016720	-1.15336	1.15519e-13	BHLH domain-containing protein
Cs_ont_1g010960	5.75346	1.24215e-13	Cytochrome P450 71A1-like
Cs_ont_5g016050	-3.75484	1.25486e-13	GDSL esterase/lipase
Cs_ont_2g011900	2.43598	1.30676e-13	Amino-acid permease BAT1
Cs_ont_8g013790	-1.72602	1.51014e-13	Protein NRT1/ PTR FAMILY 6.1
Cs_ont_5g008020	2.35758	1.68239e-13	Unknown protein
Cs_ont_1g010980	3.37552	1.84074e-13	cytochrome P450 71A1-like
Cs_ont_2g032010	2.66332	1.94916e-13	Epimerase domain-containing protein
Cs_ont_3g021790	-1.17401	2.13106e-13	UDP-glycosyltransferase 83A1
Cs_ont_3g017310	-1.45795	2.37272e-13	TPM_phosphatase domain-containing protein
Cs_ont_9g026170	-1.65897	2.45425e-13	ULP_PROTEASE domain-containing protein
Cs_ont_4g016170	-2.29884	2.65434e-13	Receptor-like serine/threonine-protein kinase
Cs_ont_6g025500	1.22686	2.73272e-13	ATP citrate synthase
Cs_ont_8g020350	-1.08912	2.87675e-13	Subtilisin-like protease
Cs_ont_3g005120	2.1794	2.94482e-13	Cold-regulated protein 27
Cs_ont_8g010200	3.16555	3.10819e-13	Pathogenesis-related protein PR-4A
Cs_ont_9g001450	-1.37775	3.15238e-13	TPR_REGION domain-containing protein
Cs_ont_2g034170	-2.29844	3.15378e-13	PAP_fibrillin domain-containing protein
Cs_ont_1g006090	-1.69256	3.49469e-13	Pentatricopeptide repeat-containing protein At2g13420, mitochondrial
Cs_ont_7g024370	-1.48916	3.55023e-13	1,4-Dihydroxy-2-naphthoyl-CoA synthase
Cs_ont_1g001620	2.17748	3.63355e-13	DUF4220 domain-containing protein
Cs_ont_6g014920	-1.16056	3.7563e-13	Vacuolar cation/proton exchanger
Cs_ont_4g013690	-2.55262	3.76405e-13	BZIP domain-containing protein
Cs_ont_4g015110	-1.51868	4.40435e-13	Peroxisomal membrane protein 2
Cs_ont_6g022560	1.13244	4.63623e-13	Late embryogenesis abundant protein At5g17165
Cs_ont_5g029170	-2.43653	4.74404e-13	HTH myb-type domain-containing protein
Cs_ont_4g016630	1.77066	4.74956e-13	SQS2
Cs_ont_1g017740	1.50373	5.08416e-13	Stem 28 kDa glycoprotein, putative
Cs_ont_8g020170	-0.996314	5.23661e-13	Kinesin-like protein
Cs_ont_1g006490	-1.71236	7.18528e-13	Beta-galactosidase
Cs_ont_2g028660	-2.198	7.53168e-13	cysteine-rich receptor-like protein kinase 42
Cs_ont_5g036780	1.52639	7.56314e-13	LOB domain-containing protein
Cs_ont_6g006970	-1.27445	7.78471e-13	Phytoene synthase
Cs_ont_6g008540	-1.11324	7.78471e-13	Signal recognition particle protein
Cs_ont_7g016920	3.816	7.78471e-13	Glutathione S-transferase
gene-CisiCp007	-1.05935	8.04685e-13	ATP synthase CF0 B subunit
Cs_ont_9g020430	-1.28871	8.24235e-13	Magnesium chelatase
Cs_ont_3g007230	-1.14615	8.50173e-13	Abscisic acid stress ripening-related protein
Cs_ont_3g017300	-1.5874	8.759e-13	PsbP domain-containing protein
Cs_ont_3g013710	1.98838	9.08646e-13	Cytochrome P450, putative
Cs_ont_5g041230	-1.57073	1.04776e-12	ACT domain-containing protein ACR8
Cs_ont_7g011480	-1.31908	1.04776e-12	Glycine cleavage system H protein
Cs_ont_5g000510	-1.16885	1.09394e-12	Pentatricopeptide repeat-containing protein At1g02150
Cs_ont_8g028770	-3.61552	1.11091e-12	UDP-glycosyltransferase 83A1
Cs_ont_4g017220	-1.54958	1.17917e-12	Potassium/sodium hyperpolarization-activated cyclic nucleotide-gated channel 1
Cs_ont_5g016820	-2.38472	1.18171e-12	Phd finger protein, putative
Cs_ont_7g011050	-1.03964	1.18373e-12	CAAX amino terminal protease
Cs_ont_4g022170	-2.75627	1.22009e-12	Solute_trans_a domain-containing protein
Cs_ont_5g007250	-1.97875	1.23598e-12	Fn3_like domain-containing protein
Cs_ont_8g020180	-1.94325	1.31772e-12	Zinc finger, B-box
Cs_ont_8g015890	-1.09247	1.33382e-12	2-carboxy-1,4-naphthoquinone phytyltransferase, chloroplastic
Cs_ont_5g042220	-1.90849	1.36635e-12	Nucleotide-diphospho-sugar transferases superfamily protein
Cs_ont_5g003620	-1.06345	1.36833e-12	50S ribosomal protein L5, chloroplastic
Cs_ont_3g013220	-1.35125	1.37323e-12	LIM domain-containing protein WLIM1
Cs_ont_6g023360	-3.42533	1.39052e-12	3-ketoacyl-CoA synthase
Cs_ont_5g002360	-3.16504	1.39096e-12	subtilisin-like protease SBT1.1
Cs_ont_9g005470	1.36781	1.41953e-12	5'-nucleotidase
Cs_ont_8g003840	-0.918071	1.57606e-12	Protein kinase domain-containing protein
Cs_ont_2g018990	1.13695	1.58543e-12	L-ascorbate oxidase-like
Cs_ont_2g011280	1.59766	1.60377e-12	Hydrolase_4 domain-containing protein
Cs_ont_1g027470	-1.27635	1.76768e-12	leucine-rich repeat receptor-like protein kinase PXL2
Cs_ont_8g028590	-1.57228	1.94987e-12	signal recognition particle 43 kDa protein, chloroplastic-like
Cs_ont_2g013190	-2.16844	2.19849e-12	PMEI domain-containing protein
Cs_ont_5g003690	7.10435	2.25003e-12	1-aminocyclopropane-1-carboxylate synthase 1
Cs_ont_9g027200	-1.45794	2.30788e-12	RNA polymerase sigma factor rpoD
Cs_ont_6g020660	0.927212	2.46058e-12	Adenosine kinase
Cs_ont_4g006460	4.46156	2.49531e-12	early nodulin-93-like
Cs_ont_5g014000	2.1014	2.50593e-12	Cytochrome P450, putative
Cs_ont_7g005330	-1.49051	2.50593e-12	Protein IQ-DOMAIN 1
Cs_ont_7g026860	-1.35381	2.51117e-12	SET domain-containing protein
Cs_ont_2g032200	-1.29697	2.54182e-12	Dicarboxylate transporter 1, chloroplastic
Cs_ont_4g010430	-1.16678	2.74284e-12	Methyltransf_11 domain-containing protein
Cs_ont_9g024090	-1.39626	2.76234e-12	protein LOW PSII ACCUMULATION 2, chloroplastic-like
Cs_ont_5g018270	2.28266	2.93681e-12	Protein kinase domain-containing protein
Cs_ont_2g004040	-1.28764	2.98638e-12	Magnesium-chelatase subunit ChlI, chloroplastic
Cs_ont_3g004210	1.72409	3.07071e-12	LIM zinc-binding domain-containing protein
Cs_ont_6g008440	-1.29637	3.43594e-12	Glutathione S-transferase-like protein
Cs_ont_2g018770	1.57543	3.81529e-12	Allene oxide synthase, chloroplastic
Cs_ont_7g024820	1.42894	3.91645e-12	Potassium transporter
Cs_ont_2g035210	-1.35318	3.95209e-12	Rieske domain-containing protein
Cs_ont_7g020440	-0.878269	4.02712e-12	2-succinyl-5-enolpyruvyl-6-hydroxy-3-cyclohexene-1-carboxylate synthase
Cs_ont_7g012590	1.17254	4.07952e-12	Squamosa promoter-binding protein
Cs_ont_4g007940	3.49278	4.09338e-12	Transcription repressor
Cs_ont_2g016450	-1.46916	4.24025e-12	RING-type domain-containing protein
Cs_ont_4g002280	-1.02956	4.34996e-12	ATP synthase subunit b', chloroplastic
Cs_ont_5g002760	-1.27174	4.67861e-12	Carbonyl reductase
Cs_ont_9g022630	5.81968	4.73157e-12	ANK_REP_REGION domain-containing protein
Cs_ont_1g011110	-1.73693	5.10932e-12	Photosynthetic NDH subunit of subcomplex B 1, chloroplastic
Cs_ont_5g006280	-2.81907	5.19189e-12	O-Glycosyl hydrolases family 17 protein
Cs_ont_8g002970	1.76095	5.31312e-12	Osmotin-like protein
Cs_ont_2g012200	-3.95624	5.75031e-12	Acyl-[acyl-carrier-protein] hydrolase
Cs_ont_5g041740	-1.24494	5.90621e-12	Thylakoid lumenal protein TL20.3, chloroplastic
Cs_ont_5g041980	1.64219	6.09598e-12	14 kDa proline-rich protein DC2.15
Cs_ont_5g027970	1.3954	6.12533e-12	Alcohol dehydrogenase family protein
Cs_ont_8g000600	1.71647	6.40852e-12	ATPase_AAA_core domain-containing protein
Cs_ont_3g017220	-2.70569	6.47768e-12	Protein FANTASTIC FOUR 1-like
Cs_ont_7g019370	-1.34319	6.47768e-12	3-ketoacyl-CoA synthase
Cs_ont_3g015310	1.74859	6.58773e-12	HIG1 domain-containing protein
Cs_ont_7g022320	11.3974	6.58773e-12	Cytochrome P450
Cs_ont_2g004530	-1.0573	6.68524e-12	Triose phosphate/phosphate translocator TPT, chloroplastic
Cs_ont_4g002650	-2.79094	6.73136e-12	protein NRT1/ PTR FAMILY 6.2-like
Cs_ont_5g023110	1.21355	6.81035e-12	Methylenetetrahydrofolate reductase
Cs_ont_8g018430	5.27944	7.36272e-12	L-type lectin-domain containing receptor kinase IX.1-like
Cs_ont_2g004980	2.64682	7.51077e-12	BHLH domain-containing protein
Cs_ont_5g030800	-1.46574	7.62688e-12	Rhodanese domain-containing protein
Cs_ont_3g033080	-1.51948	7.6313e-12	Protein kinase domain-containing protein
Cs_ont_3g002060	-1.51628	7.65853e-12	Protein kinase domain-containing protein
Cs_ont_3g000440	3.59105	8.13715e-12	Protein PIN-LIKES like
Cs_ont_4g024260	2.57955	8.32034e-12	Arogenate dehydrogenase 1, chloroplastic
Cs_ont_8g023250	-1.37596	8.38568e-12	Cytochrome b6-f complex subunit 7
Cs_ont_5g007940	-2.12857	9.42265e-12	RING-type domain-containing protein
Cs_ont_8g022970	-1.61182	9.56733e-12	Long chain acyl-CoA synthetase 2
Cs_ont_2g001540	1.8245	9.67144e-12	WRKY transcription factor, putative
Cs_ont_8g003670	-2.38644	9.8723e-12	Glyco_hydro_18 domain-containing protein
Cs_ont_5g000370	1.47663	1.03491e-11	FLZ-type domain-containing protein
Cs_ont_6g009270	-1.82638	1.07979e-11	Peptidase A1 domain-containing protein
Cs_ont_5g033980	1.4935	1.09816e-11	Fe2OG dioxygenase domain-containing protein
Cs_ont_5g001230	-1.29618	1.11636e-11	BHLH domain-containing protein
Cs_ont_8g009230	1.17976	1.13566e-11	BHLH domain-containing protein
Cs_ont_1g023950	-1.55651	1.17277e-11	acyl-CoA-binding domain-containing protein 3-like
Cs_ont_3g016200	1.76744	1.21382e-11	Peroxisomal adenine nucleotide carrier 1 like
Cs_ont_4g003830	-1.23418	1.46719e-11	BURP domain protein RD22
Cs_ont_9g010700	-1.20163	1.47722e-11	Coenzyme F420 hydrogenase/dehydrogenase beta subunit
Cs_ont_4g027610	-1.05652	1.5993e-11	DNA-directed RNA polymerase
Cs_ont_6g012720	-1.57975	1.5993e-11	DNA binding protein, putative
Cs_ont_7g019650	1.15169	1.62193e-11	Protein PIN-LIKES 3
Cs_ont_2g006880	5.50799	1.68176e-11	Cysteine-rich receptor-like protein kinase 25
Cs_ont_6g024340	-1.56658	1.68236e-11	Lipase_3 domain-containing protein
Cs_ont_2g007320	-1.34567	1.68937e-11	MFS domain-containing protein
Cs_ont_7g011620	1.71323	1.70352e-11	Ribose-phosphate pyrophosphokinase
Cs_ont_8g019250	-1.27714	1.78603e-11	PPR_long domain-containing protein
Cs_ont_5g003340	-1.70756	1.79072e-11	Ribosomal RNA small subunit methyltransferase G
Cs_ont_5g041100	-1.66771	1.85577e-11	1-aminocyclopropane-1-carboxylate synthase 1
Cs_ont_6g007760	1.46225	1.8596e-11	GDSL esterase/lipase
Cs_ont_1g007080	-1.35769	1.89487e-11	NAD(P)H-quinone oxidoreductase subunit N
Cs_ont_3g024580	-2.749	1.99622e-11	Protein LNK3
Cs_ont_4g012320	-1.12321	2.02099e-11	Phosphoethanolamine n-methyltransferase, putative
Cs_ont_8g017110	-1.76493	2.02267e-11	Usp domain-containing protein
Cs_ont_6g014400	0.997211	2.02651e-11	Pyruvate decarboxylase
Cs_ont_4g008460	2.08542	2.10444e-11	RING-type E3 ubiquitin transferase
Cs_ont_5g036560	3.80428	2.22464e-11	Transcription factor MYB62
Cs_ont_2g035630	-1.09187	2.39347e-11	NusB domain-containing protein
Cs_ont_8g001620	-2.38204	2.39347e-11	Unknown protein
Cs_ont_7g001260	-1.42853	2.45772e-11	Ethylene-dependent gravitropism-deficient and yellow-green-like 2 isoform 1
Cs_ont_8g005140	-1.23497	2.65461e-11	Auxin response factor
Cs_ont_7g018660	-1.03914	2.82359e-11	Carboxypeptidase
Cs_ont_9g000800	3.06167	2.82359e-11	Transcription factor MYB108-like
Cs_ont_2g019960	-2.39425	3.0373e-11	GRAS domain-containing protein
Cs_ont_8g023080	3.85609	3.04072e-11	Non-symbiotic hemoglobin, putative
Cs_ont_2g034240	1.77128	3.04645e-11	Peroxidase
Cs_ont_6g011770	9.65529	3.08301e-11	Glycosyltransferase
Cs_ont_8g012640	-1.32668	3.27746e-11	C2H2-type domain-containing protein
Cs_ont_3g011880	1.50637	3.28165e-11	AT-hook motif nuclear-localized protein
Cs_ont_7g008330	-2.61511	3.37279e-11	Cytochrome P450
Cs_ont_1g023360	2.77053	3.42922e-11	Calcium-transporting ATPase
Cs_ont_5g008630	1.28898	3.56285e-11	Glutathione transferase
Cs_ont_3g011330	2.45943	3.62804e-11	Homeobox domain-containing protein
Cs_ont_5g042160	4.38674	3.81799e-11	Phosphatidylinositol/phosphatidylcholine transfer protein SFH11
Cs_ont_7g017550	1.31366	3.88115e-11	Gamma-glutamylcyclotransferase family protein
Cs_ont_9g013230	-2.54418	4.00894e-11	Transcription factor FAMA
Cs_ont_6g020100	-1.47192	4.4625e-11	Glycosyltransferase
Cs_ont_3g007110	-1.5409	4.85795e-11	5-formyltetrahydrofolate cyclo-ligase-like protein
Cs_ont_4g013980	3.48804	4.88653e-11	NAC domain-containing protein
Cs_ont_7g027240	-0.930948	5.10895e-11	HAP3-like protein
Cs_ont_2g000470	-1.17971	5.11701e-11	Oligopeptide transporter 3
Cs_ont_4g017750	-1.10513	5.16232e-11	ANK_REP_REGION domain-containing protein
Cs_ont_9g025390	2.79232	5.27516e-11	heat stress transcription factor B-2a-like
Cs_ont_9g003990	-1.95521	5.48249e-11	Pyruvate, phosphate dikinase
Cs_ont_6g006350	-1.08015	5.89312e-11	50S ribosomal protein 5 chloroplastic
Cs_ont_5g009240	1.44407	6.22768e-11	Peroxidase
Cs_ont_6g000270	-1.8445	6.32469e-11	UDP-glycosyltransferase 83A1
Cs_ont_2g029740	-2.21038	6.38986e-11	Glyco_trans_2-like domain-containing protein
Cs_ont_5g016380	2.03226	6.41609e-11	NAD(P)-bd_dom domain-containing protein
Cs_ont_3g007390	2.15914	6.75763e-11	WAT1-related protein
Cs_ont_2g011680	-1.23315	6.79615e-11	DUF789 domain-containing protein
Cs_ont_4g005000	-1.50713	6.92347e-11	RNA polymerase sigma factor sigC
Cs_ont_5g035690	2.07606	7.63808e-11	Bulb-type lectin domain containing protein
Cs_ont_3g003950	-1.28526	7.82695e-11	J-domain protein required for chloroplast accumulation response 1, putative isoform 1
Cs_ont_3g013470	-1.16905	7.99003e-11	DNA-directed RNA polymerase
Cs_ont_4g022440	6.99808	8.18065e-11	Flavin-containing monooxygenase
Cs_ont_5g026170	-1.01592	8.30527e-11	Non-lysosomal glucosylceramidase
Cs_ont_3g007480	-4.01057	8.50651e-11	Vacuolar iron transporter family protein
Cs_ont_7g002890	-2.39943	8.63442e-11	Cytochrome P450 82A3
Cs_ont_3g012390	-1.51429	8.81888e-11	DYW_deaminase domain-containing protein
Cs_ont_8g003530	-2.16645	8.89591e-11	3-ketoacyl-CoA synthase
Cs_ont_2g001370	1.12016	9.58042e-11	protein STRUBBELIG-RECEPTOR FAMILY 8-like
Cs_ont_7g001130	2.89744	9.66524e-11	Aquaporin PIP1-1
Cs_ont_3g032840	1.04358	9.90466e-11	Methionine S-methyltransferase
Cs_ont_2g016460	-1.26298	1.00149e-10	CBM20 domain-containing protein
Cs_ont_3g009170	2.0482	1.02849e-10	Two-component response regulator ARR9
Cs_ont_2g011940	2.15271	1.04301e-10	zinc finger protein CONSTANS-LIKE 10-like
Cs_ont_5g040330	3.56288	1.0466e-10	Thaumatin-like protein
Cs_ont_1g013360	-1.95975	1.05224e-10	AB hydrolase-1 domain-containing protein
Cs_ont_3g008620	-2.38551	1.13485e-10	Calcium-binding EF-hand family protein
Cs_ont_8g009160	-1.63796	1.18776e-10	Aluminum-activated malate transporter like
Cs_ont_5g038180	-9.5011	1.21378e-10	Unknown protein
Cs_ont_8g025250	1.44821	1.22282e-10	D-3-phosphoglycerate dehydrogenase
Cs_ont_2g032800	-1.10746	1.24813e-10	Glycosyl hydrolase of Uncharacterized protein function (DUF1680), putative isoform 1
Cs_ont_4g015740	6.07234	1.41848e-10	Wound-responsive family protein
Cs_ont_1g011760	-1.78475	1.55257e-10	Protein kinase domain-containing protein
Cs_ont_2g013120	-2.59023	1.5946e-10	Chlororespiratory reduction 3
Cs_ont_3g011160	-0.926201	1.75215e-10	Protein PHOSPHATE-INDUCED 1
Cs_ont_5g049750	-1.69249	1.80996e-10	Beta-ketoacyl-[acyl-carrier-protein] synthase I
Cs_ont_9g026720	-1.85227	1.81035e-10	Stemmadenine O-acetyltransferase
Cs_ont_2g021270	-2.7141	1.87704e-10	Phospho-N-acetylmuramoyl-pentapeptide-transferase, putative
Cs_ont_4g001590	-9.23001	2.10452e-10	CBL-interacting serine/threonine-protein kinase 25-like
Cs_ont_4g006180	-1.21543	2.10575e-10	Cobyrinic acid A,C-diamide synthase
Cs_ont_3g013120	1.19264	2.12346e-10	Serine carboxypeptidase, putative
Cs_ont_6g020280	2.27456	2.13039e-10	Aquaporin PIP2.2, putative
Cs_ont_5g028190	1.19188	2.15175e-10	Miraculin-like protein
Cs_ont_3g032910	-1.29242	2.35321e-10	Unknown protein
Cs_ont_8g007760	0.979684	2.35816e-10	Unknown protein
Cs_ont_8g025230	-1.14022	2.46533e-10	stress enhanced protein 1, chloroplastic
Cs_ont_9g017560	1.79761	2.52423e-10	Unknown protein
Cs_ont_4g021200	-2.15089	2.60554e-10	Protein kinase domain-containing protein
Cs_ont_7g019910	1.4564	2.62491e-10	Peptidase A1 domain-containing protein
Cs_ont_2g001740	0.712806	2.71108e-10	Lactoylglutathione lyase
Cs_ont_8g003810	-1.30423	2.75636e-10	Phototropin-1
Cs_ont_5g034040	1.43166	2.90179e-10	Bidirectional sugar transporter SWEET
Cs_ont_1g000360	1.01903	2.93262e-10	Annexin
Cs_ont_6g000580	3.11864	2.93834e-10	Cyclic nucleotide gated channel
Cs_ont_1g027000	-1.70612	2.98454e-10	Mannan endo-1,4-beta-mannosidase
Cs_ont_4g012480	-1.2644	3.01811e-10	Peptidylprolyl isomerase
Cs_ont_2g005360	3.98989	3.39743e-10	DUF3700 domain-containing protein
Cs_ont_4g028040	-1.53521	3.39743e-10	Alpha/beta hydrolase domain-containing protein 17B
Cs_ont_5g006290	1.13518	3.39743e-10	S-adenosylmethionine synthase
Cs_ont_3g026260	1.80184	3.48885e-10	DUF639 domain-containing protein
Cs_ont_5g026980	2.09757	3.62761e-10	12-oxophytodienoate reductase
Cs_ont_6g014550	-2.9925	4.06257e-10	PMR5N domain-containing protein
Cs_ont_1g009750	0.764583	4.09428e-10	D-3-phosphoglycerate dehydrogenase
Cs_ont_2g008090	-1.21981	4.13702e-10	Protein kinase domain-containing protein
Cs_ont_4g028290	2.31152	4.15573e-10	Protein kinase domain-containing protein
Cs_ont_9g005320	2.04921	4.18729e-10	Haloacid dehalogenase-like hydrolase (HAD) superfamily protein
Cs_ont_1g022430	-2.64759	4.41812e-10	Rhamnogalacturonan endolyase
Cs_ont_3g003300	-5.07992	4.48707e-10	HMA domain-containing protein
Cs_ont_2g010560	-1.32293	4.60354e-10	Ycf3-interacting protein 1, chloroplastic-like
Cs_ont_2g025370	1.1505	4.62393e-10	Aspartate kinase
Cs_ont_2g002000	3.7631	4.74651e-10	Tify domain-containing protein
Cs_ont_9g025030	-1.55907	4.79415e-10	PKS_ER domain-containing protein
Cs_ont_8g011490	-1.44706	4.81595e-10	rubisco accumulation factor 1, chloroplastic-like
Cs_ont_7g029310	-1.46599	4.86755e-10	Calcium-binding EF-hand family protein
Cs_ont_7g024180	1.75137	5.08122e-10	Homeobox protein knotted-1-like 6
Cs_ont_1g029710	-1.27442	5.55697e-10	Subtilisin-like protease
Cs_ont_9g016160	-1.18233	5.59543e-10	Protein kinase domain-containing protein
Cs_ont_2g001910	1.7619	5.62916e-10	Senescence regulator
Cs_ont_7g019850	-2.16431	5.63466e-10	Protein kinase domain-containing protein
Cs_ont_2g025730	1.01991	5.6425e-10	CCHC-type domain-containing protein
Cs_ont_1g013300	-0.898609	5.75324e-10	Eukaryotic translation initiation factor 3 subunit, putative
Cs_ont_7g017420	1.73798	5.81793e-10	Growth-regulating factor 4-like
Cs_ont_4g023360	-1.54993	5.87296e-10	Polyamine biosynthesis domain containing protein
Cs_ont_8g000640	1.40773	6.56638e-10	Phosphoinositide phospholipase C
Cs_ont_9g026530	-1.31208	6.8058e-10	Sterol regulatory element-binding protein cleavage-activating protein, putative
Cs_ont_5g033400	-9.25931	6.89481e-10	Activity-dependent neuroprotector homeobox protein
Cs_ont_2g008430	9.17147	7.18166e-10	FAD-binding PCMH-type domain-containing protein
Cs_ont_2g017600	1.80409	7.26676e-10	Cytochrome b561 and DOMON domain-containing protein
Cs_ont_7g011370	-2.36983	8.14443e-10	Aluminum-activated malate transporter
Cs_ont_4g003010	-1.33533	8.2167e-10	Cytochrome c domain-containing protein
Cs_ont_5g039520	0.977264	8.23593e-10	Sieve element occlusion
Cs_ont_2g007800	0.995152	8.29485e-10	Protein ALTERED PHOSPHATE STARVATION RESPONSE 1
Cs_ont_5g009070	-1.68819	8.35022e-10	Flavin-containing monooxygenase
Cs_ont_3g014570	2.76275	8.65626e-10	Calmodulin binding protein-like
Cs_ont_6g010770	9.12322	8.67382e-10	Protein kinase domain-containing protein
Cs_ont_5g047230	-1.38817	8.74914e-10	DNA-directed RNA polymerase, phage-type
Cs_ont_7g027510	1.12131	8.9596e-10	Zinc finger protein CONSTANS-LIKE 15-like
Cs_ont_9g026290	1.74693	9.22363e-10	Protein DETOXIFICATION
Cs_ont_1g014900	1.08351	9.301e-10	Hydrolase_4 domain-containing protein
Cs_ont_4g022570	0.900715	9.73852e-10	Sucrose synthase
Cs_ont_5g010790	4.54765	9.74247e-10	Chlorophyllase
Cs_ont_3g002740	-3.42661	1.02836e-09	Kinesin motor domain-containing protein
Cs_ont_3g027630	9.33775	1.10085e-09	Stemmadenine O-acetyltransferase
Cs_ont_4g004630	-2.38435	1.1172e-09	Lachrymatory-factor synthase
Cs_ont_6g016560	-1.3616	1.19986e-09	Delta-1-pyrroline-5-carboxylate synthase
Cs_ont_5g011950	2.70551	1.23372e-09	MYB transcription factor
Cs_ont_6g005760	1.64941	1.25328e-09	Auxin efflux carrier component
Cs_ont_4g022840	1.38963	1.26005e-09	DUF547 domain-containing protein/Lzipper-MIP1 domain-containing protein
Cs_ont_9g003710	1.06133	1.2632e-09	Shikimate dehydrogenase
Cs_ont_7g017560	1.38591	1.30672e-09	PLATZ transcription factor family protein isoform 1
Cs_ont_5g033170	-0.94658	1.30717e-09	Heme-binding protein 2
Cs_ont_1g028800	0.886824	1.32591e-09	Aconitate hydratase
Cs_ont_1g024590	-1.27292	1.37321e-09	Kinesin-like protein
Cs_ont_1g027600	2.58404	1.37794e-09	Zinc finger, B-box
Cs_ont_5g012580	4.15062	1.49242e-09	Receptor protein kinase
Cs_ont_4g027710	-2.29068	1.50926e-09	Cellulose synthase
Cs_ont_7g028910	-0.944223	1.57915e-09	F17A17.37 protein
Cs_ont_6g017270	1.11938	1.59397e-09	ABC transporter domain-containing protein
Cs_ont_3g033040	-2.25807	1.61705e-09	NAC domain-containing protein
Cs_ont_5g012590	-2.23042	1.68835e-09	Cellulose synthase
Cs_ont_1g021130	-2.08661	1.72451e-09	VQ domain-containing protein
Cs_ont_1g017480	2.06301	1.75161e-09	ABC transporter G family member 35-like
Cs_ont_8g002200	-3.16635	1.75161e-09	Laccase
Cs_ont_2g013740	-2.49634	1.75938e-09	Choline-phosphate cytidylyltransferase
Cs_ont_3g005920	-1.0899	1.78308e-09	DLH domain-containing protein
Cs_ont_4g027850	-1.81082	1.82899e-09	Carboxypeptidase
Cs_ont_1g022410	-1.1302	1.87895e-09	Cinnamyl alcohol dehydrogenase
Cs_ont_7g006410	0.719443	1.94804e-09	Adenosine kinase
Cs_ont_3g030250	3.67883	1.96623e-09	Oxidored_FMN domain-containing protein
Cs_ont_5g018240	2.88151	2.27649e-09	Cytochrome P450
Cs_ont_7g005720	0.909701	2.30148e-09	Chorismate synthase
Cs_ont_4g004170	1.15	2.31661e-09	Protein NRT1/ PTR FAMILY 1.1
Cs_ont_9g019970	1.26616	2.54675e-09	Unknown protein
Cs_ont_5g005440	-6.70311	2.58559e-09	Unknown protein
Cs_ont_5g050470	-4.43737	2.68346e-09	NAC domain-containing protein
Cs_ont_9g013540	1.65605	2.7795e-09	Linalool synthase
Cs_ont_8g026860	1.72584	2.82523e-09	Inositol-tetrakisphosphate 1-kinase
Cs_ont_5g048450	-1.30175	2.82623e-09	Pectate_lyase_3 domain-containing protein
Cs_ont_2g030680	-1.24101	2.83321e-09	Phospholipase A2 2
Cs_ont_4g008560	-1.0314	2.87899e-09	Elongation factor Ts, mitochondrial
Cs_ont_7g021710	1.38975	3.05942e-09	ACT domain-containing protein ACR4
Cs_ont_5g004120	1.51514	3.1995e-09	BZIP domain-containing protein
Cs_ont_4g026380	2.61323	3.29145e-09	Xyloglucan endotransglucosylase/hydrolase
Cs_ont_9g028070	-1.21445	3.36692e-09	Phosphoglycerate kinase
Cs_ont_4g000470	-0.964548	3.44283e-09	PAP_fibrillin domain-containing protein
Cs_ont_4g005430	1.82211	3.69109e-09	C3H1-type domain-containing protein
Cs_ont_5g003550	-1.51324	3.70129e-09	Pectate_lyase_3 domain-containing protein
Cs_ont_4g022450	-0.936496	3.81594e-09	Thioredoxin-dependent peroxiredoxin
Cs_ont_2g013090	-1.86995	4.00177e-09	NAD(P)H-quinone oxidoreductase subunit L
Cs_ont_7g005520	-1.09151	4.02018e-09	Carboxypeptidase
Cs_ont_9g006740	-1.47618	4.05744e-09	3-ketoacyl-CoA synthase
Cs_ont_8g014310	-1.23091	4.26179e-09	Dentin sialophosphoprotein-like protein
Cs_ont_5g008300	4.48453	4.32492e-09	Beta-glucosidase 11
Cs_ont_5g040190	-0.965893	4.345e-09	S1 motif domain-containing protein
Cs_ont_9g006400	1.61939	4.34802e-09	Early light-induced protein, chloroplastic
Cs_ont_3g001500	-1.85854	4.43567e-09	Prolyl oligopeptidase
Cs_ont_2g004030	1.07065	4.52379e-09	3'-N-debenzoyl-2'-deoxytaxol N-benzoyltransferase, putative
Cs_ont_6g015030	-1.57231	4.62504e-09	Clathrin light chain
Cs_ont_5g008340	1.06151	4.8032e-09	ABC transporter C family member 4
Cs_ont_9g024620	3.75825	4.90983e-09	BHLH domain-containing protein
Cs_ont_2g025340	-1.05279	4.97051e-09	BHLH domain-containing protein
Cs_ont_7g028550	-1.43393	5.03047e-09	PsbP domain-containing protein
Cs_ont_7g027710	-1.7784	5.09307e-09	Protein NEOXANTHIN-DEFICIENT 1
Cs_ont_1g012380	4.28733	5.43896e-09	Unknown protein
Cs_ont_5g044510	-1.13785	5.43896e-09	Haloacid dehalogenase-like hydrolase domain-containing protein
Cs_ont_5g001840	-2.01772	5.5578e-09	Epimerase domain-containing protein
Cs_ont_6g022790	0.879466	5.76682e-09	caffeic acid 3-O-methyltransferase-like
Cs_ont_5g041670	-1.04807	5.84788e-09	Elongation factor G, chloroplastic
Cs_ont_5g004960	1.35831	5.95357e-09	proteoglycan 4-like
Cs_ont_1g013340	-0.695083	6.06194e-09	Eukaryotic translation initiation factor 3 subunit, putative
Cs_ont_6g019130	-1.28995	6.06543e-09	Pentatricopeptide repeat-containing protein At5g02830, chloroplastic
Cs_ont_7g020080	-1.03742	6.06543e-09	Phosphoenolpyruvate carboxylase
Cs_ont_5g037680	1.0948	6.13507e-09	Phosphopyruvate hydratase
Cs_ont_4g003580	-1.26791	6.19771e-09	PsbP domain-containing protein
Cs_ont_6g006490	-1.15751	6.36377e-09	Non-reducing end alpha-L-arabinofuranosidase
Cs_ont_5g049700	-1.30379	6.49013e-09	Unknown protein
Cs_ont_1g017320	-3.21605	6.58035e-09	Unknown protein
Cs_ont_6g015900	1.68837	6.73396e-09	PAR1 domain-containing protein
Cs_ont_9g000120	-2.24652	6.73396e-09	Diacylglycerol O-acyltransferase 3
Cs_ont_7g025190	1.99427	7.02556e-09	IAA-amino acid hydrolase ILR1
Cs_ont_9g014730	1.09947	7.06665e-09	Serine hydroxymethyltransferase
Cs_ont_6g014160	-1.53289	7.15341e-09	Protein kinase domain-containing protein
Cs_ont_9g014710	0.968149	7.29884e-09	Adenosylhomocysteinase
Cs_ont_1g013880	-1.58036	7.3343e-09	Protein POST-ILLUMINATION CHLOROPHYLL FLUORESCENCE INCREASE, chloroplastic
Cs_ont_2g024280	-0.941712	7.35285e-09	50S ribosomal protein L27
Cs_ont_7g009190	-1.23001	7.37116e-09	protein trichome birefringence-like 36
Cs_ont_6g017140	-3.60632	7.79013e-09	Laccase
Cs_ont_3g004330	1.20951	7.79577e-09	Allene oxide synthase
Cs_ont_6g019800	-2.28055	7.87588e-09	Unknown protein
Cs_ont_3g008170	1.25309	7.97621e-09	GRAS domain-containing protein
Cs_ont_7g020410	-1.42228	8.16548e-09	60 kDa chaperonin
Cs_ont_9g002650	-8.78864	8.28984e-09	Protein DETOXIFICATION
Cs_ont_5g044750	-0.940709	8.37115e-09	28 kDa ribonucleoprotein, chloroplastic-like
Cs_ont_7g016230	1.29369	9.09617e-09	Protein DETOXIFICATION
Cs_ont_1g028510	0.930337	9.26277e-09	3-dehydroquinate synthase
Cs_ont_5g034570	2.45453	9.45149e-09	Miraculin-like protein 1
Cs_ont_3g001020	-0.919056	9.62555e-09	Catalase
Cs_ont_6g019180	-1.39625	9.62555e-09	HTH myb-type domain-containing protein
Cs_ont_9g022880	1.81777	9.62555e-09	Type I proteinase inhibitor-like protein
Cs_ont_6g001210	-1.3546	9.86489e-09	Myb family transcription factor family protein
Cs_ont_3g024310	1.87146	1.01419e-08	Abhydrolase_3 domain-containing protein
Cs_ont_2g031540	-0.840687	1.02065e-08	Mg-protoporphyrin IX chelatase
Cs_ont_5g031800	-1.72206	1.03349e-08	Pectinesterase
Cs_ont_2g031810	-0.852147	1.05543e-08	ABC transporter domain-containing protein
Cs_ont_2g025930	-3.83648	1.06991e-08	Xyloglucan endotransglucosylase/hydrolase
Cs_ont_6g019270	2.31002	1.12041e-08	AP2-like ethylene-responsive transcription factor TOE3
Cs_ont_6g001510	-1.93368	1.13137e-08	Aldose 1-epimerase
Cs_ont_8g024850	-1.57167	1.13506e-08	RING-type E3 ubiquitin transferase
Cs_ont_1g016830	-1.18636	1.14074e-08	30S ribosomal protein S17, chloroplastic
Cs_ont_3g025160	-4.26606	1.14074e-08	HMA domain-containing protein
Cs_ont_5g030500	1.75951	1.15614e-08	Protein kinase domain-containing protein
Cs_ont_1g002790	-1.13974	1.21409e-08	Cellulose synthase
Cs_ont_7g005710	1.0665	1.22226e-08	Patatin
Cs_ont_4g023330	-1.62137	1.25706e-08	NAD(P)H-quinone oxidoreductase subunit U, chloroplastic-like
Cs_ont_5g016230	-1.05344	1.28748e-08	Protein kinase domain-containing protein
Cs_ont_2g019240	-1.07428	1.28902e-08	50S ribosomal protein L6
Cs_ont_6g020380	0.715199	1.28914e-08	Polyubiquitin
Cs_ont_7g025370	-0.870842	1.29346e-08	DExH-box ATP-dependent RNA helicase
Cs_ont_5g003290	-1.04353	1.35685e-08	MFS domain-containing protein
Cs_ont_7g012840	-0.923701	1.39223e-08	Glutamate-1-semialdehyde 2,1-aminomutase
Cs_ont_1g021930	1.35921	1.41565e-08	ATP-dependent 6-phosphofructokinase
Cs_ont_8g000380	-0.78572	1.44184e-08	6-phosphofructo-2-kinase/fructose-2, 6-bisphosphatase
Cs_ont_1g029160	-1.32885	1.45531e-08	Protein DETOXIFICATION
Cs_ont_5g041380	-1.07571	1.46003e-08	Cyclin-dependent kinase-like 5
Cs_ont_4g022720	-1.47968	1.47788e-08	Pectinesterase
Cs_ont_4g016690	-1.15822	1.48107e-08	KOW domain-containing protein
Cs_ont_2g004490	-0.926207	1.52337e-08	Protein kinase domain-containing protein
Cs_ont_7g016390	1.55561	1.53137e-08	Protein DETOXIFICATION
Cs_ont_6g013550	-2.0095	1.53594e-08	Protein LURP-one-related 15
Cs_ont_2g003400	-0.977535	1.53657e-08	Hopanoid-associated sugar epimerase
Cs_ont_8g015790	1.69653	1.54864e-08	Protein PHOSPHATE-INDUCED 1
Cs_ont_4g020590	-3.49082	1.56795e-08	Pectate lyase
Cs_ont_2g005280	2.5076	1.57213e-08	Allantoinase
Cs_ont_5g042420	0.90718	1.61934e-08	VAN3-binding protein
Cs_ont_3g002550	1.05127	1.65074e-08	Auxin response factor
Cs_ont_4g024250	0.700102	1.66316e-08	H(+)-exporting diphosphatase
Cs_ont_7g024580	-0.981706	1.70852e-08	2-methylene-furan-3-one reductase-like
Cs_ont_5g008430	-0.686879	1.78111e-08	AIG1-type G domain-containing protein
Cs_ont_4g006950	-1.21009	1.85817e-08	ABC transporter family protein
Cs_ont_5g007080	-1.33289	1.89741e-08	CP12 domain-containing protein
Cs_ont_9g000130	-1.53661	1.93017e-08	protein CHUP1, chloroplastic isoform X1
Cs_ont_3g028310	0.876722	1.98012e-08	Flavonoid 3'-monooxygenase
Cs_ont_7g020840	1.93595	1.98421e-08	ACT domain-containing protein ACR4
Cs_ont_5g048950	1.57644	1.98675e-08	ABC transporter C family member 10 like
Cs_ont_6g014890	-1.65116	1.98798e-08	Unknown protein
Cs_ont_1g029680	1.18774	1.99069e-08	Thioredoxin reductase
Cs_ont_3g033030	-2.72579	2.00662e-08	NAC domain-containing protein
Cs_ont_5g036400	2.3165	2.08592e-08	Protein SAR DEFICIENT 1
Cs_ont_4g001210	-1.36613	2.16419e-08	Peptidase A1 domain-containing protein
Cs_ont_6g003480	1.27909	2.17127e-08	Tryptophan synthase
Cs_ont_5g006200	-2.19116	2.17491e-08	SANT domain-containing protein
Cs_ont_9g015360	-0.879537	2.19084e-08	Glutamine amidotransferase type-2 domain-containing protein
Cs_ont_5g014340	-0.970747	2.25372e-08	Peptidase_M50 domain-containing protein
Cs_ont_8g000950	1.1261	2.2877e-08	C2H2-type domain-containing protein
Cs_ont_5g037210	-1.73921	2.33797e-08	transcription factor DIVARICATA
Cs_ont_5g010190	-0.827353	2.34012e-08	Thiamine phosphate synthase
Cs_ont_1g019890	-0.989644	2.50184e-08	(R)-mandelonitrile lyase
Cs_ont_9g009210	1.56916	2.55282e-08	Protein NRT1/ PTR FAMILY 5.2
Cs_ont_2g031670	-1.22947	2.55325e-08	Sacchrp_dh_NADP domain-containing protein
Cs_ont_6g009170	-1.45502	2.56828e-08	Transcription repressor
Cs_ont_2g003450	-1.87889	2.60951e-08	Transcription factor bHLH35-like protein
Cs_ont_2g018090	-2.27548	2.6155e-08	GDSL esterase/lipase
Cs_ont_3g021810	-1.2517	2.63139e-08	UDP-glycosyltransferase 83A1
Cs_ont_5g001060	-1.36146	2.67378e-08	UvrABC system protein C
Cs_ont_1g002150	-1.2336	2.6861e-08	Heat-inducible transcription repressor HrcA
Cs_ont_7g016340	2.42894	2.73533e-08	Protein DETOXIFICATION
Cs_ont_7g016580	-1.04837	2.74334e-08	50S ribosomal protein L3
Cs_ont_2g029920	-0.858114	2.80379e-08	5-methyltetrahydropteroyltriglutamate--homocysteine methyltransferase
Cs_ont_2g011090	1.19943	2.80568e-08	BRO1 domain-containing protein
Cs_ont_4g010210	1.31678	2.85044e-08	Myb-like transcription factor family protein, putative
Cs_ont_6g016920	1.56896	2.86627e-08	Protein kinase domain-containing protein
Cs_ont_2g003830	-2.40034	2.97845e-08	BHLH domain-containing protein
Cs_ont_3g012550	-0.838009	2.99711e-08	Glutamyl-tRNA reductase
Cs_ont_4g021590	2.49949	3.01975e-08	Aa_trans domain-containing protein
Cs_ont_7g028660	-3.7539	3.04588e-08	Protein DETOXIFICATION
Cs_ont_8g024990	1.76165	3.04909e-08	CBS domain-containing protein CBSX1, chloroplastic
Cs_ont_7g022200	-1.1025	3.09326e-08	HORMA domain-containing protein
Cs_ont_7g024220	0.947697	3.16208e-08	ATP citrate synthase
Cs_ont_5g000200	-1.46211	3.18394e-08	Very-long-chain aldehyde decarbonylase GL1-1
Cs_ont_3g006980	1.03506	3.23656e-08	Peroxidase
Cs_ont_9g009710	2.94632	3.25124e-08	Unknown protein
Cs_ont_5g048820	-1.09915	3.34019e-08	GDT1 family protein
Cs_ont_5g005450	-1.12538	3.35717e-08	CAAD domain-containing protein
Cs_ont_7g004700	2.55698	3.39279e-08	Protein kinase domain-containing protein
Cs_ont_1g017850	2.31652	3.44052e-08	Inositol oxygenase
Cs_ont_6g001020	-1.39397	3.44707e-08	Dof-type domain-containing protein
Cs_ont_3g015280	-1.06424	3.68876e-08	Auxin-repressed 12.5 kDa protein
Cs_ont_7g027820	0.836751	3.77455e-08	CaM_binding domain-containing protein
Cs_ont_8g005940	-1.78391	3.81876e-08	Carboxypeptidase
Cs_ont_7g009320	0.880392	3.83092e-08	AMMECR1 domain-containing protein
Cs_ont_9g010230	3.32124	3.93381e-08	O-methyltransferase, putative
Cs_ont_5g050800	-1.33982	3.95867e-08	trihelix transcription factor GTL1-like
Cs_ont_5g049230	-1.72338	4.00644e-08	Unknown protein
Cs_ont_5g048730	1.3565	4.03105e-08	Mannan endo-1,4-beta-mannosidase
Cs_ont_1g027480	-1.39866	4.06474e-08	Cytochrome P450, putative
Cs_ont_5g045030	-0.911151	4.06474e-08	Elongation factor Tu
Cs_ont_7g016120	0.759333	4.35001e-08	NADH-cytochrome b5 reductase
Cs_ont_4g024960	-2.14007	4.36015e-08	SAM domain-containing protein
Cs_ont_4g026790	1.46743	4.38232e-08	Cytochrome P450 family protein
Cs_ont_6g015560	2.42214	4.412e-08	Unknown protein
Cs_ont_2g009600	1.0872	4.52907e-08	Glycine cleavage system H protein
Cs_ont_5g006160	1.5846	4.54496e-08	ABC transporter B family member 11-like
Cs_ont_5g013350	-4.25268	4.58085e-08	Unknown protein
Cs_ont_5g004500	-0.737035	4.62869e-08	Tetratricopeptide repeat (TPR)-like superfamily protein, putative isoform 1
Cs_ont_2g001980	2.73675	4.66355e-08	Protein DETOXIFICATION
Cs_ont_7g009730	-8.77589	4.95194e-08	Laccase
Cs_ont_2g013220	-1.09148	5.14763e-08	Endoglucanase
Cs_ont_4g006120	-3.30781	5.33863e-08	AP2/ERF domain-containing protein
Cs_ont_1g014010	-0.862731	5.45643e-08	MBD domain-containing protein
Cs_ont_2g009960	2.3677	5.51607e-08	B box-type domain-containing protein
Cs_ont_6g005180	0.90152	5.63762e-08	Geranylgeranyl pyrophosphate synthase 1
Cs_ont_6g002310	-1.06312	5.70506e-08	Ferredoxin-thioredoxin reductase catalytic chain, chloroplastic
Cs_ont_8g028820	-1.04876	5.70506e-08	NmrA domain-containing protein
Cs_ont_9g026140	-1.39138	5.72774e-08	BAHD acyltransferase DCR
Cs_ont_7g002680	-0.916425	5.7908e-08	Uroporphyrinogen decarboxylase
Cs_ont_5g040720	-1.13021	5.84295e-08	TCP domain-containing protein
Cs_ont_5g007790	-0.862458	5.85617e-08	GTP diphosphokinase
Cs_ont_5g015500	0.951839	5.96433e-08	Aquaporin SIP1-2
Cs_ont_6g001330	-2.71804	6.01044e-08	Transcription factor protein
Cs_ont_5g014100	1.57313	6.06544e-08	Transcription factor TT2-like
Cs_ont_9g001720	-2.5332	6.29818e-08	Glyco_hydro_19_cat domain-containing protein
Cs_ont_6g015240	-1.0948	6.40719e-08	30S ribosomal protein S31, chloroplastic-like
Cs_ont_4g011050	-1.38144	6.4718e-08	BTB/POZ domain and ankyrin repeat-containing protein NPR1
Cs_ont_5g026720	-2.26671	6.59354e-08	GDSL esterase/lipase
Cs_ont_5g032530	1.04621	6.62326e-08	Serine/arginine repetitive matrix-like protein
Cs_ont_1g013750	4.57599	6.64203e-08	Fe2OG dioxygenase domain-containing protein
Cs_ont_6g021000	-1.19557	6.87819e-08	Glycosyltransferase
Cs_ont_5g044840	-0.950446	7.042e-08	Rhodanese-like domain-containing protein 11, chloroplastic
Cs_ont_3g005080	-1.28354	7.19791e-08	Thioredoxin domain-containing protein
Cs_ont_1g007850	-2.13621	7.30134e-08	Nodulin-like domain-containing protein
Cs_ont_2g027190	-1.83595	7.53452e-08	BZIP domain-containing protein
Cs_ont_6g016840	-1.51842	7.54836e-08	Tropinone reductase-like
Cs_ont_2g014280	-0.850194	7.69813e-08	65-kDa microtubule-associated protein 6
Cs_ont_5g045700	1.13976	7.71604e-08	Anthranilate phosphoribosyltransferase
Cs_ont_5g007750	2.51791	7.76973e-08	AP2/ERF domain-containing protein
Cs_ont_1g008680	-1.65678	7.9305e-08	GDSL esterase/lipase
Cs_ont_8g028430	2.22244	8.22773e-08	O-methyltransferase
Cs_ont_9g007490	1.28054	8.43757e-08	UPF0481 protein At3g47200
Cs_ont_1g028600	-1.1522	8.56928e-08	Protein MID1-COMPLEMENTING ACTIVITY 1
Cs_ont_1g013760	5.97873	8.57877e-08	Fe2OG dioxygenase domain-containing protein
Cs_ont_6g016790	-1.47747	8.68566e-08	Tropinone reductase-like
Cs_ont_2g011240	-1.13469	8.70025e-08	Ribosomal_L18e/L15P domain-containing protein
Cs_ont_8g027580	-1.93464	8.80501e-08	PLCXc domain-containing protein
Cs_ont_4g028520	-0.957196	8.863e-08	Homeobox protein knotted-1-like 3
Cs_ont_6g007150	-1.27338	8.863e-08	Peptidylprolyl isomerase
Cs_ont_1g000300	-1.44091	8.87367e-08	BTB/POZ domain-containing protein DOT3
Cs_ont_7g003100	6.2602	9.48523e-08	Phenylalanine N-monooxygenase
Cs_ont_2g016760	-0.871871	9.81813e-08	Unknown protein
Cs_ont_7g024090	-1.14748	9.81896e-08	Unknown protein
Cs_ont_2g031510	-2.23991	9.98382e-08	Protein GAST1
Cs_ont_3g006470	1.27125	9.98382e-08	Alkaline/neutral invertase
Cs_ont_7g029070	-0.881007	1.01457e-07	Beta-glucosidase 12
Cs_ont_1g011770	-1.84626	1.02242e-07	Protein kinase domain-containing protein
Cs_ont_1g012300	0.984588	1.04127e-07	3-isopropylmalate dehydrogenase
Cs_ont_9g026780	-3.08209	1.06173e-07	Unknown protein
Cs_ont_7g000420	4.38261	1.06751e-07	Homeobox domain-containing protein
Cs_ont_9g002210	1.10393	1.0812e-07	Topless-related protein 2
Cs_ont_2g001330	2.21024	1.13434e-07	Homeobox protein knotted-1, putative
Cs_ont_9g000410	1.01816	1.14879e-07	S-adenosylmethionine synthase
Cs_ont_9g010840	5.6871	1.17261e-07	Glutathione S-transferase U7
Cs_ont_7g011460	-1.004	1.18554e-07	Smr domain-containing protein
Cs_ont_8g006360	-2.61927	1.21142e-07	lysosomal Pro-X carboxypeptidase-like
Cs_ont_1g003650	8.20227	1.21399e-07	Unknown protein
Cs_ont_5g038080	-1.1236	1.243e-07	Dof-type domain-containing protein
Cs_ont_4g005630	-1.25236	1.3306e-07	C2H2-type domain-containing protein
Cs_ont_5g006390	2.33312	1.35543e-07	Protein-serine/threonine phosphatase
Cs_ont_7g019580	-1.27854	1.35543e-07	30S ribosomal protein 3, chloroplastic
Cs_ont_8g020140	-0.918252	1.35543e-07	epimerase family protein SDR39U1 homolog, chloroplastic
Cs_ont_6g016590	1.27009	1.38033e-07	Aldo_ket_red domain-containing protein
Cs_ont_2g034310	0.919404	1.40894e-07	Peroxidase
Cs_ont_8g010400	-1.16098	1.41172e-07	FAD/NAD(P)-binding oxidoreductase family protein
Cs_ont_5g043040	-0.857371	1.44843e-07	50S ribosomal protein L19
Cs_ont_3g027860	-1.22699	1.46091e-07	Ferredoxin
Cs_ont_7g004310	-1.31846	1.4773e-07	PsbP domain-containing protein
Cs_ont_4g008300	1.03835	1.48115e-07	Aspartate aminotransferase
Cs_ont_1g010160	-1.23198	1.49666e-07	Peptidase A1 domain-containing protein
Cs_ont_3g003470	-1.80084	1.60216e-07	Isoflavone reductase-like protein
Cs_ont_8g002940	-0.749098	1.63465e-07	Inner membrane protein PPF-1, chloroplastic
Cs_ont_9g002710	1.08942	1.64696e-07	Unknown protein
Cs_ont_5g031510	2.14821	1.66206e-07	AB hydrolase-1 domain-containing protein
Cs_ont_3g019850	4.61109	1.67451e-07	Pectin acetylesterase
Cs_ont_7g022080	-0.947551	1.68636e-07	YTH domain-containing protein
Cs_ont_3g029060	-0.967115	1.7055e-07	Cytochrome P450, putative
Cs_ont_4g024700	-5.13901	1.7556e-07	Terpene cyclase/mutase family member
Cs_ont_9g006240	-1.70467	1.77039e-07	VAN3-binding protein-like isoform X1
Cs_ont_4g024090	-1.16752	1.83362e-07	Sucrose-phosphate synthase
Cs_ont_4g017660	0.764162	1.8501e-07	Triose phosphate/phosphate translocator TPT, chloroplastic
Cs_ont_2g008000	0.742069	1.85591e-07	Ferredoxin--NADP reductase, chloroplastic
Cs_ont_1g017210	-1.77842	1.85595e-07	2Fe-2S ferredoxin-type domain-containing protein
Cs_ont_8g007730	-0.962738	1.85595e-07	Hydrolase_4 domain-containing protein
Cs_ont_4g011080	1.22512	1.86417e-07	Glycosyltransferase
Cs_ont_5g013580	-1.20974	1.88434e-07	Protein kinase domain-containing protein
Cs_ont_8g005310	1.3174	1.92822e-07	Phenylalanine ammonia-lyase
Cs_ont_2g027240	-2.22606	1.9404e-07	Rac-like GTP-binding protein RAC2
Cs_ont_3g014080	1.51577	1.9996e-07	BHLH domain-containing protein
Cs_ont_3g013920	-1.04298	2.00701e-07	PsbP domain-containing protein
Cs_ont_9g023920	-0.831419	2.00754e-07	PMEI domain-containing protein
Cs_ont_9g023620	1.46596	2.02269e-07	acidic endochitinase-like
Cs_ont_6g016990	-1.16238	2.04349e-07	Light-harvesting complex-like protein OHP1, chloroplastic
Cs_ont_7g023970	0.89567	2.05176e-07	Amine oxidase
Cs_ont_5g023300	-0.968902	2.05753e-07	50S ribosomal protein L18
Cs_ont_9g004850	-1.16345	2.08251e-07	DUF3700 domain-containing protein
Cs_ont_2g026080	-0.904871	2.12855e-07	O-linked n-acetylglucosamine transferase, ogt, putative
Cs_ont_8g022150	-1.20305	2.23789e-07	Organ-specific protein S2
Cs_ont_2g010360	1.0418	2.24114e-07	Molybdenum cofactor sulfurase family protein
Cs_ont_7g003060	3.59402	2.28149e-07	phenylalanine N-monooxygenase-like
Cs_ont_6g001320	-1.06929	2.31309e-07	RRM domain-containing protein
Cs_ont_3g001830	-1.87286	2.32451e-07	Alcohol dehydrogenase, putative
Cs_ont_3g000650	-1.26447	2.35651e-07	C2 NT-type domain-containing protein
Cs_ont_9g006110	-0.891964	2.43993e-07	CRC domain-containing protein
Cs_ont_2g033750	2.67268	2.44496e-07	Lipoxygenase
Cs_ont_7g001830	-1.21738	2.46982e-07	UTP--glucose-1-phosphate uridylyltransferase 3 chloroplastic
Cs_ont_6g025120	2.41954	2.68014e-07	4-coumarate-CoA ligase
Cs_ont_9g003630	-0.934726	2.68014e-07	Tubby-like F-box protein
Cs_ont_7g004960	-1.03032	2.69956e-07	50S ribosomal protein L10, chloroplastic
Cs_ont_6g025230	1.28402	2.72414e-07	GDSL esterase/lipase
Cs_ont_2g014720	4.96191	2.82434e-07	Receptor-like serine/threonine-protein kinase
Cs_ont_4g006130	-1.89229	2.83292e-07	SPX domain-containing protein
Cs_ont_2g015280	-1.74595	2.84595e-07	Unknown protein
Cs_ont_7g002430	1.49343	2.86587e-07	Aa_trans domain-containing protein
Cs_ont_1g007640	1.15652	2.89652e-07	Non-specific serine/threonine protein kinase
Cs_ont_4g004320	2.2705	2.90057e-07	ANK_REP_REGION domain-containing protein
Cs_ont_9g009140	1.52879	2.99722e-07	peroxisomal membrane protein PMP22-like
Cs_ont_5g013560	0.948767	3.01451e-07	Cytochrome b5
Cs_ont_4g021060	-2.19791	3.07721e-07	TPT domain-containing protein
Cs_ont_7g014320	-0.861849	3.07721e-07	BHLH domain-containing protein
Cs_ont_1g009990	-1.55937	3.12841e-07	Ribulose bisphosphate carboxylase/oxygenase activase, chloroplastic
Cs_ont_4g014420	-0.933437	3.13375e-07	Aldo_ket_red domain-containing protein
Cs_ont_2g003770	0.825045	3.19417e-07	14-3-3-like protein
Cs_ont_1g024260	-1.18603	3.27507e-07	Cytochrome P450 81Q32
Cs_ont_5g019480	4.97101	3.27787e-07	Chitinase CHI1
Cs_ont_2g017620	-0.772262	3.342e-07	Threonine--tRNA ligase
Cs_ont_2g016540	-1.0188	3.34303e-07	Ribulose-1,5 bisphosphate carboxylase/oxygenase large subunit N-methyltransferase
Cs_ont_9g027080	1.57181	3.34434e-07	Ethylene-responsive transcription factor, putative
Cs_ont_5g024460	-1.11861	3.35299e-07	Abhydrolase_3 domain-containing protein
Cs_ont_1g011170	3.18544	3.36433e-07	Epimerase domain-containing protein
Cs_ont_2g025000	1.05466	3.45934e-07	Hydrolase_4 domain-containing protein
Cs_ont_4g022280	-1.0625	3.51286e-07	FCS-Like Zinc finger 14
Cs_ont_4g028510	-2.14914	3.51472e-07	Peptidyl-prolyl cis-trans isomerase
Cs_ont_1g000950	1.67919	3.5712e-07	Heavy metal-associated domain containing protein
Cs_ont_9g005500	0.833941	3.58344e-07	Non-specific serine/threonine protein kinase
Cs_ont_3g007080	4.43709	3.6503e-07	AP2/ERF domain-containing protein
Cs_ont_8g000590	0.800394	3.68568e-07	Zinc finger CCCH domain-containing protein 66
Cs_ont_3g001530	-1.23646	3.68675e-07	Alpha-amylase
Cs_ont_6g002990	8.10328	3.73968e-07	NADH-ubiquinone reductase complex 1 MLRQ subunit
Cs_ont_6g017510	-1.17068	3.7538e-07	Unknown protein
Cs_ont_1g000340	0.767098	3.76914e-07	Asparagine synthetase [glutamine-hydrolyzing]
Cs_ont_5g040680	-4.23049	3.81874e-07	(R)-mandelonitrile lyase
Cs_ont_6g007430	2.67749	3.93811e-07	Apple domain-containing protein
Cs_ont_5g026340	-0.824295	4.01734e-07	Rieske domain-containing protein
Cs_ont_4g027560	-0.987947	4.02e-07	AUGMIN subunit 8
Cs_ont_6g005260	0.741323	4.02e-07	Glutamine synthetase
Cs_ont_2g010390	-1.07851	4.06057e-07	SET domain-containing protein
Cs_ont_5g028380	0.726732	4.10464e-07	Succinate--CoA ligase [ADP-forming] subunit alpha, mitochondrial
Cs_ont_8g001520	-2.70512	4.10542e-07	Copper transporter
Cs_ont_1g024880	2.57624	4.19515e-07	Protein kinase domain-containing protein
Cs_ont_1g002100	4.20917	4.33378e-07	Unknown protein
Cs_ont_2g026340	1.29153	4.42429e-07	Protein kinase domain-containing protein
Cs_ont_5g019490	5.01281	4.45353e-07	Chitin-binding type-1 domain-containing protein
Cs_ont_2g021770	-4.2302	4.54768e-07	Cell wall protein
Cs_ont_5g028200	1.06682	4.55703e-07	Miraculin-like protein 2
Cs_ont_9g010560	1.39808	4.56682e-07	Ammonium transporter
Cs_ont_1g004560	1.20924	4.69593e-07	RING-type E3 ubiquitin transferase
Cs_ont_9g026450	-2.7515	4.72396e-07	Pectin lyase-like superfamily protein isoform 1
Cs_ont_1g000700	-1.05623	4.74486e-07	Mannan endo-1,4-beta-mannosidase
Cs_ont_4g028650	-1.84268	4.74486e-07	Chlororespiratory reduction 6
Cs_ont_7g022820	0.851754	4.752e-07	Glyceraldehyde-3-phosphate dehydrogenase, cytosolic
Cs_ont_1g019070	0.87664	4.80898e-07	Inter-alpha-trypsin inhibitor heavy chain-related, putative
Cs_ont_7g002080	0.950741	4.83211e-07	SNF2 domain-containing protein CLASSY 1-like
Cs_ont_5g000620	4.6593	5.01218e-07	Lipase_3 domain-containing protein
Cs_ont_6g002750	-1.32608	5.04948e-07	O-fucosyltransferase family protein
Cs_ont_8g016660	-3.70813	5.05038e-07	Unknown protein
Cs_ont_9g021680	-0.998859	5.05447e-07	BHLH domain-containing protein
Cs_ont_3g001750	-2.08494	5.06669e-07	Phorbol-ester/DAG-type domain-containing protein
Cs_ont_3g010450	-1.0497	5.06669e-07	STAS domain-containing protein
Cs_ont_2g024800	1.73483	5.14991e-07	Glycerophosphodiester phosphodiesterase
Cs_ont_9g004900	-1.86276	5.18792e-07	Unknown protein
Cs_ont_1g011740	-1.41218	5.31694e-07	Protein kinase domain-containing protein
Cs_ont_8g009690	-1.86209	5.31993e-07	9-cis-epoxycarotenoid dioxygenase NCED1, chloroplastic
Cs_ont_3g000730	-1.09614	5.38245e-07	Peptidylprolyl isomerase
Cs_ont_5g005330	-1.08812	5.44442e-07	Starch synthase, chloroplastic/amyloplastic
Cs_ont_5g045910	0.701988	5.45391e-07	1-deoxy-D-xylulose-5-phosphate reductoisomerase
Cs_ont_7g002960	-2.01352	5.45391e-07	Cytochrome P450 82A3
Cs_ont_6g009800	1.5239	5.56702e-07	Unknown protein
Cs_ont_3g007910	1.32394	5.66604e-07	Auxin efflux carrier component
Cs_ont_5g040850	1.54812	5.76796e-07	Protein STAY-GREEN homolog, chloroplastic
Cs_ont_7g014920	-1.8736	5.80841e-07	Cytochrome b561 domain-containing protein
Cs_ont_5g050400	-2.34757	5.94841e-07	Endoglucanase
Cs_ont_7g005490	0.731706	5.94841e-07	Pseudouridine synthase, RsuA/RluB/C/D/E/F
Cs_ont_5g042060	-3.07315	5.94841e-07	Unknown protein
Cs_ont_5g041640	-1.91742	5.9864e-07	PMEI domain-containing protein
Cs_ont_2g029130	-0.94133	6.08214e-07	PDZ domain-containing protein
Cs_ont_2g028490	8.17252	6.09519e-07	Oleosin
Cs_ont_4g022030	0.812866	6.09519e-07	Subtilisin-like protease SBT1.8
Cs_ont_2g023640	-0.83846	6.18313e-07	Rubis-subs-bind domain-containing protein
Cs_ont_5g032190	0.932637	6.20789e-07	RING-type domain-containing protein
Cs_ont_6g017110	-8.26322	6.21596e-07	Laccase
Cs_ont_1g014200	-2.40588	6.30604e-07	Caffeoyl-CoA O-methyltransferase
Cs_ont_2g004210	-4.91732	6.37752e-07	GDSL esterase/lipase
Cs_ont_5g013260	1.4342	6.42071e-07	Protein kinase domain-containing protein
Cs_ont_1g023010	0.747839	6.70692e-07	Branched-chain-amino-acid aminotransferase
Cs_ont_3g009420	1.29607	6.70692e-07	Usp domain-containing protein
Cs_ont_7g028110	-1.07345	6.72522e-07	Protein kinase domain-containing protein
Cs_ont_5g048870	-0.843804	6.73593e-07	Cation/H(+) antiporter 18-like
Cs_ont_5g049580	-0.910896	7.19132e-07	NAD(P)-bd_dom domain-containing protein
Cs_ont_8g006180	-0.738555	7.41532e-07	Superoxide dismutase [Cu-Zn]
Cs_ont_5g003280	-1.45864	7.50159e-07	PlsC domain-containing protein
Cs_ont_5g005010	1.96121	7.59945e-07	Cytochrome P450
Cs_ont_4g004580	1.2152	7.60349e-07	Homeobox-leucine zipper protein ATHB-8
Cs_ont_1g028310	-1.22132	7.72158e-07	RING-type domain-containing protein
Cs_ont_5g005300	-1.75269	7.79402e-07	RRM domain-containing protein
Cs_ont_9g000820	1.70347	7.79402e-07	Alkaline/neutral invertase
Cs_ont_3g014410	0.884775	7.81031e-07	Small COPII coat GTPase SAR1
Cs_ont_4g004890	1.21396	7.83774e-07	Early nodulin-related
Cs_ont_8g006200	-1.16605	7.92788e-07	50S ribosomal protein L9, chloroplastic
Cs_ont_5g042170	1.82182	7.97312e-07	Peptidase A1 domain-containing protein
Cs_ont_4g005230	1.42129	7.99782e-07	Ferrochelatase
Cs_ont_4g021220	1.05574	8.04056e-07	Uridine kinase
Cs_ont_5g004370	-1.62407	8.15589e-07	DYW_deaminase domain-containing protein
Cs_ont_8g022730	-1.52496	8.23326e-07	Protein DETOXIFICATION
Cs_ont_3g002590	-0.836022	8.26227e-07	C3H1-type domain-containing protein
Cs_ont_3g002260	-1.44318	8.50077e-07	Unknown protein
Cs_ont_2g007290	-0.736658	8.554e-07	Transcription factor TCP2-like
Cs_ont_6g016110	-1.06296	8.65484e-07	Rop guanine nucleotide exchange factor 7-like
Cs_ont_7g028260	-1.51433	8.67813e-07	UPF0114 domain-containing protein
Cs_ont_2g008120	-1.01963	8.72358e-07	Protein kinase domain-containing protein
Cs_ont_7g011100	-2.50937	8.83596e-07	Zinc finger protein 10
Cs_ont_5g040630	1.64299	8.8809e-07	UDP-galactose/UDP-glucose transporter 2
Cs_ont_1g028720	0.926523	8.92273e-07	Peptidase A1 domain-containing protein
Cs_ont_Un000230	-1.19995	8.92273e-07	H(+)-transporting two-sector ATPase
Cs_ont_5g002580	-0.713704	8.97317e-07	Homeobox-leucine zipper protein ROC6
Cs_ont_7g002300	-1.63759	9.21004e-07	Prephenate/arogenate dehydrogenase domain-containing protein
Cs_ont_6g014510	-0.64661	9.21654e-07	Chlorophyll synthase
Cs_ont_4g015010	-1.49547	9.27938e-07	COP1-interacting protein 7, putative isoform 1
Cs_ont_7g022010	0.77501	9.39206e-07	F-box domain-containing protein
Cs_ont_5g045540	-1.03736	9.43178e-07	Unknown protein
Cs_ont_2g009550	-2.12856	9.56113e-07	Protein EXORDIUM-like 7
Cs_ont_6g018830	-1.08885	9.61808e-07	Integrase catalytic domain-containing protein
Cs_ont_1g022880	1.69288	9.65905e-07	Protein kinase domain-containing protein
Cs_ont_7g027190	-0.963457	9.65905e-07	Ubiquitin carboxyl-terminal hydrolase 4
Cs_ont_2g001440	-0.894628	9.95367e-07	Leucine--tRNA ligase
Cs_ont_2g003890	-0.980058	1.00586e-06	50S ribosomal protein L34, chloroplastic-like
Cs_ont_7g011490	-1.4981	1.0094e-06	Ent-kaurenoic acid oxidase
Cs_ont_1g017870	2.80434	1.01512e-06	Inositol oxygenase
Cs_ont_5g047220	-1.79172	1.0219e-06	Protein NRT1/ PTR FAMILY 4.6
Cs_ont_4g022240	1.31751	1.03509e-06	Tify domain-containing protein
Cs_ont_4g022000	2.41869	1.04784e-06	Protein kinase domain-containing protein
Cs_ont_5g031040	-0.994479	1.04784e-06	Thylakoid lumenal 17.4 kDa protein, chloroplastic
Cs_ont_3g024970	-1.30102	1.05481e-06	Amino_oxidase domain-containing protein
Cs_ont_2g012490	-0.709654	1.07646e-06	ABC transporter-like protein
Cs_ont_4g023130	7.86793	1.0866e-06	Endoglucanase
Cs_ont_7g018620	-0.907628	1.0866e-06	Photosystem II stability/assembly factor HCF136, chloroplastic
Cs_ont_2g029300	-1.37404	1.10087e-06	Protein kinase domain-containing protein
Cs_ont_3g013580	2.17635	1.10545e-06	Cytochrome b5
Cs_ont_2g023460	-2.34832	1.10955e-06	Cytochrome P450
Cs_ont_2g013070	-0.73771	1.11911e-06	GRAS domain-containing protein
Cs_ont_3g014520	-0.957354	1.12011e-06	Unknown protein
Cs_ont_5g042000	-1.20794	1.14287e-06	protein NRT1/ PTR FAMILY 6.3-like
Cs_ont_1g016080	-0.937987	1.1647e-06	MAR binding filament-like protein 1
Cs_ont_3g005630	8.22763	1.1693e-06	Receptor-like serine/threonine-protein kinase
Cs_ont_5g026190	0.787913	1.20431e-06	Cytochrome c
Cs_ont_2g024620	-1.18365	1.20592e-06	Pollen Ole e 1 allergen/extensin
Cs_ont_4g014450	-0.768438	1.20592e-06	SPA1-related 3 isoform 3
Cs_ont_4g006170	-1.0974	1.24919e-06	DnaJ/Hsp40 cysteine-rich domain superfamily protein isoform 1
Cs_ont_4g008500	1.31134	1.24941e-06	Auxin-responsive protein
Cs_ont_2g013240	-8.58877	1.25105e-06	Cytochrome P450 71A1
Cs_ont_3g012050	-3.3003	1.25105e-06	Protein ECERIFERUM like
Cs_ont_2g008480	4.26713	1.26104e-06	FAD-binding PCMH-type domain-containing protein
Cs_ont_6g013640	-4.20958	1.28599e-06	Wound-induced protein 1
Cs_ont_8g013720	-1.14233	1.32485e-06	Peptidylprolyl isomerase
Cs_ont_6g014000	-3.12058	1.4061e-06	Mitoferrin-like
Cs_ont_1g020990	-0.691584	1.41863e-06	Ferrochelatase
Cs_ont_6g012670	1.28674	1.41863e-06	ULP_PROTEASE domain-containing protein
Cs_ont_1g000200	-0.819092	1.42905e-06	50S ribosomal protein L29
Cs_ont_6g011640	1.99137	1.42905e-06	VQ motif-containing protein 22
Cs_ont_7g027760	2.82634	1.43783e-06	CSC1-like protein
Cs_ont_2g007470	-1.31564	1.46838e-06	Transcription termination factor MTEF1, chloroplastic
Cs_ont_2g004650	1.62964	1.46867e-06	AP2/ERF domain-containing transcription factor
Cs_ont_5g047000	-8.08865	1.50284e-06	Nodulin-like domain-containing protein
Cs_ont_7g014650	-0.961064	1.52308e-06	Glutathione transferase
Cs_ont_3g007410	-1.76687	1.52956e-06	Trihelix transcription factor GT-2-like
Cs_ont_7g022090	-0.902556	1.53013e-06	AAI domain-containing protein
Cs_ont_2g031350	0.995077	1.53795e-06	Pseudouridine-5'-phosphate glycosidase
Cs_ont_2g010880	-1.46702	1.55318e-06	Ferredoxin-thioredoxin reductase, variable chain
Cs_ont_8g004570	-1.19442	1.55553e-06	MLO-like protein
Cs_ont_1g025810	-1.25053	1.62128e-06	Thioredoxin domain-containing protein
Cs_ont_4g024900	6.65248	1.62128e-06	Trans-cinnamate 4-monooxygenase
Cs_ont_1g005590	-1.52202	1.62749e-06	ABC transporter-like protein
Cs_ont_5g048460	-1.05765	1.63802e-06	Mitogen-activated protein kinase
Cs_ont_7g017960	-1.23179	1.65709e-06	9-cis-epoxycarotenoid dioxygenase, chloroplastic
Cs_ont_1g017820	-1.84124	1.67802e-06	Protein kinase domain-containing protein
Cs_ont_3g016390	-0.998761	1.69272e-06	Glutamyl-tRNA(Gln) amidotransferase subunit A
Cs_ont_5g049790	-0.911109	1.70786e-06	30S ribosomal protein S6 alpha, chloroplastic
Cs_ont_5g050220	-1.22603	1.72905e-06	Metal-nicotianamine transporter YSL1
Cs_ont_3g005280	-1.54909	1.75852e-06	Subtilisin-like protease SBT1.9
Cs_ont_3g012490	2.54635	1.78475e-06	BHLH transcription factor
Cs_ont_2g004790	-0.945573	1.7996e-06	Ribosomal protein S5
Cs_ont_6g000650	-0.728562	1.7996e-06	Chaperone protein like
Cs_ont_1g019710	0.683294	1.81875e-06	Acetyltransferase component of pyruvate dehydrogenase complex
Cs_ont_7g011320	-1.07663	1.81875e-06	Protein LOL1
Cs_ont_1g017430	1.46326	1.84216e-06	Casein kinase I protein isoform 1
Cs_ont_5g029830	-0.78764	1.84539e-06	DNA_MISMATCH_REPAIR_2 domain-containing protein
Cs_ont_7g023040	-1.52568	1.86388e-06	Two-component response regulator
Cs_ont_8g009340	0.959363	1.86388e-06	Protein FAF-like, chloroplastic
Cs_ont_1g024560	-2.7674	1.89042e-06	Polysacc_synt_4 domain-containing protein
Cs_ont_1g008570	1.28502	1.92902e-06	Ribosomal protein
Cs_ont_1g020320	-1.95947	1.93187e-06	Phospholipase D
Cs_ont_3g008670	-1.59444	1.94252e-06	NAD(P)H dehydrogenase subunit M
Cs_ont_1g010260	-1.10843	1.96582e-06	Protein HEADING DATE REPRESSOR 1
Cs_ont_2g004830	-1.02374	1.96582e-06	Protein SMG7L
Cs_ont_5g040140	-2.58148	1.96582e-06	Unknown protein
Cs_ont_6g001170	-0.982479	1.96582e-06	Gibberellin regulated protein
Cs_ont_4g014940	1.53291	1.96903e-06	DUF3700 domain-containing protein
Cs_ont_2g029730	-2.84935	1.97034e-06	PMR5N domain-containing protein
Cs_ont_4g027720	-0.75155	1.98435e-06	Translation initiation factor IF-3
Cs_ont_9g017220	2.06921	1.98505e-06	BTB/POZ domain and ankyrin repeat-containing protein NPR5
Cs_ont_2g005780	1.93125	2.0183e-06	internal alternative NAD(P)H-ubiquinone oxidoreductase A1, mitochondrial-like
Cs_ont_9g016670	3.17307	2.04795e-06	Methyltransf_11 domain-containing protein
Cs_ont_3g010800	2.36417	2.05656e-06	VQ motif-containing protein 22
Cs_ont_5g047480	-2.68885	2.05656e-06	BHLH domain-containing protein
Cs_ont_8g017130	0.801953	2.09233e-06	Auxin-induced protein PCNT115
Cs_ont_8g002130	0.99982	2.10235e-06	HTH myb-type domain-containing protein
Cs_ont_5g020030	-0.6648	2.1258e-06	Protein IQ-DOMAIN 1
Cs_ont_5g048110	-0.698221	2.13505e-06	signal peptide peptidase-like 2
Cs_ont_1g023250	1.06784	2.19701e-06	Growth-regulating factor 1
Cs_ont_1g002510	1.9136	2.22928e-06	Chalcone synthase
Cs_ont_2g026160	-0.724949	2.23532e-06	ATP-dependent zinc metalloprotease FTSH 2, chloroplastic-like protein
Cs_ont_7g003920	-1.22822	2.25455e-06	Pentatricopeptide repeat-containing protein, putative
Cs_ont_2g004560	-1.03103	2.28411e-06	E6
Cs_ont_5g027750	-0.927077	2.38527e-06	ABC transporter domain-containing protein
Cs_ont_8g009180	3.2906	2.3926e-06	Aluminum activated malate transporter family protein, putative
Cs_ont_9g024580	-1.02481	2.39665e-06	subtilisin-like protease SBT1.3
Cs_ont_1g022420	2.04765	2.44141e-06	PKS_ER domain-containing protein
Cs_ont_5g015490	0.888209	2.44305e-06	ATP-diphosphatase
Cs_ont_8g004290	-1.23453	2.46727e-06	Zinc finger, C6HC-type
Cs_ont_2g011110	1.14453	2.47718e-06	E3 ubiquitin-protein ligase RNF25
Cs_ont_6g001440	-1.02432	2.47718e-06	protease Do-like 8, chloroplastic
Cs_ont_4g011270	-0.860738	2.53782e-06	Lycopene epsilon-cyclase
Cs_ont_6g004330	-1.44116	2.5597e-06	Protein kinase domain-containing protein
Cs_ont_4g002370	2.62177	2.57994e-06	C2 NT-type domain-containing protein
Cs_ont_6g011500	1.2437	2.58974e-06	14 kDa proline-rich protein DC2.15
Cs_ont_3g021370	-1.20603	2.64451e-06	Pentatricopeptide repeat-containing protein
Cs_ont_9g028580	0.823871	2.69423e-06	YTH domain-containing protein
Cs_ont_5g014490	0.9358	2.78621e-06	5-methyltetrahydropteroyltriglutamate--homocysteine methyltransferase
Cs_ont_5g029560	1.33129	2.78621e-06	Mitogen-activated protein kinase kinase 9-like
Cs_ont_5g040150	-8.01333	2.8329e-06	ZF-HD dimerization-type domain-containing protein
Cs_ont_6g018550	-0.985997	2.88924e-06	ABC transporter domain-containing protein
Cs_ont_3g011400	-3.82731	2.89485e-06	Phytocyanin domain-containing protein
Cs_ont_4g005310	1.50495	2.89485e-06	Pollen specific protein sf21, putative
Cs_ont_1g026920	-1.13108	2.90891e-06	Replication factor C subunit 3
Cs_ont_7g013360	-0.695051	2.93011e-06	Alpha-mannosidase
Cs_ont_2g014170	0.926061	2.95646e-06	Glutamine amidotransferase type-1 domain-containing protein
Cs_ont_9g014560	-3.25761	2.96716e-06	Protein ECERIFERUM 26-like
Cs_ont_5g027410	-2.10735	2.9971e-06	N-acetyltransferase domain-containing protein
Cs_ont_9g027290	2.9832	2.9971e-06	Cyclic nucleotide-gated ion channel like
Cs_ont_3g029030	-0.861964	3.02726e-06	Ion channel DMI1
Cs_ont_5g005060	-3.50874	3.05896e-06	auxin-responsive protein SAUR32-like
Cs_ont_7g004290	-1.05149	3.10747e-06	PsbP domain-containing protein
Cs_ont_8g015290	-1.65681	3.11578e-06	AB hydrolase-1 domain-containing protein
Cs_ont_8g029440	-0.922042	3.14287e-06	Mitochondrial transcription termination factor family protein
Cs_ont_4g003900	-0.919409	3.1476e-06	Protein kinase domain-containing protein
Cs_ont_1g026630	-2.39035	3.17283e-06	CRAL-TRIO domain-containing protein
Cs_ont_5g042940	4.00689	3.18427e-06	Lipase_3 domain-containing protein
Cs_ont_4g026970	7.83356	3.21453e-06	Expansin-like EG45 domain-containing protein
Cs_ont_2g006910	2.16532	3.27526e-06	Homeobox-leucine zipper protein HDG2
Cs_ont_8g005180	-2.33859	3.40778e-06	TPT domain-containing protein
Cs_ont_8g002150	-1.64612	3.44012e-06	Transmembrane protein
Cs_ont_4g028270	-0.933605	3.44575e-06	CBL-interacting serine/threonine-protein kinase 6
Cs_ont_5g033750	-1.1424	3.44575e-06	Non-specific serine/threonine protein kinase
Cs_ont_4g004130	-2.35858	3.45827e-06	L-gulonolactone oxidase
Cs_ont_6g000210	-1.02037	3.46072e-06	Carboxypeptidase
Cs_ont_Un005390	-1.3322	3.49791e-06	Photosystem II CP47 reaction center protein
Cs_ont_5g047140	2.02059	3.50341e-06	Protein NRT1/PTR FAMILY 2.9-like
Cs_ont_2g025200	-0.677047	3.51695e-06	F-box domain-containing protein
Cs_ont_6g004280	1.87812	3.55285e-06	Protein kinase domain-containing protein
Cs_ont_5g006100	-0.789952	3.59946e-06	Protein translocase subunit SecA
Cs_ont_2g006670	1.68976	3.62154e-06	Cysteine-rich receptor-like protein kinase 8
Cs_ont_3g007400	-0.863099	3.63858e-06	Trihelix transcription factor DF1
Cs_ont_6g007240	-1.65294	3.64354e-06	Cytochrome P450, putative
Cs_ont_3g009180	-0.800439	3.68065e-06	Delta-aminolevulinic acid dehydratase
Cs_ont_5g006680	2.13395	3.69104e-06	WRKY transcription factor
Cs_ont_7g020380	0.666734	3.69104e-06	6-phosphogluconate dehydrogenase, decarboxylating
Cs_ont_2g030900	3.79661	3.6915e-06	Alcohol acyl transferase
Cs_ont_5g031160	-1.16	3.71691e-06	Protein-serine/threonine phosphatase
Cs_ont_1g015250	-1.1662	3.77679e-06	D-glycerate 3-kinase, chloroplastic
Cs_ont_5g022930	2.31552	3.94854e-06	Auxin-regulated gene involved in organ size
Cs_ont_1g027500	-1.36427	3.96723e-06	GATA transcription factor
Cs_ont_2g030090	0.963904	4.02478e-06	L-ascorbate oxidase
Cs_ont_8g000980	-1.17717	4.0355e-06	Cytochrome P450 86A1-like
Cs_ont_2g002030	-2.2729	4.0747e-06	9-cis-epoxycarotenoid dioxygenase
Cs_ont_7g013370	-0.989343	4.07642e-06	Mg-por_mtran_C domain-containing protein
Cs_ont_9g021570	-1.14814	4.08992e-06	Protein kinase domain-containing protein
Cs_ont_5g038330	-2.11897	4.09495e-06	COBRA-like protein
Cs_ont_5g014520	0.843851	4.10583e-06	5-methyltetrahydropteroyltriglutamate--homocysteine methyltransferase
Cs_ont_9g011940	-0.893773	4.20469e-06	Pectate lyase
Cs_ont_1g012600	-1.3688	4.23087e-06	KIX_2 domain-containing protein
Cs_ont_9g025590	-1.26415	4.31811e-06	Remorin
Cs_ont_3g022540	-1.19195	4.32273e-06	Protein pam68, chloroplastic
Cs_ont_7g002470	-2.08101	4.37725e-06	transcription factor SCREAM2-like isoform X1
Cs_ont_Un006120	-1.67231	4.42904e-06	Metallophos domain-containing protein
Cs_ont_9g008120	1.35729	4.43389e-06	Inorganic phosphate transporter 1-1
Cs_ont_5g042470	0.741861	4.44736e-06	3-isopropylmalate dehydratase small subunit 3-like
Cs_ont_3g018350	-2.77372	4.48217e-06	Cysteine synthase
Cs_ont_2g034300	2.10699	4.53622e-06	Peroxidase
Cs_ont_1g018570	1.13757	4.53749e-06	3-oxoacyl-[acyl-carrier-protein] synthase
Cs_ont_7g024270	-1.16741	4.61671e-06	CRS2-associated factor 2, chloroplastic
Cs_ont_7g026390	-1.05953	4.7778e-06	protein PHYTOCHROME KINASE SUBSTRATE 1-like
gene-DDH47_mgp02	0.625623	4.80542e-06	NADH dehydrogenase subunit 4L
Cs_ont_6g020490	3.55227	4.81348e-06	BTB/POZ-like protein
Cs_ont_2g006550	-1.02943	4.9517e-06	BHLH domain-containing protein
Cs_ont_4g008950	-0.984988	4.96078e-06	Polyketide cyclase/dehydrase and lipid transport superfamily protein
Cs_ont_1g029370	-1.14751	5.07103e-06	Lgl_C domain-containing protein
Cs_ont_5g009080	-0.692902	5.08999e-06	protease Do-like 2, chloroplastic
Cs_ont_4g003350	4.16724	5.10175e-06	Glucose-signaling factor like
Cs_ont_5g047300	-1.0606	5.11269e-06	Isochorismate synthase
Cs_ont_5g043000	-0.764746	5.18955e-06	taxadien-5-alpha-ol O-acetyltransferase-like
Cs_ont_3g002410	-0.740496	5.22003e-06	HVA22-like protein
Cs_ont_5g040600	6.20698	5.23371e-06	AP2/ERF domain-containing protein
Cs_ont_7g007270	-0.763267	5.24418e-06	Malate dehydrogenase [NADP], chloroplastic
Cs_ont_2g027050	-1.55498	5.30783e-06	Unknown protein
Cs_ont_4g025780	-1.12606	5.32139e-06	NifU-like protein 3 chloroplastic
Cs_ont_5g014830	-1.24311	5.38112e-06	Unknown protein
Cs_ont_1g009830	-0.685113	5.44698e-06	ACT domain-containing protein
Cs_ont_3g004380	-2.08516	5.44698e-06	Protein kinase domain-containing protein
Cs_ont_7g001430	-1.08277	5.44698e-06	GDSL esterase/lipase CPRD49
Cs_ont_5g018050	1.17674	5.5624e-06	PfkB domain-containing protein
Cs_ont_1g025590	1.91246	5.58916e-06	AB hydrolase-1 domain-containing protein
Cs_ont_2g026250	-1.78392	5.62324e-06	Chaperone DnaJ
Cs_ont_6g003810	-1.03895	5.65028e-06	DDT domain-containing protein
Cs_ont_3g007890	0.859471	5.66858e-06	Alcohol dehydrogenase
Cs_ont_5g039600	-1.22717	5.6852e-06	Protein kinase domain-containing protein
Cs_ont_8g019270	-7.93672	5.6852e-06	auxin-responsive protein SAUR23-like
Cs_ont_2g010430	-1.23289	5.82272e-06	Peptidylprolyl isomerase
Cs_ont_2g021750	-1.38111	5.84865e-06	Photosystem II Pbs27
Cs_ont_8g007060	-0.71509	5.84998e-06	Protein TIC 100
Cs_ont_5g004430	-0.703675	5.88408e-06	A_thal_3526 domain-containing protein
Cs_ont_1g009760	-3.17098	5.88459e-06	(R)-mandelonitrile lyase-like
Cs_ont_3g021680	-1.24788	6.02551e-06	CSC1-like protein
Cs_ont_6g013460	1.42572	6.05905e-06	Alanine-glyoxylate aminotransferase, putative
Cs_ont_5g047210	-0.903514	6.0768e-06	Homeobox domain-containing protein
Cs_ont_3g009920	-0.851927	6.10271e-06	30S ribosomal protein S13, chloroplastic
Cs_ont_2g002920	-1.63137	6.12799e-06	ABC transporter B family member 9
Cs_ont_5g048150	-1.78536	6.32823e-06	p450
Cs_ont_5g001870	0.869142	6.33012e-06	ATP-dependent DNA helicase 2 subunit KU80
Cs_ont_6g006800	-1.42995	6.37835e-06	Ribulose bisphosphate carboxylase large chain
Cs_ont_8g022340	1.22776	6.41986e-06	MFS domain-containing protein
Cs_ont_2g010350	1.39513	6.4992e-06	Cationic amino acid transporter like
Cs_ont_3g011100	-1.89555	6.56027e-06	C2H2-type domain-containing protein
Cs_ont_4g008230	-0.802353	6.66773e-06	Peptidase_S26 domain-containing protein
Cs_ont_7g013410	-0.723391	7.13165e-06	MEI2-like 4, putative isoform 1
Cs_ont_9g025870	-1.23366	7.2061e-06	Pectin acetylesterase
Cs_ont_5g016580	-1.75244	7.23727e-06	Caffeic acid 3-O-methyltransferase
Cs_ont_3g015480	2.21163	7.24673e-06	Respiratory burst oxidase, putative
Cs_ont_2g004760	-1.00114	7.25674e-06	Dof-type domain-containing protein
Cs_ont_2g024030	-0.709395	7.30119e-06	Chloride channel protein
Cs_ont_2g009230	-4.71985	7.49224e-06	O-fucosyltransferase family protein
Cs_ont_2g024310	4.09716	7.53453e-06	Peroxidase
Cs_ont_7g016710	1.3213	7.57928e-06	Unknown protein
Cs_ont_8g029160	-0.786995	7.60247e-06	Glutamyl-tRNA synthetase
Cs_ont_5g045780	0.639361	7.63775e-06	Triose phosphate/phosphate translocator TPT, chloroplastic
Cs_ont_1g028350	-1.15192	7.74864e-06	Alpha-mannosidase
Cs_ont_9g024880	-0.839392	7.74864e-06	Mads box protein, putative
Cs_ont_4g015490	-0.931549	7.81437e-06	DsbD domain-containing protein
Cs_ont_4g007920	-1.02735	8.00958e-06	MFS domain-containing protein
Cs_ont_7g020810	1.39419	8.05559e-06	D-aminoacyl-tRNA deacylase
Cs_ont_7g028350	-0.931448	8.12424e-06	cycloartenol-C-24-methyltransferase
Cs_ont_5g045080	-1.63991	8.13585e-06	Methylthioribose-1-phosphate isomerase
Cs_ont_9g011530	0.921712	8.4256e-06	Protein kinase domain-containing protein
Cs_ont_3g006800	-1.06493	8.55115e-06	Nucleic acid-binding proteins superfamily isoform 1
Cs_ont_4g023110	1.17048	8.55255e-06	Chalcone_isomerase domain-containing protein
Cs_ont_6g016140	-1.9743	8.57605e-06	Unknown protein
Cs_ont_4g009620	6.15981	8.57813e-06	Inositol oxygenase
Cs_ont_6g017070	-0.884877	8.62404e-06	Heat shock protein DnaJ, cysteine-rich domain containing protein
Cs_ont_1g026340	0.90407	8.64695e-06	C2H2-type domain-containing protein
Cs_ont_1g008990	-2.21331	8.67924e-06	Protein kinase domain-containing protein
Cs_ont_1g019220	1.77833	8.76933e-06	Flavonoid 3-hydroxylase, putative
Cs_ont_9g027260	-0.711606	8.93304e-06	ATP-dependent zinc metalloprotease FTSH 11
Cs_ont_6g011170	1.61903	8.93813e-06	Squamosa promoter-binding protein
Cs_ont_Un005520	-1.7613	9.02161e-06	Photosystem II CP47 reaction center protein
Cs_ont_7g023920	0.934549	9.09767e-06	ribose-phosphate pyrophosphokinase 4-like
Cs_ont_1g018190	-0.706183	9.27979e-06	Pectinesterase
Cs_ont_4g002030	-1.08394	9.55168e-06	Serine-rich protein-like protein
Cs_ont_1g021420	-0.868246	9.68789e-06	haloacid dehalogenase-like hydrolase domain-containing protein At4g39970
Cs_ont_6g007450	0.681844	9.73905e-06	Fructose-bisphosphate aldolase
Cs_ont_8g018940	-1.0324	9.8826e-06	BHLH domain-containing protein
Cs_ont_5g006770	-0.751355	1.03181e-05	Smr domain-containing protein
Cs_ont_3g001880	-1.27272	1.04865e-05	Subtilisin-like protease SBT5.1
Cs_ont_7g013920	-0.692856	1.05441e-05	Superoxide dismutase
Cs_ont_5g012360	-7.9289	1.05803e-05	Glutathione gamma-glutamylcysteinyltransferase
Cs_ont_7g023940	1.81694	1.06473e-05	Cyclin-dependent protein kinase inhibitor SMR6-like
Cs_ont_5g006180	-1.51593	1.08338e-05	Two-pore potassium channel 5-like
Cs_ont_4g027490	-1.12917	1.08915e-05	Heptahelical transmembrane protein 2
Cs_ont_8g012140	-1.07713	1.09046e-05	Protein kinase domain-containing protein
Cs_ont_2g034280	3.03869	1.14241e-05	Peroxidase
Cs_ont_6g000880	-1.1074	1.15079e-05	Transcription factor MYB39-like protein
Cs_ont_7g004590	1.28198	1.17176e-05	Hydrolase_4 domain-containing protein
Cs_ont_1g006970	0.858754	1.17592e-05	60S ribosomal protein L10
Cs_ont_2g002950	6.47331	1.18174e-05	Fe2OG dioxygenase domain-containing protein
Cs_ont_5g004510	-3.31401	1.18974e-05	cytochrome b561 and DOMON domain-containing protein At3g61750
Cs_ont_3g001510	-1.13872	1.19543e-05	Rop guanine nucleotide exchange factor 1
Cs_ont_7g001930	-1.64337	1.20778e-05	Ankyrin repeat family protein, putative isoform 2
Cs_ont_2g011350	-1.31699	1.22747e-05	Adenine nucleotide alpha hydrolases-like superfamily protein
Cs_ont_5g049280	-1.32397	1.23605e-05	Unknown protein
Cs_ont_3g007930	3.25927	1.25594e-05	Alcohol dehydrogenase
Cs_ont_5g015100	1.59632	1.27086e-05	Glucan endo-1,3-beta-D-glucosidase
Cs_ont_5g030780	7.11317	1.27905e-05	AAA-ATPase
Cs_ont_1g024770	0.72957	1.33059e-05	Caffeoyl-CoA O-methyltransferase
Cs_ont_3g005640	1.154	1.34425e-05	F-box family protein
Cs_ont_9g026850	0.798147	1.35926e-05	BAHD acyltransferase DCR-like
Cs_ont_3g006300	-1.89742	1.37054e-05	Unknown protein
Cs_ont_1g020350	-0.923335	1.3739e-05	Protein kinase domain-containing protein
Cs_ont_4g023090	-1.60616	1.38418e-05	AB hydrolase-1 domain-containing protein
Cs_ont_6g014730	2.67924	1.40507e-05	Fe2OG dioxygenase domain-containing protein
Cs_ont_Un000380	-1.8849	1.41644e-05	Photosystem II CP47 reaction center protein
Cs_ont_8g008940	-3.38883	1.41979e-05	Peptidase A1 domain-containing protein
Cs_ont_9g019230	1.47684	1.43623e-05	DUF563 domain-containing protein
Cs_ont_5g043750	1.13069	1.44854e-05	Lon protease homolog 2, peroxisomal
Cs_ont_6g026400	-0.974419	1.46047e-05	Pectin acetylesterase
Cs_ont_2g020690	-0.757493	1.47301e-05	Cytochrome b6-f complex iron-sulfur subunit
Cs_ont_5g035670	-0.841736	1.47851e-05	Uroporphyrinogen decarboxylase
Cs_ont_5g039790	-0.845792	1.48742e-05	Pentose-5-phosphate 3-epimerase
Cs_ont_2g013180	-8.18244	1.49504e-05	Pectinesterase
Cs_ont_8g013350	-0.767373	1.50662e-05	Protein MEI2-like 4
Cs_ont_8g004580	1.3682	1.5155e-05	MLO-like protein
Cs_ont_8g008220	-0.757332	1.5155e-05	Pollen Ole e 1 allergen and extensin family protein, putative
Cs_ont_3g010520	-1.87264	1.51562e-05	Mannan endo-1,4-beta-mannosidase
Cs_ont_8g007130	-0.849287	1.51979e-05	Histidine phosphatase superfamily, clade-1
Cs_ont_8g024670	1.73664	1.55862e-05	Glycosyl transferase, family 10
Cs_ont_1g017830	5.91378	1.59386e-05	Unknown protein
Cs_ont_8g028530	-4.47225	1.61971e-05	Auxin-responsive protein
Cs_ont_4g020990	-2.15601	1.631e-05	Oligopeptide transporter 1-like
Cs_ont_2g003030	3.14544	1.64843e-05	Alpha,alpha-trehalose-phosphate synthase (UDP-forming)
Cs_ont_3g007700	-1.18016	1.65034e-05	Protein kinase domain-containing protein
Cs_ont_8g027180	0.732296	1.65217e-05	Beta-glucosidase, putative
Cs_ont_3g002200	2.46638	1.65636e-05	Protein PSK SIMULATOR 2
Cs_ont_3g032430	-1.45472	1.67543e-05	ZF-HD dimerization-type domain-containing protein
Cs_ont_4g000850	1.38596	1.69711e-05	Sarcosine oxidase
Cs_ont_7g003330	-0.986916	1.6984e-05	zinc_ribbon_12 domain-containing protein
Cs_ont_5g041900	1.38353	1.70443e-05	Adenine phosphoribosyltransferase
Cs_ont_2g008100	-0.865499	1.71711e-05	GDP-L-galactose phosphorylase 1-like isoform X1
Cs_ont_3g005300	-0.778495	1.71711e-05	Protein kinase domain-containing protein
Cs_ont_6g007870	-2.05517	1.71711e-05	Purple acid phosphatase
Cs_ont_9g025000	-0.836574	1.72594e-05	PKS_ER domain-containing protein
Cs_ont_9g005510	2.31717	1.73587e-05	40S ribosomal protein S24
Cs_ont_1g000940	-1.37218	1.73967e-05	Peptidylprolyl isomerase
Cs_ont_3g008690	-0.706584	1.74124e-05	Protein kinase domain-containing protein
Cs_ont_4g005660	-1.32085	1.74974e-05	Heat stress transcription factor A-2
Cs_ont_3g017320	-0.966458	1.7998e-05	Kinesin-like protein
Cs_ont_3g008970	-3.28348	1.80203e-05	NRAMP-like metal transporter
Cs_ont_3g023630	-4.6375	1.83979e-05	LRRNT_2 domain-containing protein
Cs_ont_7g029000	-0.767933	1.84193e-05	30S ribosomal protein 2, chloroplastic-like
Cs_ont_2g005750	1.15246	1.86628e-05	FKBP-type peptidyl-prolyl cis-trans isomerase 5
Cs_ont_5g001580	7.17365	1.87466e-05	Pectinesterase
Cs_ont_1g006380	2.32496	1.88135e-05	Lipase-like PAD4
Cs_ont_1g028400	1.37555	1.88455e-05	Response regulatory domain-containing protein
Cs_ont_9g002640	0.871171	1.88455e-05	Dihydrolipoamide acetyltransferase component of pyruvate dehydrogenase complex
Cs_ont_4g023200	-1.11238	1.88988e-05	ylmG homolog protein 2, chloroplastic-like
Cs_ont_1g006260	0.839381	1.91727e-05	DNA topoisomerase
Cs_ont_7g017540	0.875541	1.92916e-05	Alcohol dehydrogenase, putative
Cs_ont_7g016860	-2.54696	1.95072e-05	Peptidase A1 domain-containing protein
Cs_ont_5g016020	-1.83977	1.95275e-05	Protein kinase domain-containing protein
Cs_ont_3g006010	-0.97015	1.95328e-05	ATP synthase subunit delta, chloroplastic-like
Cs_ont_6g021140	-1.04527	1.95328e-05	purine-uracil permease NCS1
Cs_ont_5g022810	1.21439	1.97969e-05	Prolyl oligopeptidase
Cs_ont_1g014070	2.26269	1.99511e-05	Unknown protein
Cs_ont_2g022740	0.934437	2.01186e-05	Aminotran_1_2 domain-containing protein
Cs_ont_5g039400	-7.70819	2.03489e-05	BHLH domain-containing protein
Cs_ont_2g010930	-1.0121	2.05088e-05	Alpha-galactosidase
Cs_ont_5g011990	1.37056	2.05107e-05	Unknown protein
Cs_ont_2g018270	-0.7456	2.05124e-05	E3 ubiquitin-protein ligase COP1
Cs_ont_5g032700	-0.755495	2.05124e-05	Translation initiation factor IF-2
Cs_ont_4g024310	-1.00777	2.07388e-05	Heparanase-like protein 3
Cs_ont_5g008830	0.731651	2.07391e-05	zinc finger CCCH domain-containing protein 32-like
Cs_ont_7g021300	-0.949977	2.11808e-05	Purple acid phosphatase
Cs_ont_4g027130	3.32963	2.12638e-05	WAT1-related protein
Cs_ont_2g006660	7.46266	2.14941e-05	Cysteine rich receptor like kinase
Cs_ont_4g000010	0.69876	2.14941e-05	Ornithine decarboxylase-like
Cs_ont_9g023090	7.81172	2.16099e-05	Expansin-B15-like
Cs_ont_8g025970	1.04547	2.19419e-05	LRR_1 domain-containing protein/LRRNT_2 domain-containing protein/LRR_8 domain-containing protein
Cs_ont_7g000110	-2.26516	2.22116e-05	DUF547 domain-containing protein/Lzipper-MIP1 domain-containing protein
Cs_ont_1g017290	-0.673048	2.24608e-05	AAA domain-containing protein
Cs_ont_8g022520	-1.08708	2.25923e-05	Cytochrome c biogenesis protein
Cs_ont_4g027410	0.795872	2.26472e-05	Protein kinase domain-containing protein
Cs_ont_7g017390	1.06098	2.26472e-05	Methyltransf_11 domain-containing protein
Cs_ont_3g002520	-0.545109	2.2661e-05	Filament-like plant protein 4
Cs_ont_9g025010	-1.02019	2.27987e-05	PKS_ER domain-containing protein
Cs_ont_6g018400	0.872848	2.29772e-05	ANK_REP_REGION domain-containing protein
Cs_ont_9g025070	-1.7907	2.30936e-05	ATP-dependent Clp protease ATP-binding subunit clpX
Cs_ont_4g008720	-0.834412	2.31874e-05	Lactoylglutathione lyase
Cs_ont_1g014780	-1.10587	2.35129e-05	Unknown protein
Cs_ont_1g014910	0.861665	2.39859e-05	ADP,ATP carrier protein
Cs_ont_5g006330	1.36847	2.41644e-05	DPPIV_N domain-containing protein
Cs_ont_3g018080	2.41719	2.45698e-05	3-oxo-Delta(4,5)-steroid 5-beta-reductase
Cs_ont_7g009070	-1.20871	2.48542e-05	AB hydrolase-1 domain-containing protein
Cs_ont_2g010050	-1.92649	2.51166e-05	Pectate_lyase_3 domain-containing protein
Cs_ont_6g015360	-0.877159	2.54264e-05	sulfoquinovosyl transferase SQD2-like
Cs_ont_6g026640	-0.670806	2.57629e-05	RNA helicase
Cs_ont_5g023560	-1.56631	2.58422e-05	ADP-ribosyl cyclase/cyclic ADP-ribose hydrolase
Cs_ont_1g027800	0.636497	2.61715e-05	60S ribosomal protein L8
Cs_ont_1g020200	-0.965801	2.62249e-05	glyoxylate/succinic semialdehyde reductase 2, chloroplastic
Cs_ont_6g013350	-0.631028	2.62249e-05	Saposin B-type domain-containing protein
Cs_ont_6g023950	-1.32854	2.66707e-05	Thioredoxin F-type, chloroplastic
Cs_ont_7g006160	-1.17317	2.67358e-05	Thioredoxin-like protein
Cs_ont_3g033200	1.00891	2.67729e-05	Cytochrome P450
Cs_ont_3g004630	1.64013	2.69869e-05	MYB transcription factor 44
Cs_ont_8g015990	-1.83674	2.70497e-05	Glycosyltransferase
Cs_ont_2g016830	-0.759764	2.7495e-05	Glucose-6-phosphate 1-dehydrogenase
Cs_ont_2g024650	-7.56991	2.7495e-05	GRAS domain-containing protein
Cs_ont_5g004300	-1.95889	2.7495e-05	Glycosyltransferase
Cs_ont_6g000940	-1.10177	2.75412e-05	Expansin
Cs_ont_7g018790	-0.78847	2.76252e-05	Hydroxymethylbilane synthase
gene-CisiCp029	-1.8112	2.77313e-05	ribulose-1%2C5-bisphosphate carboxylase/oxygenase large subunit
Cs_ont_7g020400	-1.39541	2.77313e-05	N-acetyltransferase, putative
Cs_ont_3g020470	2.32213	2.776e-05	Ubiquinol oxidase
Cs_ont_4g023960	0.788137	2.81434e-05	Galactinol--sucrose galactosyltransferase
Cs_ont_5g046590	-0.794766	2.84654e-05	Smr domain-containing protein
Cs_ont_2g020670	4.99564	2.86439e-05	Transcription factor MYB4
Cs_ont_7g019110	-1.57935	2.90179e-05	Peroxidase
Cs_ont_9g005600	-1.1829	2.94808e-05	Ferredoxin
Cs_ont_1g026890	-1.66482	2.95607e-05	Pentatricopeptide repeat-containing protein
Cs_ont_1g028610	0.639029	2.97436e-05	SKP1-like protein
Cs_ont_9g006340	1.32305	2.98203e-05	BIG SEEDS 2
Cs_ont_5g016590	-3.26939	2.98779e-05	Caffeic acid 3-O-methyltransferase
Cs_ont_7g017350	-0.712754	3.0168e-05	Helicase ATP-binding domain-containing protein
Cs_ont_3g030260	2.12474	3.01734e-05	12-oxophytodienoate reductase
Cs_ont_8g027680	1.29346	3.03028e-05	Nodulin-like domain-containing protein
Cs_ont_5g048720	1.25484	3.06074e-05	Unknown protein
Cs_ont_9g013000	-1.01331	3.08005e-05	PG_binding_1 domain-containing protein
Cs_ont_8g000740	-1.30013	3.13525e-05	Vacuolar cation/proton exchanger
Cs_ont_5g008720	4.55435	3.14421e-05	Potassium transporter
Cs_ont_6g005160	-0.747856	3.15914e-05	glutathione S-transferase DHAR3, chloroplastic
Cs_ont_6g000280	-7.88364	3.17547e-05	UDP-glycosyltransferase
Cs_ont_9g017100	4.72003	3.20151e-05	Methyltransf_11 domain-containing protein
Cs_ont_2g024230	-1.20474	3.27737e-05	YrdC-like domain-containing protein
Cs_ont_6g025150	-0.994944	3.292e-05	Phosphoglycolate phosphatase
Cs_ont_9g013640	-1.08508	3.40465e-05	Unknown protein
Cs_ont_7g006400	0.699159	3.41563e-05	Phenylalanine ammonia-lyase
Cs_ont_1g022670	1.43628	3.41872e-05	BHLH domain-containing protein
Cs_ont_6g022660	-0.761502	3.438e-05	PPR_long domain-containing protein
Cs_ont_2g003490	-1.69786	3.44224e-05	Cellulose synthase
Cs_ont_3g030850	-0.77936	3.44316e-05	Protein kinase domain-containing protein
Cs_ont_2g003960	0.690085	3.45018e-05	Pyruvate decarboxylase
Cs_ont_6g020190	-1.04121	3.4569e-05	Methyltransf_11 domain-containing protein
Cs_ont_5g009730	-0.783365	3.46309e-05	Unknown protein
Cs_ont_7g010080	0.72149	3.53752e-05	Lysosomal beta glucosidase
Cs_ont_5g031020	-0.915052	3.55007e-05	WD_REPEATS_REGION domain-containing protein
Cs_ont_7g025390	-1.0917	3.55007e-05	Microtubule-associated protein TORTIFOLIA1, putative
Cs_ont_3g004470	1.47171	3.57504e-05	Dof-type domain-containing protein
gene-CisiCp034	-7.59116	3.60521e-05	cytochrome f
Cs_ont_3g013880	1.74825	3.61146e-05	Hexosyltransferase
Cs_ont_3g008200	-1.35038	3.61691e-05	Phytocyanin domain-containing protein
Cs_ont_1g003800	1.25987	3.64233e-05	S-acyltransferase
Cs_ont_7g016690	-1.0345	3.68438e-05	Alpha/beta-Hydrolases superfamily protein
Cs_ont_4g006410	-4.2253	3.69464e-05	Amino-acid racemase isoform 2
Cs_ont_3g018010	1.74304	3.7045e-05	3-oxo-Delta(4,5)-steroid 5-beta-reductase
Cs_ont_5g036470	-5.90798	3.74948e-05	Cytochrome P450
Cs_ont_2g009570	1.95	3.75119e-05	DCD domain-containing protein
Cs_ont_1g021530	-1.03334	3.82197e-05	serine/threonine-protein kinase SAPK2-like
Cs_ont_7g016670	-0.763196	3.85867e-05	RNA polymerase sigma factor
Cs_ont_4g002330	-1.59934	3.89795e-05	Non-specific serine/threonine protein kinase
Cs_ont_8g026380	0.63805	3.93652e-05	Unknown protein
Cs_ont_5g030450	1.17498	3.97596e-05	RRM domain-containing protein
Cs_ont_9g007650	-1.1782	3.97596e-05	Unknown protein
Cs_ont_5g001200	1.28034	3.98407e-05	GATA transcription factor
Cs_ont_3g019140	-1.03465	3.98859e-05	Aldo_ket_red domain-containing protein
Cs_ont_5g048880	1.45347	3.99146e-05	Cation/H(+) antiporter 18
Cs_ont_4g001250	-1.08884	4.00083e-05	Rieske domain-containing protein
Cs_ont_3g001790	-4.29552	4.02316e-05	Expansin
Cs_ont_7g002930	-2.43793	4.05332e-05	Cytochrome P450 82A3
Cs_ont_2g016160	-0.756996	4.15948e-05	Glucose-1-phosphate adenylyltransferase
Cs_ont_4g020900	-0.964139	4.15948e-05	Cellulose synthase-like protein
Cs_ont_5g006030	2.85896	4.17283e-05	Auxin-responsive protein
Cs_ont_7g025250	-1.34334	4.24265e-05	Unknown protein
Cs_ont_9g006290	-1.29501	4.2787e-05	DUF4005 domain-containing protein
Cs_ont_9g027070	0.76631	4.35389e-05	Ubiquitin-conjugating enzyme E2 protein
Cs_ont_4g017300	-0.496088	4.39204e-05	Polyubiquitin
Cs_ont_8g006560	-2.76378	4.39204e-05	Lysosomal Pro-X carboxypeptidase-like
Cs_ont_5g014850	-1.36629	4.40151e-05	DUF1639 domain-containing protein
Cs_ont_9g009570	5.62078	4.44597e-05	Fe2OG dioxygenase domain-containing protein
Cs_ont_3g031180	4.18342	4.47837e-05	Unknown protein
Cs_ont_3g005870	-1.13078	4.49051e-05	Patellin-2
Cs_ont_4g022790	1.18909	4.54425e-05	Lysine ketoglutarate reductase
Cs_ont_3g006820	1.11443	4.56099e-05	Choline kinase 1
Cs_ont_3g012380	0.831843	4.59922e-05	Serine hydroxymethyltransferase
Cs_ont_5g038030	-1.56093	4.59922e-05	BHLH domain-containing protein
Cs_ont_6g016890	-1.7128	4.6206e-05	Unknown protein
Cs_ont_4g025460	-1.02301	4.64074e-05	subtilisin-like protease SBT2.5
Cs_ont_4g020400	-0.840306	4.69527e-05	30S ribosomal protein S10
Cs_ont_4g026590	-1.34295	4.69639e-05	flavonoid 3-O-glucosyltransferase-like
Cs_ont_8g005280	-0.727745	4.72221e-05	Protein kinase domain-containing protein
Cs_ont_2g015440	-1.55422	4.74964e-05	AB hydrolase-1 domain-containing protein
Cs_ont_2g033550	-1.13837	4.75759e-05	Unknown protein
Cs_ont_1g025300	-1.17663	4.78386e-05	Unknown protein
Cs_ont_1g011730	-1.08037	4.93054e-05	Receptor-like protein kinase, putative
Cs_ont_4g010520	-1.20849	4.94564e-05	Unknown protein
Cs_ont_1g020110	-1.78726	4.94566e-05	C2H2-type domain-containing protein
Cs_ont_7g009610	1.1033	4.94566e-05	Uricase
Cs_ont_7g013990	1.36456	4.94566e-05	Glutamate dehydrogenase
Cs_ont_5g004280	-1.26642	4.95983e-05	Protein trichome birefringence-like 25
Cs_ont_1g023920	-0.657413	4.98793e-05	RNase III domain-containing protein
Cs_ont_1g010000	1.22599	5.08011e-05	MAGUK p55 subfamily member 4 like
Cs_ont_6g003750	1.84954	5.123e-05	Allene-oxide cyclase
Cs_ont_8g023990	0.651904	5.123e-05	polyadenylate-binding protein RBP47B-like
Cs_ont_4g006680	-1.31684	5.14737e-05	Potassium channel AKT1-like
Cs_ont_9g023070	-1.00385	5.21401e-05	Sugar/inositol transporter
Cs_ont_5g000150	4.89491	5.23566e-05	Protein NRT1/ PTR FAMILY 7.3 like
Cs_ont_7g011280	-0.820925	5.25271e-05	2Fe-2S ferredoxin-type domain-containing protein
Cs_ont_4g001730	-2.78225	5.2627e-05	Glyco_18 domain-containing protein
Cs_ont_2g031180	-1.15942	5.26492e-05	Benzyl alcohol O-benzoyltransferase
Cs_ont_3g019550	1.2372	5.31998e-05	FAD-binding Berberine family protein
Cs_ont_8g020220	-1.13868	5.31998e-05	Fn3_like domain-containing protein
Cs_ont_8g027670	1.1331	5.35808e-05	GH10 domain-containing protein
Cs_ont_5g003370	-1.19785	5.51494e-05	Cysteine synthase
Cs_ont_3g020020	-1.85187	5.52839e-05	Nodulin-like domain-containing protein
Cs_ont_5g038520	-0.775209	5.53314e-05	protein LONGIFOLIA 1-like
Cs_ont_3g032420	1.27668	5.53833e-05	Protein root UVB sensitive 6
Cs_ont_1g012940	-3.94553	5.61758e-05	Miraculin-like protein 1
Cs_ont_5g000760	5.18376	5.63965e-05	Ethylene-responsive transcription factor, putative
Cs_ont_5g049850	-1.16065	5.72382e-05	Transcription factor NLP7
Cs_ont_5g019170	-0.989436	5.77413e-05	Peptidylprolyl isomerase
Cs_ont_1g022340	1.17852	5.821e-05	1-deoxy-D-xylulose-5-phosphate synthase
Cs_ont_2g028460	3.44296	5.821e-05	LOB domain-containing protein 25
Cs_ont_2g028980	-0.97996	5.82934e-05	Monodehydroascorbate reductase
Cs_ont_7g025930	0.589363	5.85558e-05	Mitochondrial outer membrane porin
Cs_ont_8g005210	-1.69221	5.88556e-05	Cytokinin riboside 5'-monophosphate phosphoribohydrolase
Cs_ont_3g018990	-0.756431	5.92369e-05	Trihelix transcription factor GTL2
Cs_ont_4g000240	1.19483	5.95253e-05	Gamma-glutamylcyclotransferase
Cs_ont_4g004750	-1.96325	6.0295e-05	Tetratricopeptide repeat-like superfamily protein isoform 1
Cs_ont_3g003980	-0.926729	6.05074e-05	PlsC domain-containing protein
Cs_ont_5g048550	5.49978	6.10575e-05	HMA domain-containing protein
Cs_ont_6g004050	-2.54962	6.10575e-05	BHLH domain-containing protein
Cs_ont_2g011330	2.34626	6.17837e-05	Aspergillus nuclease S(1)
Cs_ont_8g028750	0.869112	6.20185e-05	Protein XRI1
Cs_ont_3g005270	-3.34337	6.28754e-05	Subtilisin-like protease SBT1.9
Cs_ont_5g012100	1.7493	6.32127e-05	Protein LIGHT-DEPENDENT SHORT HYPOCOTYLS 3
Cs_ont_1g004240	-1.9522	6.34979e-05	RING-type domain-containing protein
Cs_ont_7g002700	-1.12774	6.38186e-05	Adenine/guanine permease AZG1
Cs_ont_2g007130	-0.65823	6.39367e-05	Zinc finger MYND domain-containing protein 15
Cs_ont_7g006360	-1.63038	6.39383e-05	BTB/POZ domain-containing protein
Cs_ont_9g027380	1.15977	6.43705e-05	Trehalose 6-phosphate phosphatase
Cs_ont_8g028440	7.61347	6.52402e-05	Expansin-like
Cs_ont_4g016880	-2.85175	6.54307e-05	Hexosyltransferase
Cs_ont_4g024140	-0.608511	6.54307e-05	Purple acid phosphatase
Cs_ont_4g023990	-1.048	6.64584e-05	Bifunctional inhibitor/lipid-transfer protein/seed storage 2S albumin superfamily protein isoform 3
Cs_ont_5g030270	-1.0171	6.72002e-05	Two-component response regulator-like APRR5
Cs_ont_3g000550	-1.15698	6.74023e-05	PsbP domain-containing protein
Cs_ont_9g007830	-1.39533	6.74533e-05	1-aminocyclopropane-1-carboxylate oxidase-like 1
Cs_ont_8g024950	-1.20517	6.77117e-05	Cyclin delta-3 isoform 1
Cs_ont_5g039480	5.1433	6.80284e-05	Zinc finger RNA-binding protein
Cs_ont_5g033660	-1.98606	7.0172e-05	Cytochrome P450 CYP72A219
Cs_ont_6g022100	-0.991944	7.02189e-05	Aquaporin
Cs_ont_5g003920	-0.874727	7.03178e-05	Delta(8)-fatty-acid desaturase-like
Cs_ont_3g021730	-1.04958	7.07614e-05	Plastidal glycolate/glycerate translocator 1, chloroplastic
Cs_ont_2g000510	-0.828961	7.17258e-05	Smr domain-containing protein
Cs_ont_9g006750	-0.915806	7.19299e-05	3-ketoacyl-CoA synthase
Cs_ont_8g006600	0.631751	7.23804e-05	Argonaute family protein
Cs_ont_3g003530	-2.07876	7.39632e-05	RING-type E3 ubiquitin transferase
Cs_ont_5g016180	-1.52639	7.4867e-05	Ammonium transporter
Cs_ont_7g015710	-0.862837	7.49889e-05	Cytochrome b561 and DOMON domain-containing protein
Cs_ont_1g003410	7.21804	7.51325e-05	Tyrosine decarboxylase
Cs_ont_3g004410	1.62606	7.56339e-05	SANT domain-containing protein
Cs_ont_1g012730	-0.889699	7.58207e-05	CobW C-terminal domain-containing protein
Cs_ont_6g018100	-1.3651	7.58678e-05	WAT1-related protein
Cs_ont_3g001090	0.676168	7.64717e-05	1,4-alpha-glucan branching enzyme
Cs_ont_9g001710	1.23665	7.71117e-05	Calmodulin-binding transcription activator 5
Cs_ont_3g025400	-7.41004	7.74172e-05	Na_H_Exchanger domain-containing protein
Cs_ont_8g002300	0.870729	7.80424e-05	HAD-superfamily hydrolase, subfamily IA, variant 3
Cs_ont_1g018060	-0.89751	7.83438e-05	IENR2 domain-containing protein
Cs_ont_7g000720	1.47565	7.83438e-05	L-type lectin-domain containing receptor kinase S.4-like
Cs_ont_2g027790	-0.917531	7.83582e-05	Alpha/beta hydrolase fold
Cs_ont_8g009570	0.726325	7.8667e-05	Strictosidine synthase, putative
Cs_ont_5g001800	-7.35577	8.03492e-05	Unknown protein
Cs_ont_5g006010	-1.00217	8.06282e-05	BHLH domain-containing protein
Cs_ont_1g024270	1.05969	8.22984e-05	Maternal effect embryo arrest 59
Cs_ont_1g016190	-2.93216	8.27984e-05	Unknown protein
Cs_ont_1g004600	-0.714757	8.28715e-05	Uridylate kinase
Cs_ont_2g012560	0.668722	8.28715e-05	HMA domain-containing protein
Cs_ont_3g000990	1.66175	8.2967e-05	Protein kinase domain-containing protein
Cs_ont_3g020420	-1.38869	8.29719e-05	Ribonuclease P protein subunit P38-related isoform 1
Cs_ont_2g004700	-0.894325	8.30432e-05	Auxin-repressed 12.5 kDa protein
Cs_ont_9g002240	-0.873814	8.38994e-05	Triacylglycerol lipase, putative
Cs_ont_7g013720	-0.88349	8.44993e-05	Unknown protein
Cs_ont_9g019350	-0.806939	8.46317e-05	Thioredoxin reductase
Cs_ont_6g023110	0.936926	8.76427e-05	sterol 3-beta-glucosyltransferase UGT80A2-like
Cs_ont_2g029660	-1.18948	8.77494e-05	WAT1-related protein
Cs_ont_7g028420	-0.855739	8.77494e-05	Leucine rich repeat protein
Cs_ont_7g024760	-1.84937	8.90846e-05	Xyloglucan endotransglucosylase/hydrolase
Cs_ont_7g012060	2.15417	8.9246e-05	Expansin-like B1
Cs_ont_8g018340	0.663197	8.99047e-05	CHCH domain-containing protein
Cs_ont_6g020550	-0.685684	9.02846e-05	29 kDa ribonucleoprotein, chloroplastic
Cs_ont_2g031120	2.63822	9.03665e-05	Methanol O-anthraniloyltransferase
Cs_ont_1g006690	-1.18133	9.26583e-05	Filament-like plant protein 3
Cs_ont_Un000280	-1.6163	9.32665e-05	NAD(P)H-quinone oxidoreductase subunit 1, chloroplastic
Cs_ont_5g012790	0.959433	9.33197e-05	ABC transporter C family member 5
Cs_ont_4g014510	-0.924001	9.34176e-05	Metallothionein-like protein type 3
Cs_ont_2g030110	0.81997	9.45918e-05	Ethylene insensitive 3 family protein
Cs_ont_8g004140	-1.74804	9.50618e-05	ULP_PROTEASE domain-containing protein
Cs_ont_7g016940	-7.53553	9.55732e-05	F-box/kelch-repeat protein SKIP25
Cs_ont_5g036870	-0.87858	9.58409e-05	Bromodomain adjacent to zinc finger domain 2B
Cs_ont_5g042370	-0.792972	9.58621e-05	DUF547 domain-containing protein/Lzipper-MIP1 domain-containing protein
Cs_ont_7g000250	0.7465	9.58693e-05	Proline transporter 1
Cs_ont_5g034550	3.37908	9.66345e-05	Type I proteinase inhibitor-like protein
Cs_ont_8g024770	-0.944633	9.79119e-05	subtilisin-like protease SBT1.7
Cs_ont_4g000450	0.808781	9.82502e-05	Cryptochrome DASH
Cs_ont_2g006890	0.849239	9.86717e-05	Pectinesterase
Cs_ont_5g040750	0.965901	9.96584e-05	Phospholipase D
Cs_ont_9g022930	-0.784344	9.96584e-05	E3 ubiquitin ligase
Cs_ont_3g004240	-0.831252	9.99267e-05	RING-type domain-containing protein
Cs_ont_3g032950	-1.03412	0.000101147	Unknown protein
Cs_ont_5g004670	0.87813	0.000101147	Auxin response factor
Cs_ont_5g040710	0.637696	0.000101147	Hydroxymethylglutaryl-CoA synthase
Cs_ont_5g011370	-0.934267	0.000101252	Magnesium transporter
Cs_ont_5g006020	-0.667946	0.000101435	Protoporphyrinogen oxidase
Cs_ont_7g026700	-0.98864	0.000101832	Photosynthetic NDH subunit of lumenal location 2, chloroplastic
Cs_ont_3g012480	0.965106	0.000102235	Phosphoglycerate mutase-like protein 1
Cs_ont_3g006350	-0.811758	0.000102628	50S ribosomal protein L21
Cs_ont_8g007160	0.793646	0.000102628	Stress-response A/B barrel domain-containing protein At5g22580
Cs_ont_8g007090	-1.95291	0.000102723	Phytosulfokine-beta
Cs_ont_7g006290	-1.16765	0.000103169	Auxin response factor
Cs_ont_5g042290	-0.847646	0.000104357	WAT1-related protein
Cs_ont_2g029750	-0.774993	0.000104973	Seed maturation-like protein
Cs_ont_5g004070	0.549188	0.000104973	BTB domain-containing protein
Cs_ont_8g016740	6.42167	0.000105552	Methyltransferase
Cs_ont_7g000550	-1.49428	0.000106426	Serine/threonine-protein kinase Nek8, putative
Cs_ont_7g008250	-2.57079	0.00010676	Ornithine decarboxylase-like
Cs_ont_2g011460	2.41973	0.000106775	C2H2-type domain-containing protein
Cs_ont_3g012710	-0.918222	0.000107693	Tubulin alpha chain
Cs_ont_6g016300	2.08938	0.000107693	Receptor-like serine/threonine-protein kinase
Cs_ont_7g025330	-0.788595	0.000107693	TPX2 domain-containing protein
Cs_ont_1g026530	0.889274	0.000108109	ATP-dependent DNA helicase DDM1
Cs_ont_5g008590	1.46539	0.000108206	HMA domain-containing protein
Cs_ont_3g006570	-1.34552	0.000108218	J domain-containing protein
Cs_ont_7g001520	-0.961348	0.000108358	Protein kinase domain-containing protein
Cs_ont_3g004720	1.86906	0.000109686	Unknown protein
Cs_ont_9g016630	-1.59485	0.000109844	Xyloglucan endotransglucosylase/hydrolase
Cs_ont_7g010190	-1.15549	0.000110034	Protein kinase domain-containing protein
Cs_ont_6g003780	-1.36468	0.000111129	Mental retardation GTPase activating protein
Cs_ont_8g005680	-2.05725	0.000111358	ATPase, AAA-type, CDC48 protein
Cs_ont_5g049390	-1.54577	0.000113136	AP2/ERF domain-containing transcription factor
Cs_ont_6g025650	0.778631	0.000113907	S-adenosylmethionine synthase
Cs_ont_9g028270	-6.85972	0.00011404	GRAS domain-containing protein
Cs_ont_4g017340	-0.704417	0.000114353	Polyubiquitin
Cs_ont_6g018490	1.15386	0.000116026	Transferase
Cs_ont_7g027160	-1.11358	0.00011658	YccV-like domain-containing protein
Cs_ont_6g010860	0.642239	0.000116785	Delta(12) fatty acid desaturase
Cs_ont_7g023000	-0.870994	0.000116899	Protein HHL1, chloroplastic
Cs_ont_2g035010	0.64667	0.000117425	AMP-binding domain-containing protein
Cs_ont_2g029810	7.141	0.000118444	Protein kinase domain-containing protein
Cs_ont_3g007710	-0.752782	0.000118788	Glutaredoxin-dependent peroxiredoxin
Cs_ont_1g021020	1.02206	0.000120068	Unknown protein
Cs_ont_7g019230	-0.63601	0.000121326	Transcription factor DIVARICATA
Cs_ont_3g024320	-2.05508	0.000121769	RING-type domain-containing protein
Cs_ont_3g003420	0.940737	0.000122178	Sugar kinase
Cs_ont_5g048440	-2.89664	0.000122178	Protein SPIRAL1-like
Cs_ont_1g020800	-2.39565	0.000122216	Protein kinase domain-containing protein
Cs_ont_5g038560	-0.708706	0.000124035	Wiskott-Aldrich syndrome protein family member 2
Cs_ont_6g023800	0.636531	0.000124597	Isopentenyl-diphosphate Delta-isomerase
Cs_ont_5g019760	2.21411	0.000124743	Unknown protein
Cs_ont_9g027010	2.34936	0.000125032	ABC transporter C family member 10
Cs_ont_9g005250	2.9045	0.00012635	MFS domain-containing protein
Cs_ont_9g028440	2.62956	0.000126353	MFS domain-containing protein
Cs_ont_2g015090	-0.993479	0.000128945	Bile acid-sodium symporter/arsenical resistance protein
Cs_ont_3g031800	2.41279	0.000129451	HMA domain-containing protein
Cs_ont_1g013150	7.07966	0.000129758	Unknown protein
Cs_ont_4g020500	-0.920443	0.000130197	Two-pore potassium channel like
Cs_ont_5g047940	-1.11116	0.000130197	Tubulin beta chain
Cs_ont_8g000790	-4.89755	0.000130209	Alkyl transferase
Cs_ont_6g002900	-0.958171	0.00013032	Chaperone
Cs_ont_3g000540	1.2605	0.000131122	RRM domain-containing protein
Cs_ont_9g008150	-0.962614	0.00013114	Protein kinase domain-containing protein
Cs_ont_3g004950	-1.34892	0.000131583	BRI1 kinase inhibitor 1-like
Cs_ont_6g016730	-1.67722	0.000132401	Ultraviolet-B receptor UVR8
Cs_ont_4g001170	-1.06435	0.000132896	Peptidase A1 domain-containing protein
Cs_ont_1g022390	2.77556	0.000132979	PKS_ER domain-containing protein
Cs_ont_2g031610	1.18661	0.000134076	Phosphotransferase
Cs_ont_3g029660	0.906141	0.000135687	Protein kinase domain-containing protein
Cs_ont_8g024390	-1.64406	0.000137252	Cyclin-dependent kinase inhibitor
Cs_ont_3g013460	-0.851739	0.000137401	QWRF motif-containing protein 2
Cs_ont_5g050390	-1.03784	0.000138355	Beta-carotene isomerase D27
Cs_ont_7g024200	-0.644805	0.000139159	Protein kinase domain-containing protein
Cs_ont_2g010700	-1.01078	0.000140115	Elf4 domain-containing protein
Cs_ont_7g005370	-0.704327	0.000140151	Adenylosuccinate synthetase, chloroplastic
Cs_ont_5g041110	-0.819432	0.000144226	Protein kinase domain-containing protein
Cs_ont_4g014780	1.11497	0.000144805	RING-type domain-containing protein
Cs_ont_7g001620	-2.39655	0.000144805	PMR5N domain-containing protein
Cs_ont_3g005570	0.777159	0.00014493	Isoaspartyl peptidase/L-asparaginase
Cs_ont_3g007610	1.48682	0.000145091	Protein kinase domain-containing protein
Cs_ont_2g005790	1.73477	0.000145598	Unknown protein
Cs_ont_2g010690	-1.03357	0.000145598	S-adenosyl-L-methionine-dependent methyltransferases superfamily protein
Cs_ont_4g008040	0.76999	0.000149355	ANK_REP_REGION domain-containing protein
Cs_ont_4g014000	-0.734594	0.000149387	30S ribosomal protein S20
Cs_ont_8g022880	1.50861	0.000149393	Extra-large guanine nucleotide-binding protein 1-like
Cs_ont_5g005370	-0.758813	0.000150004	28 kDa ribonucleoprotein, chloroplastic-like
Cs_ont_1g025440	2.53271	0.00015045	HTH myb-type domain-containing protein
Cs_ont_5g009030	-1.57443	0.000151599	Hydroxyproline-rich glycoprotein
Cs_ont_1g026990	-0.76658	0.000151749	GTPase Era
Cs_ont_7g012010	0.777613	0.000151853	Allyl alcohol dehydrogenase-like protein
Cs_ont_1g024910	3.02018	0.00015273	Lipase_3 domain-containing protein
Cs_ont_6g019440	0.593846	0.000152863	Interactor of constitutive active ROPs
Cs_ont_6g015370	0.929802	0.000154346	BAHD acyltransferase DCR
Cs_ont_2g007830	1.80394	0.000155324	Cationic amino acid transporter 1
Cs_ont_4g025150	1.26011	0.000155324	Calcium-transporting ATPase
Cs_ont_8g024920	0.707253	0.000156587	Caffeoyl-CoA O-methyltransferase
Cs_ont_5g043920	7.709	0.000157543	Cytochrome P450, putative
Cs_ont_6g014960	-1.60376	0.000157543	RING-type domain-containing protein
Cs_ont_2g011140	-0.8869	0.000161404	LRR receptor-like serine/threonine-protein kinase FLS2
Cs_ont_1g013220	-1.72252	0.000163082	Eukaryotic translation initiation factor 3 subunit, putative
Cs_ont_7g002110	-2.779	0.000165828	Protein trichome birefringence-like 33
Cs_ont_7g019810	-0.631008	0.000167088	Methionine aminopeptidase
Cs_ont_3g013560	1.07804	0.000167687	Protein arginine N-methyltransferase 2
Cs_ont_3g026780	1.13883	0.000167687	Fe2OG dioxygenase domain-containing protein
Cs_ont_4g016870	-0.938345	0.000167687	DUF1995 domain-containing protein
Cs_ont_8g029000	-1.28464	0.000168346	Transcription factor NLP2
Cs_ont_9g003320	0.986857	0.000168681	RING finger and CHY zinc finger domain-containing protein 1 isoform 1
Cs_ont_2g006160	2.46617	0.000169292	Equilibrative nucleoside transporter
Cs_ont_4g028640	-2.24919	0.000169946	Unknown protein
Cs_ont_2g025830	-0.896257	0.00017067	Transcription-repair-coupling factor
Cs_ont_2g018630	-0.633264	0.000172753	Serine/threonine protein phosphatase 2A regulatory subunit
Cs_ont_4g002390	-0.959883	0.000173691	Receptor-like serine/threonine-protein kinase
Cs_ont_2g025260	0.569484	0.000177608	Mitochondrial phosphate carrier protein, putative
Cs_ont_2g006330	-1.06083	0.000178089	Receptor-like serine/threonine-protein kinase
Cs_ont_3g003740	-0.561819	0.00017813	Unknown protein
Cs_ont_Un003510	1.11264	0.000178194	Unknown protein
Cs_ont_4g009080	-1.92966	0.000178246	RING-type domain-containing protein
Cs_ont_5g013660	-1.34192	0.000178251	Purple acid phosphatase
Cs_ont_4g023190	-0.735624	0.000181483	P-type ATPase
Cs_ont_6g016160	0.978812	0.000181679	PI31_Prot_N domain-containing protein
Cs_ont_4g004260	-0.717581	0.000181907	Lactoylglutathione lyase
Cs_ont_6g010180	2.15921	0.000182968	IQ domain-containing protein IQM6
Cs_ont_6g010450	-1.47007	0.000184024	Zinc finger protein 8
Cs_ont_2g015530	4.00394	0.000187448	Glycosyltransferase
Cs_ont_5g045680	-0.82078	0.000188547	Unknown protein
Cs_ont_3g004810	4.49276	0.000188953	Patatin
Cs_ont_8g001380	-0.763498	0.000190949	PAP2_C domain-containing protein
Cs_ont_4g016710	-0.941741	0.000195033	C2H2-type domain-containing protein
Cs_ont_4g016980	2.47864	0.000195892	polyadenylate-binding protein-interacting protein 11-like
Cs_ont_7g028870	-1.393	0.000196461	RNA/RNP complex-1-interacting phosphatase, putative
Cs_ont_3g033050	-1.0337	0.000197649	Protein kinase domain-containing protein
Cs_ont_4g017460	-1.79073	0.00019782	Terpene synthase
Cs_ont_2g035270	-0.902171	0.000198131	Pimeloyl-[acyl-carrier protein] methyl ester esterase
Cs_ont_6g010760	-2.66036	0.000198131	Unknown protein
Cs_ont_7g024300	1.89656	0.000198131	Axial regulator YABBY 4
Cs_ont_6g017100	-1.75438	0.000199129	Laccase
Cs_ont_1g025350	0.716173	0.000199531	Patatin
Cs_ont_2g016180	-1.2119	0.000200042	Subtilisin-like protease
Cs_ont_2g002240	1.3644	0.000201394	Potassium channel KAT1
Cs_ont_4g027180	1.07213	0.000201394	Tetraspanin
Cs_ont_1g019100	1.1853	0.000203528	Unknown protein
Cs_ont_8g007350	-1.07163	0.000204487	Protein kinase domain-containing protein
Cs_ont_8g014180	7.20588	0.000205311	Chromatin assembly factor 1 subunit A, putative
Cs_ont_1g016050	-1.15153	0.000206926	STAS domain-containing protein
Cs_ont_8g002700	0.885323	0.000206926	OBG-type G domain-containing protein
Cs_ont_4g008760	0.654551	0.000207184	TDBD domain-containing protein
Cs_ont_7g009460	-0.858725	0.000207184	RRM domain-containing protein
Cs_ont_7g015640	-1.74895	0.000207237	Unknown protein
Cs_ont_7g007050	-0.740634	0.000207609	AAA domain-containing protein
Cs_ont_5g041170	0.57274	0.00020795	Kinesin-like protein
Cs_ont_4g003410	2.15188	0.000209581	Flavin-containing monooxygenase
Cs_ont_7g020150	-2.43729	0.000209748	Unknown protein
Cs_ont_7g003010	-2.43192	0.000210132	Macro domain-containing protein XCC3184
Cs_ont_7g001370	-1.15493	0.000210238	Group B HMG-box protein
Cs_ont_5g002320	0.643932	0.000211765	MADS-box protein
Cs_ont_6g013230	-1.37743	0.000211765	Protein kinase domain-containing protein
Cs_ont_8g009310	5.71477	0.000211765	RING-type E3 ubiquitin transferase
Cs_ont_4g009700	5.63943	0.00021401	Arabinogalactan peptide 20
Cs_ont_4g027090	-7.25945	0.000215549	Transcription factor bHLH87 like
Cs_ont_9g015040	-1.3707	0.000222783	Glutaredoxin domain-containing protein
Cs_ont_7g001990	-0.576838	0.000223208	Ferritin
Cs_ont_6g014790	0.842938	0.0002243	Pyridoxal 5'-phosphate synthase subunit PdxS
Cs_ont_5g013430	-0.749378	0.000224628	DUF3685 domain-containing protein
Cs_ont_4g005120	-1.09608	0.000224835	Unknown protein
Cs_ont_3g021170	2.06722	0.000225279	Cellulose synthase
Cs_ont_8g000970	7.8675	0.000225279	Cytochrome P450, putative
Cs_ont_1g009140	-1.5161	0.000225915	F-box domain-containing protein
Cs_ont_4g004430	-0.864295	0.000226076	YebC-related isoform 1
Cs_ont_4g024110	0.965462	0.000226268	Chloride channel-like family protein
Cs_ont_3g032330	0.499118	0.000226508	Auxin response factor
Cs_ont_2g032130	-0.741063	0.000226868	Nuclear transcription factor Y subunit A-1-like protein
Cs_ont_2g003040	1.02778	0.000227315	GDSL esterase/lipase
Cs_ont_9g024420	1.09504	0.000227315	Protein kinase domain-containing protein
Cs_ont_5g028720	-0.899415	0.000228843	ADP-ribosyl cyclase/cyclic ADP-ribose hydrolase
Cs_ont_4g004980	-0.82867	0.000229006	Glutamyl-tRNA(Gln) amidotransferase subunit C, chloroplastic/mitochondrial
Cs_ont_3g002500	-0.789007	0.000231889	Sulfate adenylyltransferase
Cs_ont_2g007000	-0.716888	0.000234198	Cytochrome P450 77A4-like
Cs_ont_6g009590	-0.922024	0.000234198	33 kDa ribonucleoprotein, chloroplastic-like
Cs_ont_2g035650	0.672458	0.000235287	Pyruvate kinase
Cs_ont_3g007440	-1.168	0.000237018	D-fructose-1,6-bisphosphate 1-phosphohydrolase
Cs_ont_Un000370	-2.95132	0.000237018	Unknown protein
Cs_ont_5g047830	-0.746549	0.000237785	Protein kinase domain-containing protein
Cs_ont_6g014700	7.01193	0.000239548	Myb-like domain-containing protein
Cs_ont_1g025180	-0.720693	0.000240627	Methionine aminopeptidase
Cs_ont_5g014970	-0.880452	0.000243163	Photosynthetic NDH subunit of subcomplex B 2, chloroplastic
Cs_ont_1g026200	-0.7415	0.000246092	BES1_N domain-containing protein
Cs_ont_3g003580	0.811833	0.000246633	Sugar transporter ERD6-like
Cs_ont_6g009950	2.07732	0.000246633	Abhydrolase_3 domain-containing protein
Cs_ont_6g014020	2.31238	0.000246633	Ferritin
Cs_ont_6g016620	-0.654428	0.000246633	Aldo-keto reductase family 1 member B1
Cs_ont_2g010780	-0.644724	0.000250692	Beta-hexosaminidase
Cs_ont_8g016750	7.45996	0.000250831	Methyltransferase
Cs_ont_6g007580	1.7699	0.000252807	Growth-regulating factor 3
Cs_ont_1g013170	1.59294	0.000253188	VQ domain-containing protein
Cs_ont_9g013390	0.972003	0.000253282	Terpene_synth_C domain-containing protein
Cs_ont_5g045140	2.18228	0.000253359	Protein DETOXIFICATION
Cs_ont_8g002420	-0.848911	0.000253662	PGR5-like protein
Cs_ont_Un000250	-0.906187	0.000253662	Unknown protein
Cs_ont_4g009030	0.633928	0.000254329	60S ribosomal protein L9
Cs_ont_4g013830	-1.02756	0.000255338	DUF3082 domain-containing protein
Cs_ont_5g021340	0.730299	0.000259115	Formin-like protein
Cs_ont_3g019130	-1.00955	0.000262116	Transferase
Cs_ont_9g015660	-5.4472	0.000262116	TPX2 domain-containing protein
Cs_ont_2g008990	-0.778509	0.000263529	Protein kinase domain-containing protein
Cs_ont_9g028410	-0.821412	0.000266032	C-type mannose receptor 2
Cs_ont_4g002880	0.961571	0.000267572	CRC domain-containing protein
Cs_ont_3g006040	-1.52852	0.000267771	Epidermal patterning factor 2
Cs_ont_7g025840	1.62453	0.000268353	Homeobox-leucine zipper protein
Cs_ont_4g015650	-0.740547	0.000269972	MSP domain-containing protein
Cs_ont_3g027250	1.92831	0.000272183	Unknown protein
Cs_ont_9g003220	1.66552	0.000272577	Fe2OG dioxygenase domain-containing protein
Cs_ont_6g004900	2.9189	0.000273167	Cold-regulated protein
Cs_ont_5g046010	-0.630748	0.000275078	DUF3506 domain-containing protein
Cs_ont_2g000590	-0.877099	0.000278494	Unknown protein
Cs_ont_6g019540	-2.30008	0.000278494	Glycosyltransferases
Cs_ont_8g019500	-7.47256	0.000278494	Auxin-responsive protein SAUR23
Cs_ont_7g017320	-0.755746	0.000278924	Benzyl alcohol O-benzoyltransferase
Cs_ont_1g028650	-5.45554	0.000279581	RING-type domain-containing protein
Cs_ont_7g000380	-3.59016	0.000279788	Unknown protein
Cs_ont_4g003840	2.03795	0.000280306	Flavin-containing monooxygenase
Cs_ont_5g025780	-1.65717	0.000281404	LRRNT_2 domain-containing protein
Cs_ont_3g024500	2.90921	0.000283508	Sulfotransferase
Cs_ont_5g044790	-1.25335	0.000283843	Aa_trans domain-containing protein
Cs_ont_3g002510	-1.55396	0.000284239	Auxin-responsive protein SAUR50
Cs_ont_7g028230	-0.576492	0.000285271	Ribosomal protein
Cs_ont_2g011220	-0.632444	0.000287474	Glutamyl-tRNA(Gln) amidotransferase subunit A like
Cs_ont_8g017250	-7.26285	0.000288017	Epimerase domain-containing protein
Cs_ont_2g033670	3.25296	0.000291621	Lipoxygenase
Cs_ont_3g030840	-2.4232	0.000295147	Polysacc_synt_4 domain-containing protein
Cs_ont_3g002670	2.20444	0.000297593	Aldehyde oxidase GLOX
Cs_ont_4g015760	6.96292	0.000298337	Transcription factor MYB102
Cs_ont_4g015030	-0.932253	0.000300087	Beta-glucosidase
Cs_ont_4g020060	-1.78916	0.000300334	DNA-binding WRKY
Cs_ont_8g007930	0.546714	0.000300334	Sec23/sec24 transport family protein
Cs_ont_1g017810	-0.556406	0.000305205	GDSL esterase/lipase APG-like
Cs_ont_3g011970	0.906768	0.000306736	Mechanosensitive ion channel protein 3, chloroplastic
Cs_ont_9g026360	0.655612	0.000307629	Ferric reduction oxidase
Cs_ont_7g008930	5.73599	0.000307646	Peroxidase
Cs_ont_1g023860	-1.53873	0.000308449	GRAS domain-containing protein
Cs_ont_9g025650	2.95627	0.000309806	low-temperature-induced 65 kDa protein-like
Cs_ont_5g043780	0.862855	0.000310941	F-box protein At1g67340
Cs_ont_6g003970	2.66305	0.000312418	LOB domain-containing protein
Cs_ont_8g009560	-0.651202	0.000312418	YABBY2-like transcription factor YAB2
Cs_ont_4g026880	2.56311	0.000314713	Alpha,alpha-trehalose-phosphate synthase [UDP-forming] 6
Cs_ont_7g013750	1.1381	0.000314985	Stress up-regulated Nod 19
Cs_ont_7g016570	-0.800116	0.000314985	MLO-like protein
Cs_ont_9g003670	0.639755	0.000315893	Acyl carrier protein
Cs_ont_6g021500	-0.896697	0.000315954	ABC transporter B family member 1
Cs_ont_3g008280	0.758513	0.000316839	ACT domain-containing protein ACR3
Cs_ont_1g025610	2.5878	0.000319468	AB hydrolase-1 domain-containing protein
Cs_ont_5g048260	-0.714879	0.000319992	SAP30_Sin3_bdg domain-containing protein
Cs_ont_5g009160	0.73706	0.000320794	U1 small nuclear ribonucleoprotein C
Cs_ont_5g036550	1.31709	0.000320819	Unknown protein
Cs_ont_7g016330	1.64557	0.000321321	Protein DETOXIFICATION
Cs_ont_4g020600	-1.38366	0.000322573	Protein TIC 20
Cs_ont_4g028090	-0.730601	0.000323455	temperature-induced lipocalin-1-like
Cs_ont_9g007840	2.18336	0.000324872	1-aminocyclopropane-1-carboxylate oxidase homolog 1-like
Cs_ont_2g024760	-0.910417	0.000326017	Double-stranded-RNA-binding protein 5
Cs_ont_8g028620	-1.65663	0.000327286	Protein kinase domain-containing protein
Cs_ont_4g020390	1.24471	0.000327736	Serine O-acetyltransferase
Cs_ont_5g046470	0.689149	0.000330185	NADH-ubiquinone reductase complex 1 MLRQ subunit
Cs_ont_7g002640	4.32984	0.000330521	high mobility group B protein 7
Cs_ont_6g020820	-0.609193	0.000333308	RNA polymerase sigma factor
Cs_ont_5g014190	0.991785	0.000335339	protein QUIRKY
Cs_ont_8g001970	-0.609335	0.000336047	Transcription initiation factor IIA subunit 1
Cs_ont_6g016260	-7.13323	0.000336302	Dynein light chain
Cs_ont_4g003330	3.53264	0.000341662	Pleiotropic drug resistance protein
Cs_ont_6g017080	-1.35743	0.00034262	Amino acid transporter family protein
Cs_ont_5g010660	-1.02678	0.000347436	Kinase family protein
Cs_ont_8g027780	-2.57245	0.00034963	Aa_trans domain-containing protein
Cs_ont_9g023790	1.50918	0.000352468	Multicopper oxidase, putative
Cs_ont_8g024190	1.60631	0.000354527	Abhydrolase_3 domain-containing protein
Cs_ont_8g027430	-0.896321	0.00035566	Glutathione-regulated potassium-efflux system protein kefB, putative
Cs_ont_3g003010	-1.03406	0.000356325	lon protease 2-like
Cs_ont_9g018960	-0.693305	0.000358464	Cytochrome P450 71D9
Cs_ont_5g037740	-0.684462	0.000358717	CYTH domain-containing protein
Cs_ont_2g031910	0.754272	0.000359294	BAHD acyltransferase
Cs_ont_4g026810	0.625346	0.000359294	diacylglycerol kinase
Cs_ont_1g025700	-0.562075	0.00036017	Pyridoxal phosphate-dependent transferases superfamily protein
Cs_ont_1g026820	-2.21328	0.000361111	SANT domain-containing protein
Cs_ont_3g021820	-0.972616	0.000361863	UDP-glycosyltransferase 83A1
Cs_ont_1g014810	3.55682	0.000363948	Boron transporter, putative
Cs_ont_8g009520	-0.518603	0.000363948	ML domain-containing protein
Cs_ont_7g017190	-1.11689	0.000365348	cytochrome P450 89A2-like
Cs_ont_9g008100	-1.06421	0.000368016	Unknown protein
Cs_ont_3g025070	-0.62461	0.000368942	Fn3_like domain-containing protein
Cs_ont_4g022530	1.32883	0.000376923	Auxin-responsive protein SAUR
Cs_ont_8g019010	-2.43207	0.000377142	Urb2 domain-containing protein
Cs_ont_9g012550	-7.09878	0.000377265	9-cis-epoxycarotenoid dioxygenase, chloroplastic
Cs_ont_2g002700	2.07776	0.000377901	WRKY transcription factor
Cs_ont_2g006820	-0.777699	0.000377901	Xyloglucan endotransglucosylase/hydrolase
Cs_ont_8g025670	-1.699	0.000378645	Unknown protein
Cs_ont_2g022520	-5.19645	0.000383436	zinc finger CCCH domain-containing protein 2-like
Cs_ont_1g023980	-1.14973	0.000384002	Protein CONSERVED IN THE GREEN LINEAGE AND DIATOMS 27, chloroplastic
Cs_ont_3g001160	-0.657784	0.000384155	Unknown protein
Cs_ont_3g020830	-0.708158	0.000384155	lysine-specific demethylase JMJ706-like
Cs_ont_6g016240	1.76125	0.00038429	F-box protein At5g49610
Cs_ont_7g013700	-0.72249	0.000384721	Rubredoxin-like domain-containing protein
Cs_ont_2g018290	-1.24986	0.00038626	Tyrosine-protein phosphatase DSP1
Cs_ont_7g004730	-1.57132	0.000388661	Chlorophyll A-B binding protein
Cs_ont_8g004550	0.627948	0.000388661	Isovaleryl-CoA dehydrogenase, mitochondrial
Cs_ont_6g016780	-1.07357	0.000390667	Tropinone reductase-like
Cs_ont_9g005860	4.58359	0.000391318	Ribosomal protein L19
gene-DDH47_mgp07	0.558967	0.000393107	ATP synthase subunit 9
Cs_ont_Un004560	0.83743	0.000393739	NADH dehydrogenase [ubiquinone] iron-sulfur protein 2
Cs_ont_4g028610	-1.13027	0.000395459	Protein-serine/threonine phosphatase
Cs_ont_1g022200	-2.4146	0.000396039	NAB domain-containing protein
Cs_ont_7g002350	0.8405	0.000396823	Protein EARLY RESPONSIVE TO DEHYDRATION 15
Cs_ont_5g003840	0.750433	0.000398674	U11/U12 small nuclear ribonucleoprotein 59 kDa protein
Cs_ont_6g014800	-1.42905	0.000398801	Rhodanese domain-containing protein
Cs_ont_1g021400	-0.644143	0.000401922	Glycosyltransferase
Cs_ont_2g028990	-0.967153	0.000401922	50S ribosomal protein L12, chloroplastic
Cs_ont_7g004930	0.813909	0.000402775	ATP:AMP phosphotransferase
Cs_ont_7g007370	-0.806944	0.00040301	RAP annotation release 2, galactose-binding-like domain protein
Cs_ont_4g005440	-0.672574	0.000404243	Glycine dehydrogenase (decarboxylating), mitochondrial
Cs_ont_4g004380	-1.08824	0.000405666	AP2/ERF domain-containing protein
Cs_ont_2g033990	0.579351	0.000409561	enoyl-[acyl-carrier-protein] reductase [NADH], chloroplastic-like
Cs_ont_7g005580	-0.718113	0.000413244	Protein kinase domain-containing protein
Cs_ont_5g048350	-2.46837	0.000418574	Phosphoglycerate mutase-like protein AT74H
Cs_ont_6g023410	0.996379	0.000418574	ABC transporter domain-containing protein
Cs_ont_9g009750	-0.914317	0.000429291	TPR_REGION domain-containing protein
Cs_ont_1g020680	-0.724105	0.000432881	TRAM domain-containing protein
Cs_ont_8g024790	-0.985209	0.000433291	subtilisin-like protease SBT1.7
Cs_ont_7g024120	6.93662	0.000433385	PMEI domain-containing protein
Cs_ont_5g039930	-0.969203	0.000434775	Mads box protein, putative
Cs_ont_4g026350	-1.84769	0.000437067	Xyloglucan endotransglucosylase/hydrolase
[truncated: 2,455 more rows]

## Sheet: C.h.020_vs_C.h.prior.DESeq2.ann
DEGs in t20 as compared to that of flushes prior to the inoculation period with Clas-negative psyllids in Citrus flushes
	log2FoldChange	padj	annotation
Cs_ont_9g009400	-4.51976	6.53846e-65	Protein PROTON GRADIENT REGULATION 5, chloroplastic
Cs_ont_9g003850	7.06789	3.69139e-52	Sugar transporter ERD6-like 16
Cs_ont_2g029120	-12.2018	1.12426e-49	Carbonic anhydrase
Cs_ont_5g005500	-6.38102	5.67692e-49	HTH myb-type domain-containing protein
Cs_ont_2g031290	-7.46611	1.79068e-46	Alanine--glyoxylate aminotransferase
Cs_ont_3g009260	-3.17842	1.85733e-46	Rieske domain-containing protein
Cs_ont_8g025670	-6.24047	2.37139e-44	Unknown protein
Cs_ont_6g002800	-5.00395	2.83208e-42	Vegetative cell wall protein gp1-like isoform X2
Cs_ont_5g016180	-4.51423	3.48912e-41	Ammonium transporter
Cs_ont_6g003310	-9.57241	1.85355e-38	Zinc finger protein CONSTANS-LIKE 2
Cs_ont_5g027410	-5.15281	1.37367e-37	N-acetyltransferase domain-containing protein
Cs_ont_6g019180	-4.59166	1.78556e-36	HTH myb-type domain-containing protein
Cs_ont_3g009360	-2.89198	2.28924e-34	long chain acyl-CoA synthetase 9, chloroplastic-like
Cs_ont_4g017460	-6.46492	2.13623e-33	Terpene synthase
Cs_ont_9g004950	-3.37315	1.54254e-32	Glucose-1-phosphate adenylyltransferase
Cs_ont_4g015890	-4.77865	4.25492e-32	B box-type domain-containing protein
Cs_ont_1g025960	-3.89131	5.89411e-32	BEL1-like homeodomain protein 2
Cs_ont_6g006880	-4.3249	8.14991e-32	HTH myb-type domain-containing protein
Cs_ont_3g020550	-3.75174	5.67702e-31	ABC transporter B family member 2
Cs_ont_5g029170	-5.73363	1.60026e-30	HTH myb-type domain-containing protein
Cs_ont_6g001020	-4.07572	1.73813e-30	Dof-type domain-containing protein
Cs_ont_5g039990	-4.57503	1.88099e-30	Dof-type domain-containing protein
Cs_ont_2g018100	-3.78191	1.80801e-29	GDSL esterase/lipase At2g04570
Cs_ont_2g035200	-3.77084	1.46766e-28	Rieske domain-containing protein
Cs_ont_3g024580	-5.96652	1.81112e-28	Protein LNK3
Cs_ont_4g002230	-4.3944	1.89454e-28	AAI domain-containing protein
Cs_ont_7g000550	-6.30195	7.59266e-28	Serine/threonine-protein kinase Nek8, putative
Cs_ont_7g000640	-2.38646	2.15067e-26	Beta-1,3-glucosyltransferase
Cs_ont_8g027960	-4.1407	3.11469e-26	Glycerate dehydrogenase
Cs_ont_7g017290	-2.78611	3.70765e-26	RNA polymerase sigma factor sigA
Cs_ont_8g020180	-4.00613	9.51446e-26	Zinc finger, B-box
Cs_ont_8g007110	3.09035	4.12697e-25	Arogenate dehydratase
Cs_ont_6g013110	-3.58845	7.59305e-25	Non-specific lipid-transfer protein
Cs_ont_7g017350	-2.22391	1.91276e-24	Helicase ATP-binding domain-containing protein
Cs_ont_6g001140	-5.9808	2.52204e-24	Aquaporin NIP2-1 like
Cs_ont_3g028130	-3.36642	2.90509e-24	Polyketide_cyc domain-containing protein
Cs_ont_2g033250	-2.4019	3.79309e-24	IRK-interacting protein
Cs_ont_2g002980	-3.00333	5.65895e-24	Bidirectional sugar transporter SWEET
Cs_ont_8g002130	3.07529	9.64074e-24	HTH myb-type domain-containing protein
Cs_ont_7g000910	-3.2798	1.63097e-23	Sedoheptulose-1,7-bisphosphatase
Cs_ont_5g036800	-5.1689	1.93976e-23	Zinc finger protein CONSTANS-LIKE 16
Cs_ont_8g019320	-5.36324	4.65664e-23	Auxin-responsive protein
Cs_ont_3g033220	-6.02084	6.16773e-23	FAD-binding FR-type domain-containing protein
Cs_ont_6g022460	-4.71852	6.16773e-23	Glycosyltransferase
Cs_ont_8g029470	-4.70352	6.16773e-23	phototropin-2-like
Cs_ont_1g014190	-3.40893	8.49999e-23	Caffeoyl-CoA O-methyltransferase
Cs_ont_3g021820	-2.56876	2.60482e-22	UDP-glycosyltransferase 83A1
Cs_ont_4g022170	-3.8546	3.13266e-22	Solute_trans_a domain-containing protein
Cs_ont_4g025330	-3.12975	3.38003e-22	CCT domain-containing protein
Cs_ont_5g049730	-6.16193	4.89812e-22	Glutaredoxin domain-containing protein
Cs_ont_3g006570	-3.2156	5.33262e-22	J domain-containing protein
Cs_ont_2g035490	-3.18716	8.22986e-22	Protein MET1, chloroplastic
Cs_ont_5g045760	-3.36331	8.74066e-22	Protein ApaG
Cs_ont_7g022200	-2.73729	1.04481e-21	HORMA domain-containing protein
Cs_ont_9g026780	-4.80252	1.04481e-21	Unknown protein
Cs_ont_1g002250	-2.62328	2.44101e-21	ABC transporter F family member 5-like
Cs_ont_5g021010	-4.37732	4.81978e-21	Beta-hexosaminidase
Cs_ont_6g024320	-4.79022	7.01704e-21	Bet_v_1 domain-containing protein
Cs_ont_2g013230	-3.83714	9.09538e-21	Plant cadmium resistance 2, putative
Cs_ont_3g004720	8.41621	9.8518e-21	Unknown protein
Cs_ont_8g020190	-4.07767	1.397e-20	Fructose-bisphosphate aldolase
Cs_ont_4g016150	-3.4814	1.47206e-20	Receptor-like serine/threonine-protein kinase
Cs_ont_1g022500	-3.63717	1.56511e-20	Serine hydroxymethyltransferase
Cs_ont_2g029450	-3.72401	1.78144e-20	Potassium transporter
Cs_ont_5g018090	-2.82826	1.78144e-20	receptor-like protein kinase HSL1
Cs_ont_3g001290	-4.30566	2.14765e-20	Cytokinin riboside 5'-monophosphate phosphoribohydrolase
Cs_ont_4g024900	7.29417	2.14765e-20	Trans-cinnamate 4-monooxygenase
Cs_ont_7g019850	-4.47533	3.24704e-20	Protein kinase domain-containing protein
Cs_ont_1g007850	-4.62569	3.37907e-20	Nodulin-like domain-containing protein
Cs_ont_1g014920	-5.86575	4.09371e-20	NPH3 domain-containing protein
Cs_ont_9g015300	-4.44784	5.12792e-20	haloacid dehalogenase-like hydrolase domain-containing protein 3
Cs_ont_8g007560	5.56723	5.77019e-20	Fatty acyl-CoA reductase
Cs_ont_8g002620	2.10102	6.28211e-20	Glucan endo-1,3-beta-D-glucosidase
Cs_ont_9g001450	-2.69497	7.37243e-20	TPR_REGION domain-containing protein
Cs_ont_6g015890	-2.7008	2.61002e-19	Fructose-1,6-bisphosphatase, chloroplastic
Cs_ont_3g011460	-3.67062	2.65665e-19	Fe2OG dioxygenase domain-containing protein
Cs_ont_7g026600	-4.88413	2.65803e-19	Dof-type domain-containing protein
Cs_ont_6g006120	-5.94631	3.31833e-19	Peptidylprolyl isomerase
Cs_ont_6g015270	3.21191	3.31833e-19	Aquaporin PIP1-1
Cs_ont_7g026000	-2.41287	7.46874e-19	SNF1-related protein kinase regulatory subunit gamma-1-like protein
Cs_ont_8g001080	2.51728	1.04658e-18	Transcription factor DIVARICATA
Cs_ont_4g018330	-4.0929	1.69834e-18	TMEM189_B_dmain domain-containing protein
Cs_ont_1g005460	5.61289	2.94484e-18	Miraculin-like protein 2
Cs_ont_4g008230	-2.36916	3.66966e-18	Peptidase_S26 domain-containing protein
Cs_ont_5g005330	-2.70284	5.6472e-18	Starch synthase, chloroplastic/amyloplastic
Cs_ont_5g045520	-3.33862	8.20937e-18	Cell division cycle protein 48 homolog
Cs_ont_1g026920	-2.62091	8.86526e-18	Replication factor C subunit 3
Cs_ont_5g007590	-5.97003	1.08886e-17	Unknown protein
Cs_ont_2g034170	-3.44233	1.32261e-17	PAP_fibrillin domain-containing protein
Cs_ont_5g041980	3.83917	1.73923e-17	14 kDa proline-rich protein DC2.15
Cs_ont_7g023670	2.68757	2.54871e-17	GDSL esterase/lipase
Cs_ont_2g031180	-3.60939	9.46844e-17	Benzyl alcohol O-benzoyltransferase
Cs_ont_5g046270	-3.99732	9.46844e-17	D-ribose-binding periplasmic protein
Cs_ont_8g014310	-3.20924	1.05261e-16	Dentin sialophosphoprotein-like protein
Cs_ont_5g050840	3.38765	1.19431e-16	Unknown protein
Cs_ont_1g000300	-2.44533	1.82994e-16	BTB/POZ domain-containing protein DOT3
Cs_ont_9g014140	-2.23919	2.05892e-16	Sucrose-phosphate synthase
Cs_ont_5g041990	7.9676	3.0233e-16	AAI domain-containing protein
Cs_ont_2g033660	2.1458	3.17374e-16	Lipoxygenase
Cs_ont_2g017300	-4.59888	3.60077e-16	Zinc finger CCCH domain-containing protein 18
Cs_ont_1g012600	-2.5791	3.87585e-16	KIX_2 domain-containing protein
Cs_ont_4g022840	2.91079	5.25887e-16	DUF547 domain-containing protein/Lzipper-MIP1 domain-containing protein
Cs_ont_4g005460	-3.23186	5.28684e-16	GATA-type domain-containing protein
Cs_ont_4g014450	-2.506	5.28684e-16	SPA1-related 3 isoform 3
Cs_ont_7g000710	-4.10111	5.90638e-16	Ribulose bisphosphate carboxylase/oxygenase activase, chloroplastic
Cs_ont_2g013020	-4.08177	6.68902e-16	phosphomannomutase/phosphoglucomutase
Cs_ont_5g033770	-3.21432	6.93481e-16	Solanesyl diphosphate synthase family protein
Cs_ont_4g004630	-3.6143	7.2808e-16	Lachrymatory-factor synthase
Cs_ont_9g000310	-2.00687	7.59453e-16	Protein-serine/threonine kinase
Cs_ont_7g020840	3.27696	7.99974e-16	ACT domain-containing protein ACR4
Cs_ont_3g007890	1.82112	8.76801e-16	Alcohol dehydrogenase
Cs_ont_7g002890	-3.69582	8.80087e-16	Cytochrome P450 82A3
Cs_ont_5g001450	-12.7038	8.82918e-16	AAI domain-containing protein
Cs_ont_5g047590	-11.1818	9.78178e-16	Phytochrome kinase substrate, putative
Cs_ont_3g010970	-2.07092	9.97891e-16	Cryptochrome 1
Cs_ont_9g003990	-4.13291	2.9216e-15	Pyruvate, phosphate dikinase
Cs_ont_7g027510	1.95874	3.39909e-15	Zinc finger protein CONSTANS-LIKE 15-like
Cs_ont_3g008000	-3.12915	4.22187e-15	Bidirectional sugar transporter SWEET
Cs_ont_4g001590	-12.4955	4.30956e-15	CBL-interacting serine/threonine-protein kinase 25-like
Cs_ont_3g002740	-5.22064	4.48564e-15	Kinesin motor domain-containing protein
Cs_ont_5g006010	-2.9529	6.34736e-15	BHLH domain-containing protein
Cs_ont_5g044450	-3.19182	8.89922e-15	GDSL esterase/lipase
Cs_ont_8g019500	-11.8552	8.99574e-15	Auxin-responsive protein SAUR23
Cs_ont_5g005390	-2.4844	9.9856e-15	Two-component response regulator-like PRR95
Cs_ont_1g021130	-3.41691	1.19981e-14	VQ domain-containing protein
Cs_ont_2g001330	9.52264	1.22865e-14	Homeobox protein knotted-1, putative
Cs_ont_5g001840	-3.07529	1.31404e-14	Epimerase domain-containing protein
Cs_ont_7g027580	4.65476	1.34975e-14	Tify domain-containing protein
Cs_ont_7g021530	2.81786	1.41062e-14	Cytochrome P450
Cs_ont_2g015880	-2.19321	1.81557e-14	Adenine DNA glycosylase
Cs_ont_6g021930	-4.55449	1.90445e-14	Heparan-alpha-glucosaminide N-acetyltransferase-like
Cs_ont_3g017540	4.07423	2.22966e-14	Shikimate dehydrogenase, putative
Cs_ont_3g017310	-2.09497	2.58655e-14	TPM_phosphatase domain-containing protein
Cs_ont_7g023390	3.64104	2.67902e-14	WD_REPEATS_REGION domain-containing protein
Cs_ont_5g032990	-4.01271	2.76744e-14	(S)-2-hydroxy-acid oxidase
Cs_ont_7g019800	2.3533	2.76744e-14	Allene-oxide cyclase
Cs_ont_2g027060	-2.15211	3.67706e-14	TCP domain-containing protein
Cs_ont_5g010790	4.08617	3.84049e-14	Chlorophyllase
Cs_ont_1g028370	-2.12184	3.85573e-14	Histidine kinase 1
Cs_ont_3g031800	7.83842	3.86107e-14	HMA domain-containing protein
Cs_ont_6g009850	-4.61948	5.26638e-14	ABC transporter-like protein
Cs_ont_5g026330	-6.49633	5.57898e-14	SWIM-type domain-containing protein
Cs_ont_3g008140	-3.38579	6.46596e-14	Thioredoxin domain-containing protein
Cs_ont_3g002420	-2.2699	7.75093e-14	protein SPA, chloroplastic
Cs_ont_Un004860	3.02955	9.26084e-14	Unknown protein
Cs_ont_5g040900	-2.51416	1.00663e-13	PGR5-like protein 1A, chloroplastic-like protein
Cs_ont_5g044050	-2.14223	1.26929e-13	Protein kinase domain-containing protein
Cs_ont_5g031580	-3.50692	1.30856e-13	Longin domain-containing protein
Cs_ont_9g025240	-2.74463	1.35301e-13	4-hydroxy-tetrahydrodipicolinate reductase
Cs_ont_4g022570	2.45409	1.41406e-13	Sucrose synthase
Cs_ont_5g009070	-3.34888	1.48952e-13	Flavin-containing monooxygenase
Cs_ont_2g016450	-4.36167	1.58171e-13	RING-type domain-containing protein
Cs_ont_2g019980	-2.4835	1.58171e-13	BTB/POZ domain-containing protein
Cs_ont_4g026210	-4.42668	1.58171e-13	4-coumarate--CoA ligase
Cs_ont_8g023130	-2.94205	1.58171e-13	NAD(P)-bd_dom domain-containing protein
Cs_ont_6g006970	-1.91025	1.86362e-13	Phytoene synthase
Cs_ont_7g002760	-5.0978	1.8722e-13	GATA-N domain-containing protein
Cs_ont_1g005130	-1.74241	1.96461e-13	Photosystem I reaction center subunit N, chloroplastic
Cs_ont_8g019330	-4.65423	2.03746e-13	Auxin-responsive protein SAUR20
Cs_ont_4g015110	-3.1014	2.12853e-13	Peroxisomal membrane protein 2
Cs_ont_Un005900	-2.85474	2.60597e-13	Protein HIGH CHLOROPHYLL FLUORESCENCE PHENOTYPE 173, chloroplastic
Cs_ont_9g002780	-3.84717	2.7472e-13	WD_REPEATS_REGION domain-containing protein
Cs_ont_2g033750	8.395	2.97547e-13	Lipoxygenase
Cs_ont_2g000850	-4.48198	3.07209e-13	Tonoplast dicarboxylate transporter
Cs_ont_9g023440	-10.3319	3.47475e-13	LRRNT_2 domain-containing protein
Cs_ont_7g024180	4.25475	4.0008e-13	Homeobox protein knotted-1-like 6
Cs_ont_4g013980	10.4312	4.10323e-13	NAC domain-containing protein
Cs_ont_3g017220	-4.81637	5.36395e-13	Protein FANTASTIC FOUR 1-like
Cs_ont_5g036470	-6.84165	5.62686e-13	Cytochrome P450
Cs_ont_2g008930	2.99051	6.02062e-13	Patatin
Cs_ont_6g014730	6.69743	6.02062e-13	Fe2OG dioxygenase domain-containing protein
Cs_ont_8g002910	-2.19591	6.75824e-13	Heat shock cognate 70 kDa protein
Cs_ont_1g001930	-1.77183	6.85079e-13	ABC1 domain-containing protein
Cs_ont_5g041790	3.05961	6.86794e-13	Trehalose 6-phosphate phosphatase
Cs_ont_7g006650	-3.76344	6.87128e-13	Amino acid transporter AVT1C
Cs_ont_5g032610	-1.65786	7.45102e-13	Photosystem II 10 kDa polypeptide, chloroplastic
Cs_ont_6g025170	-4.56534	7.45102e-13	omega-hydroxypalmitate O-feruloyl transferase
Cs_ont_3g020020	-4.18583	8.85413e-13	Nodulin-like domain-containing protein
Cs_ont_4g026380	3.85555	8.85413e-13	Xyloglucan endotransglucosylase/hydrolase
Cs_ont_6g016730	-3.46548	8.85413e-13	Ultraviolet-B receptor UVR8
Cs_ont_6g003820	-2.39794	9.83898e-13	Rhomboid domain-containing protein
Cs_ont_8g016660	-5.69932	9.99186e-13	Unknown protein
Cs_ont_2g012200	-7.26255	1.00709e-12	Acyl-[acyl-carrier-protein] hydrolase
Cs_ont_5g016050	-5.41743	1.12728e-12	GDSL esterase/lipase
Cs_ont_5g006200	-4.2045	1.5643e-12	SANT domain-containing protein
Cs_ont_1g028800	1.48827	1.63749e-12	Aconitate hydratase
Cs_ont_2g006040	-2.10638	1.80208e-12	Ubiquitin-protein ligase, putative
Cs_ont_1g024950	-2.83145	1.95027e-12	Zeaxanthin epoxidase, chloroplastic
Cs_ont_3g008670	-2.44894	1.95027e-12	NAD(P)H dehydrogenase subunit M
Cs_ont_2g027600	-3.47316	2.08347e-12	HTH myb-type domain-containing protein
Cs_ont_7g002930	-3.23543	2.09069e-12	Cytochrome P450 82A3
Cs_ont_7g014320	-1.89881	2.38639e-12	BHLH domain-containing protein
Cs_ont_2g026250	-3.66835	2.58554e-12	Chaperone DnaJ
Cs_ont_5g002760	-2.86643	2.62532e-12	Carbonyl reductase
Cs_ont_5g014400	3.49187	2.68957e-12	Cysteine dioxygenase
Cs_ont_8g007720	9.85675	3.23224e-12	CEN-like protein 1
Cs_ont_3g002010	-5.8065	3.38411e-12	ABC transporter B family member 13
Cs_ont_3g017180	-3.03365	3.41129e-12	MFS domain-containing protein
Cs_ont_1g006920	-2.26493	3.42619e-12	BTB/POZ-like protein
Cs_ont_5g040680	-6.25062	3.98078e-12	(R)-mandelonitrile lyase
Cs_ont_2g005360	4.72612	4.92471e-12	DUF3700 domain-containing protein
Cs_ont_9g027200	-3.29451	4.92471e-12	RNA polymerase sigma factor rpoD
Cs_ont_1g013360	-4.21935	6.45306e-12	AB hydrolase-1 domain-containing protein
Cs_ont_8g001210	2.10105	7.10194e-12	Unknown protein
Cs_ont_3g015480	4.85546	9.08317e-12	Respiratory burst oxidase, putative
Cs_ont_2g006880	7.58849	9.14838e-12	Cysteine-rich receptor-like protein kinase 25
Cs_ont_3g012050	-5.78129	9.57663e-12	Protein ECERIFERUM like
Cs_ont_6g016120	-10.6976	1.0965e-11	AAI domain-containing protein
Cs_ont_2g025000	2.93097	1.18213e-11	Hydrolase_4 domain-containing protein
Cs_ont_8g013300	-2.50476	1.20571e-11	Agglutinin-like protein ALA1, putative isoform 1
Cs_ont_5g010220	-2.49115	1.43876e-11	Epimerase domain-containing protein
Cs_ont_5g033400	-9.69394	1.52191e-11	Activity-dependent neuroprotector homeobox protein
Cs_ont_3g002260	-2.87304	1.5446e-11	Unknown protein
Cs_ont_6g014160	-2.30352	1.61338e-11	Protein kinase domain-containing protein
Cs_ont_5g030270	-2.94609	1.95028e-11	Two-component response regulator-like APRR5
Cs_ont_7g019980	-3.77781	1.95954e-11	Protein CHUP1, chloroplastic
Cs_ont_5g046100	-2.3061	2.03095e-11	Aldehyde dehydrogenase, putative
Cs_ont_9g003930	-2.03339	2.36336e-11	Unknown protein
Cs_ont_3g013890	-2.36871	2.44448e-11	Epimerase domain-containing protein
Cs_ont_9g014560	-5.72097	2.44448e-11	Protein ECERIFERUM 26-like
Cs_ont_5g005100	-2.48842	2.44784e-11	Rho-GAP domain-containing protein
Cs_ont_9g025540	-5.22962	2.46401e-11	WD_REPEATS_REGION domain-containing protein
Cs_ont_3g021760	-3.1523	2.50158e-11	Phosphoribulokinase
Cs_ont_7g007050	-1.91685	2.50861e-11	AAA domain-containing protein
Cs_ont_7g024360	-3.82958	2.53793e-11	Polygalacturonase
Cs_ont_8g028770	-4.06943	2.55914e-11	UDP-glycosyltransferase 83A1
Cs_ont_8g000960	-2.01424	2.72855e-11	MFS domain-containing protein
Cs_ont_2g018270	-2.23719	2.9007e-11	E3 ubiquitin-protein ligase COP1
Cs_ont_5g041370	-1.86989	2.91868e-11	DNA photolyase
Cs_ont_7g023790	-2.61502	3.13768e-11	NPH3 domain-containing protein
Cs_ont_5g039400	-10.0675	3.32017e-11	BHLH domain-containing protein
Cs_ont_2g020440	-2.97546	3.49405e-11	G-type lectin S-receptor-like serine/threonine-protein kinase
Cs_ont_2g029730	-4.22578	3.58369e-11	PMR5N domain-containing protein
Cs_ont_4g013610	-1.9062	3.58369e-11	Transcription factor TCP4-like
Cs_ont_6g019130	-2.7536	3.60714e-11	Pentatricopeptide repeat-containing protein At5g02830, chloroplastic
Cs_ont_7g028350	-1.95288	3.85777e-11	cycloartenol-C-24-methyltransferase
Cs_ont_1g004560	2.89306	4.13896e-11	RING-type E3 ubiquitin transferase
Cs_ont_1g018990	4.06669	4.74531e-11	Tify domain-containing protein
Cs_ont_6g003800	-2.37403	5.17245e-11	Thylakoid membrane protein
Cs_ont_3g001750	-5.09807	5.24325e-11	Phorbol-ester/DAG-type domain-containing protein
Cs_ont_1g019000	3.35557	5.27817e-11	Tify domain-containing protein
Cs_ont_2g031800	-7.16834	5.34723e-11	ABC transporter domain-containing protein
Cs_ont_9g012700	-1.8805	5.70041e-11	Protein kinase domain-containing protein
Cs_ont_3g000650	-2.2029	5.71142e-11	C2 NT-type domain-containing protein
Cs_ont_5g037970	2.9681	6.13025e-11	UDP-glycosyltransferase 89B1
Cs_ont_7g025310	1.48998	6.8851e-11	Two-component response regulator
Cs_ont_Un006120	-3.18588	7.10286e-11	Metallophos domain-containing protein
Cs_ont_7g000420	9.74926	7.61643e-11	Homeobox domain-containing protein
Cs_ont_2g025420	-4.60604	8.20835e-11	Light-regulated protein
Cs_ont_2g019720	-6.86751	8.28829e-11	B box-type domain-containing protein
Cs_ont_4g028640	-2.93616	8.28829e-11	Unknown protein
Cs_ont_9g026050	-2.32016	8.52023e-11	CitMHS domain-containing protein
Cs_ont_4g020900	-3.00008	8.72756e-11	Cellulose synthase-like protein
Cs_ont_3g009190	3.3209	9.67403e-11	IAA-amino acid hydrolase ILR1
Cs_ont_3g022040	-4.80952	1.17451e-10	AAA domain-containing protein
Cs_ont_1g011030	-2.41363	1.3016e-10	DUF1995 domain-containing protein
Cs_ont_4g004170	1.97898	1.77829e-10	Protein NRT1/ PTR FAMILY 1.1
Cs_ont_9g026450	-4.00554	1.81811e-10	Pectin lyase-like superfamily protein isoform 1
Cs_ont_7g028250	-2.6332	1.98613e-10	RNA polymerase sigma factor
Cs_ont_1g024240	8.04776	1.98883e-10	Cytochrome P450 81Q32
Cs_ont_1g020320	-3.77818	2.11657e-10	Phospholipase D
Cs_ont_8g018800	1.60247	2.15927e-10	Peptidyl-prolyl cis-trans isomerase
Cs_ont_5g024910	-2.16102	2.32767e-10	Chlorophyll a-b binding protein, chloroplastic
Cs_ont_6g000600	-3.39977	2.32767e-10	Lysine-tRNA ligase
Cs_ont_4g024300	-2.67488	2.43362e-10	MFS domain-containing protein
Cs_ont_1g026740	3.19033	2.48063e-10	GATA transcription factor, putative
Cs_ont_8g018910	-6.01488	2.48928e-10	Proline-rich protein 2
Cs_ont_3g021370	-2.18755	2.51681e-10	Pentatricopeptide repeat-containing protein
Cs_ont_2g011680	-2.11589	2.55246e-10	DUF789 domain-containing protein
Cs_ont_5g032700	-1.83772	2.62873e-10	Translation initiation factor IF-2
Cs_ont_7g008250	-3.18087	2.86743e-10	Ornithine decarboxylase-like
Cs_ont_5g045380	7.01196	2.90108e-10	LOB domain-containing protein 25
Cs_ont_5g047840	-3.76052	2.90108e-10	CAP10 domain-containing protein
Cs_ont_5g050390	-3.42903	2.90108e-10	Beta-carotene isomerase D27
Cs_ont_1g010980	6.22152	2.96875e-10	cytochrome P450 71A1-like
Cs_ont_3g004950	-3.97509	3.79266e-10	BRI1 kinase inhibitor 1-like
Cs_ont_5g042000	-2.95178	4.12747e-10	protein NRT1/ PTR FAMILY 6.3-like
Cs_ont_2g003830	-4.33327	4.40571e-10	BHLH domain-containing protein
Cs_ont_7g000160	-3.31886	4.85772e-10	HTH myb-type domain-containing protein
Cs_ont_6g005550	-2.35687	4.94644e-10	Senescence-associated protein SPA15, chloroplastic
Cs_ont_5g018270	6.74449	5.30837e-10	Protein kinase domain-containing protein
Cs_ont_6g015280	-4.0527	5.45154e-10	Glycerol-3-phosphate acyltransferase 6-like protein
Cs_ont_1g009170	-4.53922	5.61913e-10	B box-type domain-containing protein
Cs_ont_4g027500	-3.03313	5.70291e-10	protein TSS
Cs_ont_9g005320	2.82856	5.91889e-10	Haloacid dehalogenase-like hydrolase (HAD) superfamily protein
Cs_ont_5g026850	-2.70485	6.27319e-10	caffeic acid 3-O-methyltransferase-like
Cs_ont_7g023930	-2.45032	6.29791e-10	Glutamate--glyoxylate aminotransferase 2
Cs_ont_8g019030	-3.97131	6.364e-10	Unknown protein
Cs_ont_6g003520	-4.91818	6.91955e-10	PMR5N domain-containing protein
Cs_ont_8g008880	-1.74953	7.50698e-10	DUF1279 domain-containing protein
Cs_ont_8g009180	9.14759	7.94914e-10	Aluminum activated malate transporter family protein, putative
Cs_ont_9g013110	-2.89516	8.01063e-10	Myb_DNA-bind_3 domain-containing protein
Cs_ont_7g002960	-3.93312	8.47878e-10	Cytochrome P450 82A3
Cs_ont_9g008140	2.53572	9.07431e-10	Inorganic phosphate transporter, putative
Cs_ont_7g001130	3.02306	9.28841e-10	Aquaporin PIP1-1
Cs_ont_3g007080	5.16986	9.45823e-10	AP2/ERF domain-containing protein
Cs_ont_2g010350	3.56411	9.75356e-10	Cationic amino acid transporter like
Cs_ont_7g017050	2.90017	1.09916e-09	Non-specific phospholipase C3
Cs_ont_3g007930	8.91626	1.24778e-09	Alcohol dehydrogenase
Cs_ont_8g001550	-5.89617	1.31071e-09	serine/threonine-protein kinase pakD
Cs_ont_3g005690	-2.4026	1.32939e-09	Cytochrome P450
Cs_ont_9g006810	-2.34594	1.33553e-09	photosynthetic NDH subunit of subcomplex B 5, chloroplastic-like
Cs_ont_5g010990	-1.75076	1.34601e-09	2-methyl-6-phytyl-1,4-hydroquinone methyltransferase, chloroplastic-like
Cs_ont_5g005040	-4.0764	1.43544e-09	Homeobox leucine zipper family protein
Cs_ont_4g010520	-2.61901	1.62717e-09	Unknown protein
Cs_ont_7g022590	6.69593	1.65047e-09	ANK_REP_REGION domain-containing protein
Cs_ont_5g031520	-10.0404	1.87217e-09	DUF688 domain-containing protein
Cs_ont_6g015600	1.59008	1.93203e-09	MFS domain-containing protein
Cs_ont_1g016170	-5.38723	1.95028e-09	Unknown protein
Cs_ont_4g003940	1.99808	2.00699e-09	Sulfite exporter TauE/SafE family protein
Cs_ont_4g010540	-3.58786	2.02612e-09	GATA-type domain-containing protein
Cs_ont_4g028450	-2.71815	2.07259e-09	ATP:AMP phosphotransferase
Cs_ont_9g027020	-3.98162	2.33501e-09	ABC transporter C family member 10
Cs_ont_1g023980	-3.89498	2.34355e-09	Protein CONSERVED IN THE GREEN LINEAGE AND DIATOMS 27, chloroplastic
Cs_ont_5g016200	-1.85943	2.39343e-09	Endoribonuclease Dicer
Cs_ont_4g005000	-2.32743	2.49152e-09	RNA polymerase sigma factor sigC
Cs_ont_7g001360	-2.61002	2.49152e-09	Chlorophyll a-b binding protein, chloroplastic
Cs_ont_3g008620	-4.45148	2.5084e-09	Calcium-binding EF-hand family protein
Cs_ont_5g013300	1.69098	2.53522e-09	3-ketoacyl-CoA thiolase 2, peroxisomal
Cs_ont_5g050220	-2.58381	2.5953e-09	Metal-nicotianamine transporter YSL1
Cs_ont_9g027570	-5.85614	2.73138e-09	Protein-serine/threonine phosphatase
Cs_ont_6g016560	-3.42015	2.77564e-09	Delta-1-pyrroline-5-carboxylate synthase
Cs_ont_9g021460	-3.85427	2.80011e-09	Carboxyl-terminal-processing peptidase 3, chloroplastic
Cs_ont_9g024080	-1.5912	2.89179e-09	DNA_photolyase domain-containing protein/Abhydrolase_6 domain-containing protein
Cs_ont_2g010700	-1.83986	3.05265e-09	Elf4 domain-containing protein
Cs_ont_2g016460	-2.1205	3.13472e-09	CBM20 domain-containing protein
Cs_ont_8g028450	-2.07091	3.20299e-09	Alanine--tRNA ligase
Cs_ont_8g019110	-5.20054	3.25571e-09	Aquaporin AQPAn.G-like
Cs_ont_3g016800	-2.7188	3.5283e-09	A_TM021B04.11 protein
Cs_ont_2g004210	-5.4198	3.53075e-09	GDSL esterase/lipase
Cs_ont_5g049580	-1.94462	3.61283e-09	NAD(P)-bd_dom domain-containing protein
Cs_ont_9g028440	9.43884	3.85448e-09	MFS domain-containing protein
Cs_ont_8g005970	-3.06102	3.99109e-09	Exostosin domain-containing protein
Cs_ont_8g004040	1.93949	4.01865e-09	L-ascorbate peroxidase
Cs_ont_5g036780	2.90869	4.40488e-09	LOB domain-containing protein
Cs_ont_1g010260	-1.67462	4.49799e-09	Protein HEADING DATE REPRESSOR 1
Cs_ont_9g026510	-2.64577	4.52511e-09	HTH myb-type domain-containing protein
Cs_ont_2g023460	-3.10721	4.55122e-09	Cytochrome P450
Cs_ont_8g007130	-1.90844	4.70138e-09	Histidine phosphatase superfamily, clade-1
Cs_ont_2g006770	-4.07945	4.80678e-09	Fe2OG dioxygenase domain-containing protein
Cs_ont_3g012490	3.98485	5.06207e-09	BHLH transcription factor
Cs_ont_4g016600	7.96936	5.06207e-09	SQS2
Cs_ont_3g003950	-2.48905	5.23473e-09	J-domain protein required for chloroplast accumulation response 1, putative isoform 1
Cs_ont_3g009300	-1.75492	5.28898e-09	Photosystem II 22 kDa protein, chloroplastic
Cs_ont_3g001680	-2.43854	5.46912e-09	Thioredoxin domain-containing protein
Cs_ont_3g001310	2.15032	5.47678e-09	4-coumarate--CoA ligase-like 4
Cs_ont_6g008440	-2.02704	5.50347e-09	Glutathione S-transferase-like protein
Cs_ont_8g006680	-2.39675	5.5226e-09	Magnesium transporter
Cs_ont_5g006290	1.97608	5.66156e-09	S-adenosylmethionine synthase
Cs_ont_7g029310	-1.89688	5.66156e-09	Calcium-binding EF-hand family protein
Cs_ont_4g025780	-1.78155	6.08433e-09	NifU-like protein 3 chloroplastic
Cs_ont_5g039920	2.32637	6.08433e-09	Expansin
Cs_ont_5g000620	9.48819	6.46349e-09	Lipase_3 domain-containing protein
Cs_ont_3g006980	3.02677	6.49355e-09	Peroxidase
Cs_ont_4g001250	-2.36309	6.49355e-09	Rieske domain-containing protein
Cs_ont_1g022180	-3.09356	6.62186e-09	Unknown protein
Cs_ont_5g016040	-4.0151	6.83105e-09	GDSL esterase/lipase
Cs_ont_8g001510	-1.80155	7.18155e-09	Copper transporter
Cs_ont_2g011350	-2.48594	7.23121e-09	Adenine nucleotide alpha hydrolases-like superfamily protein
Cs_ont_5g004210	-5.63118	7.27521e-09	Nucleotide-sugar transporter
Cs_ont_6g009820	-2.02383	7.29486e-09	Sucrose-phosphate phosphatase
Cs_ont_1g020280	-5.06613	7.37778e-09	Cytochrome P450, putative
Cs_ont_1g023910	-1.59226	7.99229e-09	BTB/POZ domain-containing protein
Cs_ont_4g006120	-4.29549	8.02559e-09	AP2/ERF domain-containing protein
Cs_ont_5g000470	-5.18406	8.02559e-09	Peptidylprolyl isomerase
Cs_ont_9g014710	2.2001	8.56309e-09	Adenosylhomocysteinase
Cs_ont_7g023000	-1.69129	8.62084e-09	Protein HHL1, chloroplastic
Cs_ont_5g005400	-3.11682	8.70601e-09	Unknown protein
Cs_ont_5g020960	-2.17329	8.92687e-09	Rhodanese domain-containing protein
Cs_ont_7g005490	1.33639	9.02841e-09	Pseudouridine synthase, RsuA/RluB/C/D/E/F
Cs_ont_9g006910	-2.07963	9.1054e-09	Auxin-responsive protein
Cs_ont_6g006200	2.52457	9.16947e-09	4-hydroxy-tetrahydrodipicolinate synthase
Cs_ont_6g026230	-4.76927	9.16958e-09	Protein kinase domain-containing protein
Cs_ont_5g026380	2.6685	9.23223e-09	Protein kinase domain-containing protein
Cs_ont_7g023800	-3.9423	9.23223e-09	AP2/ERF domain-containing protein
Cs_ont_5g007940	-2.54012	9.29447e-09	RING-type domain-containing protein
Cs_ont_3g024500	4.51837	1.00124e-08	Sulfotransferase
Cs_ont_8g021290	-2.12265	1.14432e-08	Glucose-1-phosphate adenylyltransferase
Cs_ont_7g020080	-2.07972	1.14437e-08	Phosphoenolpyruvate carboxylase
Cs_ont_8g000790	-7.30214	1.14437e-08	Alkyl transferase
Cs_ont_7g016950	-1.9588	1.1567e-08	EF-hand domain-containing protein
Cs_ont_3g012850	5.29544	1.26895e-08	Homeobox protein knotted-1-like 1
Cs_ont_9g001380	2.52925	1.27844e-08	ATP citrate synthase
Cs_ont_4g002360	1.68762	1.31063e-08	Unknown protein
Cs_ont_7g028730	-1.69679	1.42191e-08	Carotenoid cleavage dioxygenase 1
Cs_ont_8g015290	-2.46783	1.42378e-08	AB hydrolase-1 domain-containing protein
Cs_ont_8g004290	-2.5002	1.43469e-08	Zinc finger, C6HC-type
Cs_ont_5g045690	-1.86721	1.43502e-08	glutaredoxin
Cs_ont_2g018890	3.13665	1.48785e-08	WRKY domain-containing protein
Cs_ont_5g028720	-1.82836	1.53397e-08	ADP-ribosyl cyclase/cyclic ADP-ribose hydrolase
Cs_ont_5g037490	-1.95685	1.53397e-08	Phospholipid-transporting ATPase
Cs_ont_4g000450	-1.47428	1.6605e-08	Cryptochrome DASH
Cs_ont_5g018060	2.25626	1.73416e-08	Fructokinase-2
Cs_ont_9g009730	-1.62622	1.73416e-08	28 kDa ribonucleoprotein, chloroplastic-like
Cs_ont_1g012610	-3.11439	1.89305e-08	Exosome complex component RRP42
Cs_ont_8g027430	-2.44248	1.94897e-08	Glutathione-regulated potassium-efflux system protein kefB, putative
Cs_ont_4g003830	-3.94749	1.95636e-08	BURP domain protein RD22
Cs_ont_5g041670	-2.16302	2.01503e-08	Elongation factor G, chloroplastic
Cs_ont_9g025980	-1.90058	2.02826e-08	C2H2-type domain-containing protein
Cs_ont_1g011110	-2.26355	2.07742e-08	Photosynthetic NDH subunit of subcomplex B 1, chloroplastic
Cs_ont_3g013480	-2.23093	2.1058e-08	Elongation factor 4
Cs_ont_1g008200	-9.66397	2.18273e-08	Unknown protein
Cs_ont_4g028090	-1.93543	2.18273e-08	temperature-induced lipocalin-1-like
Cs_ont_5g031160	-2.15097	2.18273e-08	Protein-serine/threonine phosphatase
Cs_ont_4g005450	-4.65231	2.28704e-08	GATA-type domain-containing protein
Cs_ont_8g008000	-4.72628	2.38121e-08	The fantastic four family
Cs_ont_8g022970	-3.03692	2.4238e-08	Long chain acyl-CoA synthetase 2
Cs_ont_7g016860	-5.40309	2.43447e-08	Peptidase A1 domain-containing protein
Cs_ont_6g015900	2.83617	2.54503e-08	PAR1 domain-containing protein
Cs_ont_4g024090	-1.48672	2.56337e-08	Sucrose-phosphate synthase
Cs_ont_2g026520	4.59478	2.62359e-08	protein LIGHT-DEPENDENT SHORT HYPOCOTYLS 10-like
Cs_ont_5g034510	2.38034	2.62955e-08	Folate gamma-glutamyl hydrolase
Cs_ont_2g034240	3.6004	2.81181e-08	Peroxidase
Cs_ont_2g025180	-4.20608	2.85517e-08	Glycosyltransferase
Cs_ont_7g025960	-1.94678	2.8678e-08	DNA-binding protein HEXBP
Cs_ont_2g028370	-3.03226	3.27013e-08	F-box/LRR-repeat protein 4-like
Cs_ont_6g012830	-1.62979	3.27013e-08	Serine/threonine protein kinase 2
Cs_ont_2g028660	-2.43011	3.38081e-08	cysteine-rich receptor-like protein kinase 42
Cs_ont_7g008330	-5.53969	3.42159e-08	Cytochrome P450
Cs_ont_9g020870	-4.71128	3.42159e-08	Galactinol--sucrose galactosyltransferase
Cs_ont_6g010940	3.41988	3.46051e-08	Fatty acyl-CoA reductase
Cs_ont_6g004050	-4.95716	3.60748e-08	BHLH domain-containing protein
Cs_ont_7g022300	1.75261	3.87059e-08	60S ribosomal protein L17
Cs_ont_8g000980	-1.87741	3.94179e-08	Cytochrome P450 86A1-like
Cs_ont_4g019050	-3.7289	3.96949e-08	CASP-like protein
Cs_ont_6g010860	1.51568	4.04148e-08	Delta(12) fatty acid desaturase
Cs_ont_9g012840	-3.32135	4.53143e-08	Glutaredoxin-dependent peroxiredoxin
Cs_ont_1g021510	1.96965	4.67924e-08	Peroxidase
Cs_ont_3g012020	-2.50942	4.68015e-08	Homeodomain-like superfamily protein isoform 1
Cs_ont_4g005630	-2.7124	4.74752e-08	C2H2-type domain-containing protein
Cs_ont_8g005680	-3.22042	4.74752e-08	ATPase, AAA-type, CDC48 protein
Cs_ont_8g012420	-2.25008	4.95889e-08	Pentatricopeptide repeat-containing protein At5g13770, chloroplastic
Cs_ont_9g000230	-1.59354	5.00494e-08	Non-specific serine/threonine protein kinase
Cs_ont_4g008740	-1.35281	5.03744e-08	Protein-serine/threonine phosphatase
Cs_ont_1g009990	-3.02951	5.06133e-08	Ribulose bisphosphate carboxylase/oxygenase activase, chloroplastic
Cs_ont_2g029310	-1.63384	5.06133e-08	Peptidylprolyl isomerase
Cs_ont_1g019630	-2.18998	5.06498e-08	Aminopeptidase
Cs_ont_8g019250	-2.09261	5.06498e-08	PPR_long domain-containing protein
Cs_ont_9g019970	2.17255	5.06498e-08	Unknown protein
Cs_ont_1g017320	-3.36097	5.14235e-08	Unknown protein
Cs_ont_4g026610	-3.92357	5.77096e-08	SCP domain-containing protein
Cs_ont_6g011770	7.98192	6.28833e-08	Glycosyltransferase
Cs_ont_5g041740	-2.52492	6.4505e-08	Thylakoid lumenal protein TL20.3, chloroplastic
Cs_ont_9g025030	-2.35578	6.4505e-08	PKS_ER domain-containing protein
Cs_ont_5g034530	3.77774	6.46984e-08	Proteinase inhibitor
Cs_ont_3g017300	-2.26482	6.56177e-08	PsbP domain-containing protein
Cs_ont_6g000490	-2.6049	6.68149e-08	UPF0301 protein
Cs_ont_5g039690	-1.64247	6.79675e-08	LON peptidase N-terminal domain and RING finger protein 1
Cs_ont_3g019850	3.38248	6.86995e-08	Pectin acetylesterase
Cs_ont_8g026500	5.45019	6.88359e-08	Protein SOB FIVE-LIKE 5
Cs_ont_5g045210	-3.61501	6.91567e-08	FAD-binding FR-type domain-containing protein
Cs_ont_5g033980	1.71949	7.09066e-08	Fe2OG dioxygenase domain-containing protein
Cs_ont_6g019090	-2.46121	7.11533e-08	thioredoxin-like protein AAED1, chloroplastic
Cs_ont_9g007830	-2.15668	7.39787e-08	1-aminocyclopropane-1-carboxylate oxidase-like 1
Cs_ont_5g049090	-1.45837	7.56018e-08	Ubiquitin ligase protein cop1, putative
Cs_ont_8g002660	-4.45793	7.60214e-08	Outer envelope pore protein 16, chloroplastic
Cs_ont_8g000990	4.13628	7.94416e-08	Ubiquitinyl hydrolase 1
Cs_ont_5g032790	2.16569	7.96596e-08	Protein kinase domain-containing protein
Cs_ont_1g028230	-1.84194	8.75402e-08	Ferredoxin--NADP reductase, chloroplastic
Cs_ont_3g015310	2.22896	9.49357e-08	HIG1 domain-containing protein
Cs_ont_7g023810	8.58867	9.90279e-08	AP2/ERF domain-containing protein
Cs_ont_3g007870	5.47776	1.00516e-07	Stearoyl-[acyl-carrier-protein] 9-desaturase
Cs_ont_5g001240	6.16627	1.01296e-07	Cyclin
Cs_ont_7g002920	-1.88704	1.03294e-07	Cytochrome P450 82A3
Cs_ont_4g014940	2.62486	1.03309e-07	DUF3700 domain-containing protein
Cs_ont_5g003340	-2.46587	1.11623e-07	Ribosomal RNA small subunit methyltransferase G
Cs_ont_6g014880	-2.19408	1.15966e-07	Protein FAR1-RELATED SEQUENCE
Cs_ont_5g003290	-2.27869	1.18369e-07	MFS domain-containing protein
Cs_ont_7g006290	-2.46759	1.18859e-07	Auxin response factor
Cs_ont_2g013090	-3.02377	1.1909e-07	NAD(P)H-quinone oxidoreductase subunit L
Cs_ont_6g001320	-1.39412	1.1909e-07	RRM domain-containing protein
Cs_ont_5g016590	-4.30979	1.20827e-07	Caffeic acid 3-O-methyltransferase
Cs_ont_8g022150	2.28968	1.20852e-07	Organ-specific protein S2
Cs_ont_8g027320	-3.30467	1.21211e-07	Malate dehydrogenase
Cs_ont_2g030680	-1.81928	1.21683e-07	Phospholipase A2 2
Cs_ont_1g007730	10.1355	1.23708e-07	Peroxidase
Cs_ont_3g033030	-3.38533	1.26331e-07	NAC domain-containing protein
Cs_ont_7g018780	-9.46944	1.26331e-07	Carboxypeptidase
Cs_ont_4g026790	2.92715	1.27782e-07	Cytochrome P450 family protein
Cs_ont_5g042990	-1.79695	1.31122e-07	FAD_binding_3 domain-containing protein
Cs_ont_2g011940	1.95841	1.3592e-07	zinc finger protein CONSTANS-LIKE 10-like
Cs_ont_6g008300	-1.90479	1.37382e-07	Protein BIC1
Cs_ont_3g003670	-2.45312	1.40281e-07	Unknown protein
Cs_ont_4g018340	-2.23001	1.45547e-07	Inositol-1,4,5-trisphosphate 5-phosphatase
Cs_ont_6g023680	-2.1207	1.4578e-07	Zinc finger CCCH domain-containing protein ZFN-like
Cs_ont_4g022600	-1.40274	1.49741e-07	SAC domain-containing protein
Cs_ont_7g023040	-3.20458	1.50343e-07	Two-component response regulator
Cs_ont_3g001500	-2.65112	1.52415e-07	Prolyl oligopeptidase
Cs_ont_3g019230	-2.81656	1.54363e-07	Aldo_ket_red domain-containing protein
Cs_ont_5g002770	-3.2656	1.54363e-07	(+)-neomenthol dehydrogenase
Cs_ont_4g006950	-3.30133	1.56831e-07	ABC transporter family protein
Cs_ont_4g022280	-2.25399	1.60028e-07	FCS-Like Zinc finger 14
Cs_ont_9g006300	1.97523	1.60028e-07	sulfate transporter 3.1-like
Cs_ont_5g005930	1.61064	1.60159e-07	Haloacid dehalogenase-like hydrolase superfamily protein
Cs_ont_8g025230	-1.67298	1.67682e-07	stress enhanced protein 1, chloroplastic
Cs_ont_4g008970	-5.13055	1.72949e-07	Unknown protein
Cs_ont_3g018140	-2.0929	1.73838e-07	Hydrolase_4 domain-containing protein
Cs_ont_4g025570	-6.60482	1.73849e-07	Glycosyltransferase
Cs_ont_1g014050	-3.56615	1.80034e-07	TPR_REGION domain-containing protein
Cs_ont_6g007760	2.03319	1.80455e-07	GDSL esterase/lipase
Cs_ont_6g010770	6.11993	1.90598e-07	Protein kinase domain-containing protein
Cs_ont_1g016810	-1.63906	1.93826e-07	Photosystem I reaction center subunit VI, chloroplastic
Cs_ont_9g013230	-2.59617	1.98127e-07	Transcription factor FAMA
Cs_ont_1g005590	-2.3122	2.05265e-07	ABC transporter-like protein
Cs_ont_1g018450	-1.59393	2.23709e-07	Chaperone protein DnaJ
Cs_ont_7g014930	-3.67717	2.25994e-07	Alpha/beta-Hydrolases superfamily protein
Cs_ont_2g007320	-2.96339	2.3393e-07	MFS domain-containing protein
Cs_ont_1g024270	2.15947	2.35064e-07	Maternal effect embryo arrest 59
Cs_ont_5g024870	-1.97973	2.36306e-07	Cytochrome P450
Cs_ont_1g027000	-1.9765	2.39132e-07	Mannan endo-1,4-beta-mannosidase
Cs_ont_3g001060	-1.68384	2.4812e-07	BTB/POZ domain-containing protein At2g30600
Cs_ont_9g007150	-1.67752	2.66272e-07	Zinc finger, CCHC-type
Cs_ont_6g003980	-2.82634	2.67192e-07	Ribulose bisphosphate carboxylase small chain
Cs_ont_2g008680	7.53314	2.99124e-07	WRKY domain-containing protein
Cs_ont_7g011050	-1.18888	3.08202e-07	CAAX amino terminal protease
Cs_ont_6g007840	-2.18613	3.0948e-07	Solute carrier family 35 member F2
Cs_ont_4g003900	-1.57988	3.16475e-07	Protein kinase domain-containing protein
Cs_ont_7g004310	-2.61444	3.16475e-07	PsbP domain-containing protein
Cs_ont_4g015630	-5.9687	3.2121e-07	Dynein light chain
Cs_ont_7g023350	6.35635	3.22772e-07	protein terminal ear1
Cs_ont_9g015360	-2.47882	3.22963e-07	Glutamine amidotransferase type-2 domain-containing protein
Cs_ont_1g024720	-9.4237	3.26729e-07	Zeaxanthin epoxidase, chloroplastic
Cs_ont_2g008510	4.51598	3.48951e-07	FAD-binding PCMH-type domain-containing protein
Cs_ont_5g006350	2.84039	3.68763e-07	Unknown protein
Cs_ont_5g048150	-3.34698	3.85785e-07	p450
Cs_ont_5g045040	-1.89329	3.87272e-07	DEHYDRATION-INDUCED 19, putative isoform 1
Cs_ont_3g000640	6.49679	3.95193e-07	NAC domain-containing protein
Cs_ont_8g024850	-2.25007	3.98366e-07	RING-type E3 ubiquitin transferase
Cs_ont_5g010860	-3.63507	4.01982e-07	C2H2-type domain-containing protein
Cs_ont_1g021530	-2.49139	4.10441e-07	serine/threonine-protein kinase SAPK2-like
Cs_ont_3g016200	1.99099	4.17143e-07	Peroxisomal adenine nucleotide carrier 1 like
Cs_ont_2g006670	2.50882	4.1728e-07	Cysteine-rich receptor-like protein kinase 8
Cs_ont_4g019030	5.17515	4.22441e-07	Geranylgeranyl diphosphate synthase
Cs_ont_1g003650	8.3751	4.25072e-07	Unknown protein
Cs_ont_5g048350	-3.41621	4.25072e-07	Phosphoglycerate mutase-like protein AT74H
Cs_ont_1g002150	-1.33645	4.28045e-07	Heat-inducible transcription repressor HrcA
Cs_ont_3g011330	3.81127	4.32668e-07	Homeobox domain-containing protein
Cs_ont_3g032380	-4.06215	4.50714e-07	Protein NRT1/ PTR FAMILY 4.4
Cs_ont_2g001320	8.47374	4.56164e-07	Unknown protein
Cs_ont_9g026170	-2.43963	4.59546e-07	ULP_PROTEASE domain-containing protein
Cs_ont_4g024880	-3.29827	4.6044e-07	FCS-Like Zinc finger 14
Cs_ont_5g018050	2.24136	4.70899e-07	PfkB domain-containing protein
Cs_ont_3g003010	-1.71784	4.73129e-07	lon protease 2-like
Cs_ont_5g002360	-2.82755	4.89553e-07	subtilisin-like protease SBT1.1
Cs_ont_5g038030	-2.89773	4.89553e-07	BHLH domain-containing protein
Cs_ont_2g025950	-2.62433	4.95184e-07	Glyceraldehyde-3-phosphate dehydrogenase
Cs_ont_5g002480	-3.66063	5.13393e-07	RING-type domain-containing protein
Cs_ont_4g002650	-2.8964	5.18882e-07	protein NRT1/ PTR FAMILY 6.2-like
Cs_ont_8g015890	-1.38752	5.2542e-07	2-carboxy-1,4-naphthoquinone phytyltransferase, chloroplastic
Cs_ont_2g005600	-5.15288	5.29712e-07	NAC domain-containing protein
Cs_ont_8g018720	2.22333	5.33338e-07	Glutamyl-tRNA(Gln) amidotransferase subunit A
Cs_ont_7g026310	2.18255	5.4624e-07	HVA22-like protein
Cs_ont_9g013690	-2.6234	5.51909e-07	high mobility group B protein 15-like
Cs_ont_7g015370	-3.87375	5.55679e-07	X8 domain-containing protein
Cs_ont_4g004620	-1.89585	5.69552e-07	Hydrolase_4 domain-containing protein
Cs_ont_1g024910	3.84829	5.73553e-07	Lipase_3 domain-containing protein
Cs_ont_3g027630	8.54179	5.73553e-07	Stemmadenine O-acetyltransferase
Cs_ont_5g012310	-8.83681	5.86024e-07	CRIB domain-containing protein RIC7
Cs_ont_5g017470	-3.55876	5.86024e-07	Inositol transporter 1
Cs_ont_9g025070	-2.8677	5.86024e-07	ATP-dependent Clp protease ATP-binding subunit clpX
Cs_ont_6g025500	1.97887	5.90412e-07	ATP citrate synthase
Cs_ont_8g002420	-1.75797	6.0603e-07	PGR5-like protein
Cs_ont_8g007850	2.23118	6.19976e-07	Ferredoxin
Cs_ont_6g020540	-3.35266	6.25795e-07	Cyclic nucleotide-binding domain-containing protein
Cs_ont_8g000800	-3.97969	6.40558e-07	Ubiquitin-protein ligase, putative
Cs_ont_9g017610	-3.60972	6.43958e-07	Unknown protein
Cs_ont_5g041100	-3.19355	6.47236e-07	1-aminocyclopropane-1-carboxylate synthase 1
Cs_ont_2g001990	1.76634	6.55684e-07	(S)-2-hydroxy-acid oxidase
Cs_ont_2g008970	-2.21974	6.55684e-07	Unknown protein
Cs_ont_1g029680	1.90876	6.5711e-07	Thioredoxin reductase
Cs_ont_2g030190	-1.78745	6.8503e-07	Tyrosine-specific transport protein, putative
Cs_ont_5g009730	-1.64422	6.88666e-07	Unknown protein
Cs_ont_4g006130	-2.69336	6.9761e-07	SPX domain-containing protein
Cs_ont_2g031670	-2.14159	7.03975e-07	Sacchrp_dh_NADP domain-containing protein
Cs_ont_9g003320	1.45053	7.4695e-07	RING finger and CHY zinc finger domain-containing protein 1 isoform 1
Cs_ont_8g012640	-1.73684	7.48603e-07	C2H2-type domain-containing protein
Cs_ont_3g027770	-2.04248	7.54548e-07	Potassium channel AKT2
Cs_ont_5g049850	-2.23135	7.82881e-07	Transcription factor NLP7
Cs_ont_3g029030	-1.12186	7.94252e-07	Ion channel DMI1
Cs_ont_4g009080	-2.77378	8.0588e-07	RING-type domain-containing protein
Cs_ont_7g009320	1.50676	8.39935e-07	AMMECR1 domain-containing protein
Cs_ont_9g006240	-2.72481	8.39935e-07	VAN3-binding protein-like isoform X1
Cs_ont_5g006040	3.27594	8.58569e-07	Chitinase
Cs_ont_3g011170	3.59067	8.58845e-07	Protein EXORDIUM-like 2
Cs_ont_4g024250	1.49148	8.64114e-07	H(+)-exporting diphosphatase
Cs_ont_1g012070	-3.0447	8.66544e-07	DRBM domain-containing protein
Cs_ont_9g004770	8.82256	8.72939e-07	Peptidase A1 domain-containing protein
Cs_ont_4g005440	-1.91016	8.81366e-07	Glycine dehydrogenase (decarboxylating), mitochondrial
Cs_ont_7g023980	1.41686	8.81366e-07	Protein DETOXIFICATION
Cs_ont_6g016140	-4.68725	9.24279e-07	Unknown protein
Cs_ont_2g016420	1.48124	9.39562e-07	zinc finger protein CONSTANS-LIKE 9-like
Cs_ont_4g014610	5.71311	9.45334e-07	Unknown protein
Cs_ont_2g001440	-1.37195	9.80838e-07	Leucine--tRNA ligase
Cs_ont_4g013010	-1.15129	1.00585e-06	RNA helicase
Cs_ont_5g035750	8.29522	1.00911e-06	Bulb-type lectin domain containing protein
Cs_ont_5g033520	2.20683	1.01135e-06	60S ribosomal protein L18a
Cs_ont_7g002290	-2.2379	1.02052e-06	Cofac_haem_bdg domain-containing protein
Cs_ont_2g028090	-1.69986	1.03394e-06	Beta-1,4-N-acetylglucosaminyltransferase family protein isoform 1
Cs_ont_2g015440	-2.91877	1.06488e-06	AB hydrolase-1 domain-containing protein
Cs_ont_2g002950	8.47477	1.07331e-06	Fe2OG dioxygenase domain-containing protein
Cs_ont_8g024220	-4.25378	1.07331e-06	Abhydrolase_3 domain-containing protein
Cs_ont_7g005580	-1.36814	1.08508e-06	Protein kinase domain-containing protein
Cs_ont_5g038080	-2.43875	1.10039e-06	Dof-type domain-containing protein
Cs_ont_5g000760	8.17542	1.12382e-06	Ethylene-responsive transcription factor, putative
Cs_ont_9g009210	3.22868	1.13878e-06	Protein NRT1/ PTR FAMILY 5.2
Cs_ont_4g007880	-4.577	1.14645e-06	Unknown protein
Cs_ont_5g002580	-1.42988	1.15806e-06	Homeobox-leucine zipper protein ROC6
Cs_ont_1g002170	5.79717	1.17431e-06	Cytochrome P450 78A7-like
Cs_ont_8g029000	-3.10364	1.22554e-06	Transcription factor NLP2
Cs_ont_4g012850	-7.76697	1.22787e-06	RNase H domain-containing protein
Cs_ont_1g006690	-2.26042	1.24146e-06	Filament-like plant protein 3
Cs_ont_3g018970	-5.47381	1.24146e-06	UDP-glycosyltransferase
Cs_ont_7g003840	2.33789	1.26259e-06	Heat shock cognate 70 kDa protein
Cs_ont_7g027710	-2.92931	1.26691e-06	Protein NEOXANTHIN-DEFICIENT 1
Cs_ont_2g014720	7.07937	1.28606e-06	Receptor-like serine/threonine-protein kinase
Cs_ont_4g014780	2.18127	1.29843e-06	RING-type domain-containing protein
Cs_ont_5g038180	-8.88486	1.34386e-06	Unknown protein
Cs_ont_3g000770	-2.45302	1.37042e-06	Glyceraldehyde-3-phosphate dehydrogenase
Cs_ont_3g001830	-2.70908	1.37042e-06	Alcohol dehydrogenase, putative
Cs_ont_5g040190	-1.51504	1.37042e-06	S1 motif domain-containing protein
Cs_ont_1g007560	-4.58287	1.39989e-06	Protein kinase domain-containing protein
Cs_ont_2g008480	4.97537	1.40841e-06	FAD-binding PCMH-type domain-containing protein
Cs_ont_5g042940	3.61838	1.41156e-06	Lipase_3 domain-containing protein
Cs_ont_3g015420	3.27944	1.42084e-06	Rapid ALkalinization Factor
Cs_ont_7g016940	-9.21399	1.44153e-06	F-box/kelch-repeat protein SKIP25
Cs_ont_5g023120	1.97134	1.44587e-06	tRNA-binding domain-containing protein
Cs_ont_5g014070	-1.19299	1.48946e-06	PKS_ER domain-containing protein
Cs_ont_8g028250	-1.49331	1.48946e-06	protein CHAPERONE-LIKE PROTEIN OF POR1, chloroplastic-like
Cs_ont_3g007700	-2.32171	1.49613e-06	Protein kinase domain-containing protein
Cs_ont_7g016120	1.50351	1.49613e-06	NADH-cytochrome b5 reductase
Cs_ont_5g045080	-2.3432	1.50739e-06	Methylthioribose-1-phosphate isomerase
Cs_ont_2g031020	3.72914	1.52928e-06	Benzyl alcohol O-benzoyltransferase
Cs_ont_6g002990	8.26872	1.53599e-06	NADH-ubiquinone reductase complex 1 MLRQ subunit
Cs_ont_1g018080	1.95258	1.54517e-06	RING-H2 finger protein ATL3-like
Cs_ont_8g001950	-1.9511	1.54517e-06	Protein PLASTID TRANSCRIPTIONALLY ACTIVE 16, chloroplastic
Cs_ont_9g005470	1.31233	1.55476e-06	5'-nucleotidase
Cs_ont_4g028650	-2.04298	1.59723e-06	Chlororespiratory reduction 6
Cs_ont_5g041770	-4.26142	1.60833e-06	Beta-fructofuranosidase
Cs_ont_8g028560	2.02966	1.69075e-06	Amino acid transporter, transmembrane
Cs_ont_8g016350	-4.59689	1.70101e-06	Unknown protein
Cs_ont_7g016150	-4.85355	1.74268e-06	Transcription factor MYB60
Cs_ont_3g001070	-1.7958	1.7761e-06	BTB/POZ domain-containing protein At2g30600
Cs_ont_5g009240	3.90488	1.77658e-06	Peroxidase
Cs_ont_3g002310	3.06887	1.7949e-06	gibberellin-regulated protein 1-like
Cs_ont_7g028720	-1.73366	1.81792e-06	Carotenoid cleavage dioxygenase 1
Cs_ont_4g000530	-1.66772	1.81945e-06	Elongation factor 1-alpha
Cs_ont_1g003880	-1.73518	1.83386e-06	PAP_fibrillin domain-containing protein
Cs_ont_1g024880	2.69716	1.85424e-06	Protein kinase domain-containing protein
Cs_ont_4g024960	-2.86294	1.86887e-06	SAM domain-containing protein
Cs_ont_7g011370	-3.5792	1.87618e-06	Aluminum-activated malate transporter
Cs_ont_6g010420	3.49626	1.87731e-06	Dirigent protein
Cs_ont_9g025290	4.38807	1.89291e-06	Methyltransferase
Cs_ont_6g025650	2.02623	1.89786e-06	S-adenosylmethionine synthase
Cs_ont_5g011340	-1.95495	1.9125e-06	PSII 6.1 kDa protein
Cs_ont_6g003760	2.27203	1.95417e-06	Allene-oxide cyclase
Cs_ont_3g006140	6.21046	2.02025e-06	Protein DETOXIFICATION
Cs_ont_6g010760	-3.54337	2.03273e-06	Unknown protein
Cs_ont_5g050120	2.25141	2.05913e-06	Oligopeptide transporter, putative
Cs_ont_7g001730	-1.28385	2.10142e-06	Differentiation-associated protein 1, putative isoform 2
Cs_ont_1g017430	3.01063	2.12188e-06	Casein kinase I protein isoform 1
Cs_ont_1g017070	1.51037	2.20671e-06	Auxin-responsive protein
Cs_ont_2g009640	-2.21015	2.23016e-06	Sulfiredoxin
Cs_ont_9g023600	-5.16119	2.3239e-06	Peroxisomal membrane protein 11B-like
Cs_ont_2g020770	-1.29384	2.33367e-06	Protein THYLAKOID FORMATION1, chloroplastic
Cs_ont_2g008990	-2.20941	2.36393e-06	Protein kinase domain-containing protein
Cs_ont_5g005060	-5.28455	2.36393e-06	auxin-responsive protein SAUR32-like
Cs_ont_6g006030	-2.12489	2.36393e-06	Cytochrome P450, putative
Cs_ont_1g010960	4.63959	2.36664e-06	Cytochrome P450 71A1-like
Cs_ont_6g002790	-8.2436	2.37658e-06	SERPIN domain-containing protein
Cs_ont_6g004730	-1.60395	2.3895e-06	EAF domain-containing protein
Cs_ont_4g022000	2.31755	2.4025e-06	Protein kinase domain-containing protein
Cs_ont_4g025400	1.22228	2.46547e-06	Fiber protein Fb15
Cs_ont_4g023710	-1.01058	2.56613e-06	Protein-serine/threonine phosphatase
Cs_ont_2g011380	9.52538	2.56661e-06	Transcription factor MYB21
Cs_ont_5g047000	-8.85968	2.58648e-06	Nodulin-like domain-containing protein
Cs_ont_3g021730	-1.55259	2.70941e-06	Plastidal glycolate/glycerate translocator 1, chloroplastic
Cs_ont_5g032890	-1.92594	2.70941e-06	Peptide-methionine (R)-S-oxide reductase
Cs_ont_1g000790	-1.9428	2.71504e-06	Inositol-3-phosphate synthase
Cs_ont_2g018650	-1.22013	2.79528e-06	Lycopene beta/epsilon cyclase protein isoform 2
Cs_ont_9g015270	-4.73094	2.90479e-06	Str_synth domain-containing protein
Cs_ont_3g007980	-2.62133	2.9308e-06	PsbP domain-containing protein
Cs_ont_2g001840	-1.61298	3.00976e-06	starch synthase 3, chloroplastic/amyloplastic
Cs_ont_5g007700	-6.34951	3.08102e-06	DnaJ homolog subfamily B member 6
Cs_ont_4g003020	1.13384	3.1443e-06	Cytochrome b-c1 complex subunit 7
Cs_ont_9g024090	-1.72208	3.1443e-06	protein LOW PSII ACCUMULATION 2, chloroplastic-like
Cs_ont_1g017420	-5.71878	3.14823e-06	Unknown protein
Cs_ont_5g038280	6.01791	3.15039e-06	MADS-box protein
Cs_ont_3g005080	-1.44983	3.28617e-06	Thioredoxin domain-containing protein
Cs_ont_5g044340	-1.86732	3.29789e-06	Protein kinase domain-containing protein
Cs_ont_6g007530	8.42962	3.41215e-06	AP2/ERF domain-containing protein
Cs_ont_1g015250	-2.1169	3.4371e-06	D-glycerate 3-kinase, chloroplastic
Cs_ont_4g016500	-4.65911	3.44242e-06	Spindle pole body component protein
Cs_ont_3g007920	4.82084	3.46497e-06	Alcohol dehydrogenase
Cs_ont_4g025910	-3.14956	3.46497e-06	Protein kinase domain-containing protein
Cs_ont_8g005030	-2.8885	3.46497e-06	Senescence regulator
Cs_ont_8g012330	-1.59148	3.50946e-06	UvrD-like helicase ATP-binding domain-containing protein
Cs_ont_5g004350	-1.49715	3.62437e-06	Glyco_18 domain-containing protein
Cs_ont_5g027750	-1.8447	3.75651e-06	ABC transporter domain-containing protein
Cs_ont_3g007680	4.87167	3.99056e-06	Dof-type domain-containing protein
Cs_ont_8g023250	-1.39534	4.07567e-06	Cytochrome b6-f complex subunit 7
Cs_ont_6g023670	-3.48743	4.15692e-06	Unknown protein
Cs_ont_3g004380	-3.28625	4.21816e-06	Protein kinase domain-containing protein
Cs_ont_5g001230	-2.18312	4.26018e-06	BHLH domain-containing protein
Cs_ont_6g019800	-2.42511	4.26128e-06	Unknown protein
Cs_ont_9g015260	-8.74517	4.30279e-06	Str_synth domain-containing protein
Cs_ont_Un000160	-2.13918	4.34456e-06	NAD(P)H-quinone oxidoreductase subunit 1, chloroplastic
Cs_ont_2g028490	8.34823	4.40753e-06	Oleosin
Cs_ont_7g022320	4.65309	4.41256e-06	Cytochrome P450
Cs_ont_2g007700	8.01283	4.48158e-06	Carbohydrate-binding X8 domain superfamily protein isoform 2
Cs_ont_9g007490	1.78453	4.48158e-06	UPF0481 protein At3g47200
Cs_ont_6g021650	-2.47227	4.4924e-06	MYB transcription factor
Cs_ont_4g021940	-2.18434	4.49485e-06	N-acetyltransferase domain-containing protein
Cs_ont_5g006180	-2.11782	4.50849e-06	Two-pore potassium channel 5-like
Cs_ont_5g033660	-2.35532	4.76461e-06	Cytochrome P450 CYP72A219
Cs_ont_4g015100	-9.08839	4.76678e-06	NAC domain-containing protein
Cs_ont_8g027680	4.18952	4.76678e-06	Nodulin-like domain-containing protein
Cs_ont_9g004320	-1.40531	4.82732e-06	Glutamine synthetase
Cs_ont_7g011480	-2.00431	4.8288e-06	Glycine cleavage system H protein
Cs_ont_4g008840	2.72926	4.89243e-06	AP2/ERF domain-containing protein
Cs_ont_8g026380	1.29069	4.91575e-06	Unknown protein
Cs_ont_6g025150	-1.73684	4.93154e-06	Phosphoglycolate phosphatase
Cs_ont_1g022400	-1.02629	4.98062e-06	Cinnamyl alcohol dehydrogenase
Cs_ont_7g001550	4.34725	5.01981e-06	Fe2OG dioxygenase domain-containing protein
Cs_ont_8g018340	1.51403	5.02971e-06	CHCH domain-containing protein
Cs_ont_4g012420	2.68915	5.03107e-06	Calcium-binding allergen Ole e 8
Cs_ont_8g023210	-4.14444	5.05164e-06	Transmembrane protein 45A
Cs_ont_5g042580	1.9005	5.07629e-06	Acyl-coenzyme A oxidase
Cs_ont_5g015100	2.27532	5.1986e-06	Glucan endo-1,3-beta-D-glucosidase
Cs_ont_6g023800	1.44775	5.1986e-06	Isopentenyl-diphosphate Delta-isomerase
Cs_ont_8g017120	-1.43616	5.27458e-06	Aldo_ket_red domain-containing protein
Cs_ont_6g007460	1.69858	5.37104e-06	trihelix transcription factor PTL-like
Cs_ont_7g025030	1.26631	5.49977e-06	Nucleobase-ascorbate transporter 7
Cs_ont_5g010660	-2.17865	5.73321e-06	Kinase family protein
Cs_ont_6g000130	-3.35486	5.73321e-06	TCP domain-containing protein
Cs_ont_1g015000	-1.06116	5.80861e-06	ABC transporter G family member 36
Cs_ont_5g024510	-3.85498	5.80861e-06	Sucrose-phosphate synthase
Cs_ont_3g012880	9.53618	5.84919e-06	Branched-chain-amino-acid aminotransferase
Cs_ont_5g014650	2.58218	6.02002e-06	Protein quirky
Cs_ont_9g020900	-2.00921	6.04482e-06	Tr-type G domain-containing protein
Cs_ont_6g026360	-2.41895	6.09214e-06	Unknown protein
Cs_ont_4g016170	-2.77159	6.26924e-06	Receptor-like serine/threonine-protein kinase
Cs_ont_1g021930	2.27971	6.45008e-06	ATP-dependent 6-phosphofructokinase
Cs_ont_5g004300	-3.55651	6.48182e-06	Glycosyltransferase
Cs_ont_1g020680	-1.102	6.53326e-06	TRAM domain-containing protein
Cs_ont_4g012470	-1.71777	6.55618e-06	S5A_REDUCTASE domain-containing protein
Cs_ont_2g034230	2.64158	6.67729e-06	Peroxidase
Cs_ont_1g024090	-1.43851	6.74534e-06	WD_REPEATS_REGION domain-containing protein
Cs_ont_8g027730	2.05515	6.78365e-06	Actin-depolymerizing factor
Cs_ont_2g009250	-2.15995	6.85847e-06	Transducin/WD40 repeat-like superfamily protein, putative
Cs_ont_2g017960	-1.81318	6.87601e-06	Unknown protein
Cs_ont_2g005080	-1.56981	6.88853e-06	UBC core domain-containing protein
Cs_ont_5g006400	-6.58912	6.94281e-06	Short-chain dehydrogenase reductase
Cs_ont_5g006530	7.38775	7.03242e-06	Transcription factor MYB108-like
Cs_ont_7g023970	2.44888	7.11578e-06	Amine oxidase
Cs_ont_8g000010	-1.83965	7.15501e-06	Protein phosphatase
Cs_ont_1g006760	1.49473	7.15735e-06	Trans-cinnamate 4-monooxygenase
Cs_ont_4g017340	-1.58869	7.20701e-06	Polyubiquitin
Cs_ont_1g013780	-1.42647	7.2444e-06	Protein kinase domain-containing protein
Cs_ont_2g018090	-2.42244	7.25886e-06	GDSL esterase/lipase
Cs_ont_8g022120	2.61458	7.28384e-06	BURP domain protein USPL1
Cs_ont_2g006310	2.84829	7.42192e-06	G-type lectin S-receptor-like serine/threonine-protein kinase B120
Cs_ont_5g039930	-2.40324	7.52844e-06	Mads box protein, putative
Cs_ont_7g024580	-1.51245	7.53085e-06	2-methylene-furan-3-one reductase-like
Cs_ont_Un000220	-1.40741	7.74647e-06	Ribulose bisphosphate carboxylase large chain
Cs_ont_6g002150	-9.38461	7.8917e-06	Type I inositol polyphosphate 5-phosphatase 4-like
Cs_ont_4g005860	2.23032	8.02247e-06	Blue copper protein-like
Cs_ont_3g016460	-4.5713	8.11567e-06	BTB/POZ domain-containing protein DOT3
Cs_ont_3g022110	-4.82088	8.13378e-06	Unknown protein
Cs_ont_8g007820	-2.28001	8.13378e-06	Protein BIC1
Cs_ont_7g024050	-1.48663	8.17695e-06	Phosphate transporter
Cs_ont_4g022540	-1.83451	8.21363e-06	Alpha/beta-Hydrolases superfamily protein, putative
Cs_ont_3g022300	-1.43012	8.2191e-06	Cadmium induced protein AS8
Cs_ont_6g013230	-4.85895	8.28737e-06	Protein kinase domain-containing protein
Cs_ont_5g037590	-1.80183	8.30805e-06	Calcium sensing receptor chloroplastic
Cs_ont_8g000950	2.19207	8.32987e-06	C2H2-type domain-containing protein
Cs_ont_2g017930	6.8112	8.4777e-06	Unknown protein
Cs_ont_3g013080	6.76948	8.4777e-06	FKBP-type peptidyl-prolyl cis-trans isomerase family protein
Cs_ont_3g017660	-11.5147	8.4777e-06	Superoxide dismutase [Cu-Zn]
Cs_ont_4g023370	-1.51564	8.4777e-06	Photosystem II PsbX
Cs_ont_8g014690	-1.75115	8.4777e-06	Chlorophyll a-b binding protein, chloroplastic
Cs_ont_9g024810	-2.89879	8.4777e-06	Gibberellin 20-oxidase 1
Cs_ont_5g001580	8.29817	8.56893e-06	Pectinesterase
Cs_ont_7g026150	1.95165	8.56893e-06	MYB transcription factor
Cs_ont_4g028510	-3.33242	8.63067e-06	Peptidyl-prolyl cis-trans isomerase
Cs_ont_6g009600	-2.66317	8.63197e-06	Nuclear transcription factor Y subunit A
Cs_ont_6g014960	-3.01804	8.71919e-06	RING-type domain-containing protein
Cs_ont_9g010650	-2.1085	8.82152e-06	Beta-amylase
Cs_ont_4g021060	-2.10869	8.83505e-06	TPT domain-containing protein
Cs_ont_5g004950	-1.6836	8.94662e-06	Unknown protein
Cs_ont_5g013270	2.61712	9.06674e-06	Pectate lyase
Cs_ont_4g020270	6.17654	9.17773e-06	Cytochrome P450 71D11
Cs_ont_7g017520	-2.42368	9.23027e-06	Alcohol dehydrogenase-like 1
Cs_ont_1g009140	-1.90296	9.24297e-06	F-box domain-containing protein
Cs_ont_4g006920	-1.33684	9.30255e-06	Bile acid:sodium symporter
Cs_ont_1g021420	-1.65002	9.4214e-06	haloacid dehalogenase-like hydrolase domain-containing protein At4g39970
Cs_ont_9g009140	2.06247	9.42219e-06	peroxisomal membrane protein PMP22-like
Cs_ont_2g019110	-1.97783	9.60368e-06	Hexosyltransferase
Cs_ont_5g012360	-7.9962	9.78793e-06	Glutathione gamma-glutamylcysteinyltransferase
Cs_ont_8g024450	4.73433	9.78793e-06	PKS_ER domain-containing protein
Cs_ont_5g016230	-2.26535	9.83441e-06	Protein kinase domain-containing protein
Cs_ont_6g003510	-5.68803	9.91864e-06	RNase H domain-containing protein
Cs_ont_7g020340	1.39138	9.91864e-06	Unknown protein
Cs_ont_1g014800	2.9763	9.92287e-06	Unknown protein
Cs_ont_6g004430	-4.19649	9.93246e-06	Protein DETOXIFICATION
Cs_ont_5g013350	-4.47644	9.93569e-06	Unknown protein
Cs_ont_9g022630	4.62858	1.02287e-05	ANK_REP_REGION domain-containing protein
Cs_ont_7g029250	-1.80205	1.03425e-05	Ecotropic viral integration site protein
Cs_ont_3g005820	2.78846	1.03842e-05	Tyrosine decarboxylase
Cs_ont_5g041530	1.26634	1.04028e-05	Flavonoid 3'-monooxygenase
Cs_ont_4g003000	1.42225	1.04252e-05	GTP-binding nuclear protein
Cs_ont_2g018990	2.0239	1.04475e-05	L-ascorbate oxidase-like
Cs_ont_7g006330	-2.02194	1.05034e-05	Phenolic glucoside malonyltransferase 1
Cs_ont_1g023740	2.80943	1.06491e-05	BTB domain-containing protein
Cs_ont_2g013240	-8.01064	1.06775e-05	Cytochrome P450 71A1
Cs_ont_8g021630	-2.16504	1.08211e-05	BHLH domain-containing protein
Cs_ont_5g038550	1.00405	1.08867e-05	RNA binding protein, putative isoform 2
Cs_ont_3g031040	5.26962	1.09148e-05	Plus3 domain-containing protein
Cs_ont_6g007120	2.19938	1.09863e-05	Threonine dehydratase
Cs_ont_7g023430	1.76629	1.11672e-05	Proteasome subunit beta
Cs_ont_8g000380	-1.62298	1.14341e-05	6-phosphofructo-2-kinase/fructose-2, 6-bisphosphatase
Cs_ont_5g008630	1.40537	1.16852e-05	Glutathione transferase
Cs_ont_1g014200	-3.85428	1.17273e-05	Caffeoyl-CoA O-methyltransferase
Cs_ont_5g004310	-1.69362	1.17748e-05	Glycosyltransferase
Cs_ont_3g022830	3.0814	1.18366e-05	Pectinesterase
Cs_ont_9g010700	-1.19152	1.18626e-05	Coenzyme F420 hydrogenase/dehydrogenase beta subunit
Cs_ont_4g022700	-7.53398	1.20666e-05	Pectinesterase
Cs_ont_4g017660	1.48244	1.20727e-05	Triose phosphate/phosphate translocator TPT, chloroplastic
Cs_ont_2g009880	8.10697	1.23719e-05	Unknown protein
Cs_ont_8g002260	-3.1254	1.27066e-05	Abscisic acid 8'-hydroxylase 2
Cs_ont_2g001850	-1.37018	1.27128e-05	ATP synthase gamma chain, chloroplastic-like
Cs_ont_2g003950	-3.01527	1.27885e-05	Malate dehydrogenase
Cs_ont_9g027080	2.20853	1.27885e-05	Ethylene-responsive transcription factor, putative
Cs_ont_7g024270	-1.77787	1.28258e-05	CRS2-associated factor 2, chloroplastic
Cs_ont_3g005610	1.42836	1.28941e-05	MYB transcription factor 13
Cs_ont_1g025160	-1.90644	1.30421e-05	Cyclin-dependent kinase inhibitor
Cs_ont_2g011220	-1.70911	1.30421e-05	Glutamyl-tRNA(Gln) amidotransferase subunit A like
Cs_ont_4g001140	-4.73153	1.30563e-05	Peptidase A1 domain-containing protein
Cs_ont_7g019120	-1.3193	1.31036e-05	Myosin-related family protein
Cs_ont_9g014730	2.08634	1.31247e-05	Serine hydroxymethyltransferase
Cs_ont_1g019220	2.32316	1.31347e-05	Flavonoid 3-hydroxylase, putative
Cs_ont_4g011690	-1.66159	1.31347e-05	Photosystem II PsbX
Cs_ont_5g014850	-2.14296	1.31347e-05	DUF1639 domain-containing protein
Cs_ont_6g001120	3.21605	1.31347e-05	Aa_trans domain-containing protein
Cs_ont_7g019670	2.16107	1.31347e-05	Transcription factor PERIANTHIA-like protein
Cs_ont_7g025740	-1.15852	1.31347e-05	protein NRT1/ PTR FAMILY 2.13
Cs_ont_5g016730	-2.10448	1.32255e-05	GTP diphosphokinase
Cs_ont_1g016720	-3.10641	1.33172e-05	Sulfite exporter TauE/SafE family protein 3
Cs_ont_9g010600	-2.60982	1.334e-05	C2 domain-containing protein
Cs_ont_9g028100	1.5627	1.33956e-05	Inosine-5'-monophosphate dehydrogenase
Cs_ont_6g016840	-1.78728	1.3426e-05	Tropinone reductase-like
Cs_ont_5g012590	-2.47742	1.36338e-05	Cellulose synthase
Cs_ont_2g024670	3.91662	1.38616e-05	Glutaredoxin domain-containing protein
Cs_ont_6g009460	-2.13218	1.40907e-05	Glycos_transf_1 domain-containing protein
Cs_ont_8g020220	-1.80084	1.40934e-05	Fn3_like domain-containing protein
Cs_ont_2g031340	-1.70322	1.44493e-05	NAD(P)-bd_dom domain-containing protein
Cs_ont_6g020490	5.99194	1.44608e-05	BTB/POZ-like protein
Cs_ont_1g022410	-2.05738	1.4463e-05	Cinnamyl alcohol dehydrogenase
Cs_ont_6g016920	2.73201	1.45974e-05	Protein kinase domain-containing protein
Cs_ont_2g015450	-1.43774	1.46502e-05	PSI subunit V
Cs_ont_1g006970	1.83792	1.47627e-05	60S ribosomal protein L10
Cs_ont_4g019440	-1.37448	1.47627e-05	GDP-L-galactose phosphorylase 1
Cs_ont_5g031740	-3.12972	1.47627e-05	Disease resistance protein RGA2
Cs_ont_5g048460	-1.56421	1.47627e-05	Mitogen-activated protein kinase
Cs_ont_9g015520	-1.76039	1.47818e-05	Amino acid transporter AVT1A
Cs_ont_1g004240	-2.74892	1.49239e-05	RING-type domain-containing protein
Cs_ont_8g013790	-2.98969	1.49381e-05	Protein NRT1/ PTR FAMILY 6.1
Cs_ont_1g019300	2.41892	1.51115e-05	Unknown protein
Cs_ont_9g018670	1.73	1.52812e-05	Calcium-binding EF-hand
Cs_ont_8g003410	1.4725	1.53651e-05	60S ribosomal protein like
Cs_ont_7g023400	1.69122	1.54381e-05	Sieve element occlusion
Cs_ont_9g020000	-2.93389	1.54995e-05	Potassium channel SKOR
Cs_ont_3g016810	-2.27824	1.55444e-05	Unknown protein
Cs_ont_5g047340	1.30125	1.56608e-05	Aldedh domain-containing protein
Cs_ont_7g004700	3.2238	1.56608e-05	Protein kinase domain-containing protein
Cs_ont_9g022440	6.52562	1.56608e-05	FAD-binding PCMH-type domain-containing protein
Cs_ont_8g022060	3.47622	1.58071e-05	BURP domain protein USPL1
Cs_ont_2g018860	-2.29075	1.58151e-05	Cellulose synthase-like B3, putative
Cs_ont_1g002790	-2.19812	1.58257e-05	Cellulose synthase
Cs_ont_6g023950	-2.0854	1.60844e-05	Thioredoxin F-type, chloroplastic
Cs_ont_5g017860	-2.05685	1.61761e-05	tetrapyrrole-binding protein, chloroplastic
Cs_ont_9g020430	-1.89411	1.6245e-05	Magnesium chelatase
Cs_ont_1g026630	-3.02964	1.64724e-05	CRAL-TRIO domain-containing protein
Cs_ont_3g008910	-2.01545	1.64724e-05	WD40-like Beta Propeller
Cs_ont_7g022790	-1.34574	1.65383e-05	death-associated protein kinase 1-like
Cs_ont_3g028150	-2.05621	1.69259e-05	ADP-ribosyl cyclase/cyclic ADP-ribose hydrolase
Cs_ont_2g006130	-4.01859	1.70758e-05	Mother of FT and TFL1
Cs_ont_9g000120	-2.49865	1.72378e-05	Diacylglycerol O-acyltransferase 3
Cs_ont_5g026190	1.23679	1.73486e-05	Cytochrome c
Cs_ont_3g005120	3.04663	1.76505e-05	Cold-regulated protein 27
Cs_ont_4g024910	-2.15581	1.80771e-05	Auxin response factor
Cs_ont_7g029070	-0.990006	1.8168e-05	Beta-glucosidase 12
Cs_ont_3g013020	-1.26882	1.84893e-05	DUF3054 domain-containing protein
Cs_ont_3g007440	-2.72542	1.86648e-05	D-fructose-1,6-bisphosphate 1-phosphohydrolase
Cs_ont_4g021230	-8.68163	1.87684e-05	Fructose-bisphosphate aldolase
Cs_ont_7g024090	-1.23999	1.87684e-05	Unknown protein
Cs_ont_7g023760	-1.49929	1.89851e-05	Beta-1,4-mannosyl-glycoprotein 4-beta-N-acetylglucosaminyltransferase
Cs_ont_8g028820	-1.69009	1.9114e-05	NmrA domain-containing protein
Cs_ont_4g012890	-1.37226	1.9355e-05	Alpha-santalene synthase
Cs_ont_7g014880	1.71653	1.9355e-05	3-hydroxyisobutyryl-CoA hydrolase-like protein 5
Cs_ont_5g003280	-2.76196	1.96e-05	PlsC domain-containing protein
Cs_ont_7g011840	-2.90363	1.96e-05	NAC domain-containing protein
Cs_ont_3g020310	-2.53427	1.98269e-05	F-box/kelch-repeat protein SKIP25
Cs_ont_3g033050	-2.15073	2.04071e-05	Protein kinase domain-containing protein
Cs_ont_6g003750	2.24362	2.04071e-05	Allene-oxide cyclase
Cs_ont_7g015250	-3.94802	2.04071e-05	Protein kinase domain-containing protein
Cs_ont_5g045780	0.962529	2.06729e-05	Triose phosphate/phosphate translocator TPT, chloroplastic
Cs_ont_9g026530	-1.54188	2.06729e-05	Sterol regulatory element-binding protein cleavage-activating protein, putative
Cs_ont_2g016540	-1.43436	2.07754e-05	Ribulose-1,5 bisphosphate carboxylase/oxygenase large subunit N-methyltransferase
Cs_ont_1g001620	2.74688	2.09053e-05	DUF4220 domain-containing protein
Cs_ont_4g023090	-2.40892	2.10739e-05	AB hydrolase-1 domain-containing protein
Cs_ont_9g022730	4.15253	2.11498e-05	ANK_REP_REGION domain-containing protein
Cs_ont_2g007830	4.52475	2.16299e-05	Cationic amino acid transporter 1
Cs_ont_6g007870	-2.38886	2.17444e-05	Purple acid phosphatase
Cs_ont_6g020100	-1.75128	2.18734e-05	Glycosyltransferase
Cs_ont_2g007640	1.26073	2.19041e-05	Metallo-hydrolase/oxidoreductase superfamily protein
Cs_ont_3g028560	-2.13438	2.19041e-05	Chlorophyll a-b binding protein, chloroplastic
Cs_ont_2g002000	3.88704	2.19568e-05	Tify domain-containing protein
Cs_ont_4g012760	2.05481	2.2013e-05	Guanine nucleotide-binding protein subunit beta-like protein
Cs_ont_4g008460	2.60417	2.20714e-05	RING-type E3 ubiquitin transferase
Cs_ont_6g013350	-1.44895	2.2403e-05	Saposin B-type domain-containing protein
Cs_ont_6g022560	1.55072	2.27159e-05	Late embryogenesis abundant protein At5g17165
Cs_ont_3g029390	2.11349	2.27523e-05	Heat shock 70 kDa protein, mitochondrial
Cs_ont_8g013720	-1.96914	2.32699e-05	Peptidylprolyl isomerase
Cs_ont_9g027270	-1.40231	2.40715e-05	Abscisic acid receptor PYL10
Cs_ont_2g011410	-2.02209	2.42593e-05	Copper-binding periplasmic protein
Cs_ont_6g005700	-1.77202	2.45191e-05	F-box family protein
Cs_ont_4g014790	8.0229	2.48826e-05	Expansin
Cs_ont_3g008880	2.82618	2.49704e-05	Amino acid permease 3-like protein
Cs_ont_5g030390	2.06273	2.51214e-05	60S acidic ribosomal protein P1, putative
Cs_ont_8g005400	3.15259	2.58002e-05	Homeobox domain-containing protein
Cs_ont_4g000760	-2.49809	2.59492e-05	F-box domain-containing protein
Cs_ont_7g017550	1.52519	2.60282e-05	Gamma-glutamylcyclotransferase family protein
Cs_ont_8g012120	-1.49594	2.6247e-05	Uracil-DNA glycosylase
Cs_ont_5g042290	-1.24293	2.62588e-05	WAT1-related protein
Cs_ont_3g006290	-1.56922	2.68694e-05	Mitochondrial transcription termination factor family protein isoform 1
Cs_ont_3g006620	-1.94898	2.73173e-05	Protein kinase domain-containing protein
Cs_ont_4g024700	-9.66721	2.73173e-05	Terpene cyclase/mutase family member
Cs_ont_5g000500	-3.51918	2.73173e-05	Cyclin
Cs_ont_9g025780	3.72985	2.73964e-05	Helicase
Cs_ont_5g047740	4.8143	2.78966e-05	FT-interacting protein 1
Cs_ont_2g004760	-1.68021	2.8414e-05	Dof-type domain-containing protein
Cs_ont_7g002880	-2.30973	2.85048e-05	Cytochrome P450 82A3
Cs_ont_5g037680	1.86028	2.86014e-05	Phosphopyruvate hydratase
Cs_ont_3g027860	-1.93604	2.86825e-05	Ferredoxin
Cs_ont_7g022160	-1.88032	2.88798e-05	Chlorophyll a-b binding protein, chloroplastic
Cs_ont_6g015400	-2.85986	2.92656e-05	Laccase
Cs_ont_2g014280	-1.15898	2.95998e-05	65-kDa microtubule-associated protein 6
Cs_ont_4g006750	-2.48575	2.96394e-05	SOUL heme-binding protein
Cs_ont_1g028600	-1.05139	2.97028e-05	Protein MID1-COMPLEMENTING ACTIVITY 1
Cs_ont_6g011990	-1.63218	3.02364e-05	WAT1-related protein At3g02690, chloroplastic
Cs_ont_4g025790	-1.63965	3.07603e-05	La-related protein 6 isoform 1
Cs_ont_5g048370	-3.67532	3.20597e-05	Homeobox domain-containing protein
Cs_ont_4g010430	-1.14304	3.21111e-05	Methyltransf_11 domain-containing protein
Cs_ont_7g024630	1.4463	3.21111e-05	protein NUCLEAR FUSION DEFECTIVE 6, chloroplastic/mitochondrial
Cs_ont_8g024390	-1.83516	3.23524e-05	Cyclin-dependent kinase inhibitor
Cs_ont_1g026810	1.61026	3.24739e-05	AAA domain-containing protein
Cs_ont_4g022470	-8.8733	3.25095e-05	Respiratory burst oxidase, putative
Cs_ont_3g002340	-1.3023	3.28803e-05	Unknown protein
Cs_ont_6g000270	-1.85173	3.31799e-05	UDP-glycosyltransferase 83A1
Cs_ont_8g026840	-1.46504	3.44287e-05	Unknown protein
Cs_ont_7g023700	-2.05026	3.44667e-05	chloroplast sensor kinase, chloroplastic
Cs_ont_9g014610	2.37245	3.47219e-05	Glycine-rich RNA-binding protein
Cs_ont_2g024030	-1.79639	3.47595e-05	Chloride channel protein
Cs_ont_5g005430	-2.24564	3.47595e-05	BHLH domain-containing protein
Cs_ont_1g005060	-1.56067	3.54448e-05	NAD(P)H-quinone oxidoreductase subunit O
Cs_ont_5g004500	-1.71242	3.58247e-05	Tetratricopeptide repeat (TPR)-like superfamily protein, putative isoform 1
Cs_ont_5g041070	-4.04772	3.59817e-05	Guard cell S-type anion channel SLAC1-like
Cs_ont_4g012860	-1.95286	3.60044e-05	Unknown protein
Cs_ont_5g008590	3.07792	3.66191e-05	HMA domain-containing protein
Cs_ont_7g006030	1.85666	3.74651e-05	Unknown protein
Cs_ont_5g010940	1.6466	3.75667e-05	Calcium-transporting ATPase
Cs_ont_3g011370	-1.64987	3.75975e-05	Aamy domain-containing protein
Cs_ont_5g034550	3.27095	3.83283e-05	Type I proteinase inhibitor-like protein
Cs_ont_9g024670	4.76448	3.8617e-05	Abhydrolase_3 domain-containing protein
Cs_ont_9g005550	1.78374	3.86722e-05	40S ribosomal protein S18
Cs_ont_9g023930	-2.65282	3.87839e-05	PMEI domain-containing protein
Cs_ont_5g028380	1.31426	3.95687e-05	Succinate--CoA ligase [ADP-forming] subunit alpha, mitochondrial
Cs_ont_7g024950	-1.63799	3.95687e-05	Bet_v_1 domain-containing protein
Cs_ont_5g029830	-1.90097	4.05661e-05	DNA_MISMATCH_REPAIR_2 domain-containing protein
Cs_ont_8g010420	-2.14718	4.06753e-05	FAD/NAD(P)-binding oxidoreductase family protein
Cs_ont_8g018430	2.92217	4.08289e-05	L-type lectin-domain containing receptor kinase IX.1-like
Cs_ont_5g005910	-1.20626	4.09453e-05	Polyketide_cyc domain-containing protein
Cs_ont_8g027070	-3.72967	4.10647e-05	SCP domain-containing protein
Cs_ont_7g000370	4.51997	4.11198e-05	Unknown protein
Cs_ont_5g002930	-5.76401	4.13338e-05	CAP10 domain-containing protein
Cs_ont_9g000660	-3.5988	4.14119e-05	Polygalacturonase
Cs_ont_2g012130	1.64941	4.16757e-05	Fructose-bisphosphate aldolase
Cs_ont_3g000940	-4.44845	4.17876e-05	transport and Golgi organization 2 homolog
Cs_ont_3g003720	-2.30805	4.23122e-05	Erythronate-4-phosphate dehydrogenase family protein
Cs_ont_8g005690	0.860961	4.23122e-05	Cell division cycle protein 48 homolog
Cs_ont_6g014260	1.28074	4.3115e-05	BAG family molecular chaperone regulator 4
Cs_ont_2g008300	-1.89483	4.37448e-05	Berberine bridge enzyme-like 13
Cs_ont_6g018820	-3.39624	4.37448e-05	RING-type domain-containing protein
Cs_ont_9g027880	1.5595	4.37448e-05	Acetylornithine transaminase
Cs_ont_3g004210	2.11346	4.3821e-05	LIM zinc-binding domain-containing protein
Cs_ont_3g025160	-4.5599	4.39133e-05	HMA domain-containing protein
Cs_ont_4g020060	-2.49491	4.4667e-05	DNA-binding WRKY
Cs_ont_8g020170	-1.69602	4.46764e-05	Kinesin-like protein
Cs_ont_2g021840	-1.21729	4.5331e-05	Indole-3-acetic acid-amido synthetase GH3.5, putative
Cs_ont_3g002900	-1.70821	4.54395e-05	cysteine proteinase 15A-like
Cs_ont_3g013300	-1.37982	4.57018e-05	U-box domain-containing protein 4-like
Cs_ont_9g023240	1.89357	4.63503e-05	60S ribosomal protein L15
Cs_ont_9g007510	-1.71935	4.65339e-05	UPF0481 protein At3g47200
Cs_ont_1g012300	2.26288	4.69515e-05	3-isopropylmalate dehydrogenase
Cs_ont_6g014940	-1.58397	4.70083e-05	Endoplasmic reticulum-adenine nucleotide transporter
Cs_ont_9g013540	2.05632	4.7469e-05	Linalool synthase
Cs_ont_3g016410	-1.21748	4.7709e-05	Glutamyl-tRNA(Gln) amidotransferase subunit A
Cs_ont_8g019380	-3.09723	4.7781e-05	Auxin-responsive protein SAUR23
Cs_ont_5g021990	-2.56984	4.82336e-05	2-alkenal reductase (NADP(+)-dependent)
Cs_ont_5g046290	-2.36701	4.87254e-05	Thiol-disulfide oxidoreductase DCC isoform 2
Cs_ont_6g020140	-3.25686	4.90379e-05	FAS1 domain-containing protein
Cs_ont_5g030100	2.67416	5.01708e-05	heavy metal-associated isoprenylated plant protein 3-like
Cs_ont_2g008000	1.33979	5.05382e-05	Ferredoxin--NADP reductase, chloroplastic
Cs_ont_7g000290	-7.7657	5.09521e-05	18.2 kDa class I heat shock protein-like
Cs_ont_6g004330	-1.81183	5.16838e-05	Protein kinase domain-containing protein
Cs_ont_5g010850	-5.78765	5.17383e-05	Unknown protein
Cs_ont_5g039480	7.18	5.32423e-05	Zinc finger RNA-binding protein
Cs_ont_5g033170	-1.00959	5.39473e-05	Heme-binding protein 2
Cs_ont_5g033670	-1.68761	5.4327e-05	Cytochrome P450 CYP72A219
Cs_ont_6g019120	1.93547	5.47793e-05	DNA topoisomerase 6 subunit A
Cs_ont_4g005430	2.84815	5.52157e-05	C3H1-type domain-containing protein
Cs_ont_3g000550	-1.58217	5.53613e-05	PsbP domain-containing protein
Cs_ont_3g024310	1.9022	5.54114e-05	Abhydrolase_3 domain-containing protein
Cs_ont_9g002060	3.15111	5.54742e-05	Bet_v_1 domain-containing protein
Cs_ont_1g000800	-7.69081	5.56731e-05	Sulfate transporter 2.2
Cs_ont_7g028260	-2.00886	5.56731e-05	UPF0114 domain-containing protein
Cs_ont_7g007340	-6.37498	5.61525e-05	Unknown protein
Cs_ont_5g018360	2.10595	5.6288e-05	GRAS domain-containing protein
Cs_ont_4g011270	-0.941698	5.64746e-05	Lycopene epsilon-cyclase
Cs_ont_6g018490	1.83051	5.64746e-05	Transferase
Cs_ont_5g018650	-1.32874	5.73111e-05	Plant regulator RWP-RK family protein, putative isoform 1
Cs_ont_8g020350	-1.16018	5.73111e-05	Subtilisin-like protease
Cs_ont_5g010370	-1.15228	5.76147e-05	F-box domain-containing protein
Cs_ont_6g019360	1.68615	5.76147e-05	Nuclear transcription factor Y subunit B
Cs_ont_4g006410	-5.63262	5.76341e-05	Amino-acid racemase isoform 2
Cs_ont_5g029990	1.11777	5.76935e-05	PHB domain-containing protein
Cs_ont_1g029050	5.60149	5.77204e-05	DUF295 domain-containing protein
Cs_ont_5g049150	-1.48431	5.79261e-05	NAB domain-containing protein
Cs_ont_2g035400	-1.74423	5.82428e-05	Unknown protein
Cs_ont_5g040710	1.72681	5.93457e-05	Hydroxymethylglutaryl-CoA synthase
Cs_ont_7g007270	-1.16874	5.97786e-05	Malate dehydrogenase [NADP], chloroplastic
Cs_ont_2g032200	-2.06028	6.07946e-05	Dicarboxylate transporter 1, chloroplastic
Cs_ont_7g002850	-2.98243	6.09294e-05	Cytochrome P450 82A3
Cs_ont_2g022810	2.7698	6.21378e-05	Protein NUCLEAR FUSION DEFECTIVE 6, mitochondrial
Cs_ont_3g000990	2.21454	6.39586e-05	Protein kinase domain-containing protein
Cs_ont_5g001180	-2.27856	6.39586e-05	Fibrillin-5, chloroplastic
Cs_ont_5g003370	-1.60478	6.48654e-05	Cysteine synthase
Cs_ont_4g003850	1.90731	6.49253e-05	Ribosomal protein L37
Cs_ont_3g011150	2.23832	6.50741e-05	Glycosyltransferase
Cs_ont_3g014090	-1.89816	6.58501e-05	Thioredoxin domain-containing protein
Cs_ont_1g000870	3.30355	6.58575e-05	L-ascorbate oxidase
Cs_ont_7g023010	2.62969	6.66997e-05	Cytochrome P450
Cs_ont_1g013880	-1.47613	6.67961e-05	Protein POST-ILLUMINATION CHLOROPHYLL FLUORESCENCE INCREASE, chloroplastic
Cs_ont_6g003410	4.14142	6.75576e-05	Proline dehydrogenase
Cs_ont_1g018380	2.01215	6.78243e-05	40S ribosomal protein SA
Cs_ont_5g048880	2.12191	6.78243e-05	Cation/H(+) antiporter 18
Cs_ont_5g005440	-6.50619	6.85164e-05	Unknown protein
Cs_ont_2g000530	-2.25797	6.93354e-05	Microtubule-associated protein 70-5
Cs_ont_8g020540	-1.20177	6.95871e-05	Protein DETOXIFICATION
Cs_ont_1g006950	-3.12554	6.98976e-05	Protein kinase domain-containing protein
Cs_ont_4g023330	-2.0137	7.02144e-05	NAD(P)H-quinone oxidoreductase subunit U, chloroplastic-like
Cs_ont_2g034950	-2.51134	7.05257e-05	Polyamine transporter
Cs_ont_1g029500	3.11652	7.05912e-05	Glutamate receptor
Cs_ont_3g004330	1.88342	7.05912e-05	Allene oxide synthase
Cs_ont_3g001570	-4.89379	7.06844e-05	High mobility group B 9-like protein
Cs_ont_7g016100	-0.989305	7.06844e-05	zinc finger protein VAR3, chloroplastic
Cs_ont_7g023170	-1.87179	7.15922e-05	Photosystem II core complex proteins psbY, chloroplastic
Cs_ont_1g012940	-4.92879	7.21269e-05	Miraculin-like protein 1
Cs_ont_4g027710	-2.69298	7.27519e-05	Cellulose synthase
Cs_ont_1g005350	-1.51009	7.32037e-05	Inositol-3-phosphate synthase
Cs_ont_8g020720	-1.49134	7.32037e-05	Chromatin remodeling protein SHL
Cs_ont_7g004240	3.35845	7.38455e-05	Aquaporin TIP11
Cs_ont_4g015860	1.85376	7.43762e-05	Polyubiquitin
Cs_ont_2g020860	5.18125	7.43956e-05	Unknown protein
Cs_ont_5g050800	-2.37311	7.47257e-05	trihelix transcription factor GTL1-like
Cs_ont_3g016550	1.08347	7.64082e-05	Signal peptidase complex subunit 3
Cs_ont_2g006910	4.9889	7.68954e-05	Homeobox-leucine zipper protein HDG2
Cs_ont_8g025250	2.73818	7.69547e-05	D-3-phosphoglycerate dehydrogenase
Cs_ont_2g009600	2.08632	7.76176e-05	Glycine cleavage system H protein
Cs_ont_5g004640	-1.69436	7.91844e-05	AP2/ERF domain-containing protein
Cs_ont_5g019570	3.1715	7.91844e-05	Protein DETOXIFICATION
Cs_ont_9g023680	-2.33838	7.91844e-05	MFS domain-containing protein
Cs_ont_5g010820	-1.54621	7.99411e-05	ETO1-like protein 1
Cs_ont_5g011120	-2.51739	8.07745e-05	Unknown protein
Cs_ont_4g022440	5.43633	8.08331e-05	Flavin-containing monooxygenase
Cs_ont_2g026160	-1.06351	8.09244e-05	ATP-dependent zinc metalloprotease FTSH 2, chloroplastic-like protein
Cs_ont_7g020180	1.54455	8.13612e-05	Calcium-binding protein CML16
Cs_ont_1g007700	-2.34702	8.18719e-05	CBL-interacting serine/threonine-protein kinase 10
Cs_ont_9g009080	-3.06261	8.19035e-05	Long-chain-alcohol oxidase
Cs_ont_9g016170	4.69906	8.20923e-05	PHD domain-containing protein
Cs_ont_5g018350	1.69464	8.24434e-05	60S ribosomal protein L38
Cs_ont_5g012420	1.17905	8.34964e-05	Succinate--CoA ligase [ADP-forming] subunit beta, mitochondrial
Cs_ont_3g007230	-3.90362	8.35378e-05	Abscisic acid stress ripening-related protein
Cs_ont_9g003790	-1.47023	8.40165e-05	1-deoxy-D-xylulose-5-phosphate synthase
Cs_ont_3g032080	-2.59857	8.42645e-05	Protein kinase domain-containing protein
Cs_ont_3g027290	3.03143	8.49005e-05	3-hydroxyisobutyrate dehydrogenase-related
Cs_ont_5g039790	-1.44722	8.54604e-05	Pentose-5-phosphate 3-epimerase
Cs_ont_7g000600	-2.21208	8.64527e-05	Protein-serine/threonine phosphatase
Cs_ont_1g019710	0.870295	8.65396e-05	Acetyltransferase component of pyruvate dehydrogenase complex
Cs_ont_8g025710	-2.3442	8.65396e-05	Zinc finger protein 4
Cs_ont_2g029150	-2.57219	8.70967e-05	L-aspartate oxidase
Cs_ont_6g019230	1.89393	8.79816e-05	60S ribosomal protein L4
Cs_ont_4g011890	-4.06205	8.82176e-05	ABC transporter-like protein
Cs_ont_7g001390	-2.83581	8.9451e-05	Cytochrome P450
Cs_ont_2g023640	-1.15672	9.03845e-05	Rubis-subs-bind domain-containing protein
Cs_ont_2g027360	-2.56145	9.17994e-05	FAS1 domain-containing protein
Cs_ont_4g004890	1.75281	9.3085e-05	Early nodulin-related
Cs_ont_6g018730	1.21208	9.34453e-05	Ribosomal protein S24e family protein
Cs_ont_3g001000	-2.13081	9.4061e-05	SSD domain-containing protein
Cs_ont_2g035130	2.96366	9.41709e-05	Feruloyl CoA ortho-hydroxylase 1
Cs_ont_4g006460	5.69278	9.50506e-05	early nodulin-93-like
Cs_ont_1g011770	-2.08352	9.53916e-05	Protein kinase domain-containing protein
Cs_ont_3g009730	-3.8689	9.54623e-05	Camphor resistance CrcB family protein
Cs_ont_9g028130	4.51761	9.59423e-05	Zinc transporter 1
Cs_ont_7g025560	1.95994	9.60011e-05	Exo84_C domain-containing protein
Cs_ont_8g000070	2.5881	9.6083e-05	CCT domain-containing protein
Cs_ont_2g033550	-2.13205	9.6341e-05	Unknown protein
Cs_ont_8g004550	0.980483	9.65079e-05	Isovaleryl-CoA dehydrogenase, mitochondrial
Cs_ont_7g005720	1.23409	9.79549e-05	Chorismate synthase
Cs_ont_2g011090	2.3885	9.86749e-05	BRO1 domain-containing protein
Cs_ont_8g004450	1.74916	9.89503e-05	Elongation factor 1-alpha
Cs_ont_8g012830	3.02898	9.89503e-05	aquaporin SIP1-1-like
Cs_ont_8g019630	1.75375	9.9867e-05	Unknown protein
Cs_ont_3g006590	4.59286	0.000100344	Cytochrome P450
Cs_ont_2g021770	-3.0197	0.000100634	Cell wall protein
Cs_ont_5g013660	-1.77938	0.000100855	Purple acid phosphatase
Cs_ont_4g026560	-1.31288	0.00010116	Protein kinase domain-containing protein
Cs_ont_7g001830	-1.93961	0.000101547	UTP--glucose-1-phosphate uridylyltransferase 3 chloroplastic
Cs_ont_9g010230	5.40493	0.000101547	O-methyltransferase, putative
Cs_ont_6g017570	1.01	0.000101611	Actin
Cs_ont_9g004780	8.02248	0.000101611	Peptidase A1 domain-containing protein
Cs_ont_5g007750	3.32061	0.000101837	AP2/ERF domain-containing protein
Cs_ont_2g018560	-2.54716	0.000102143	protein NRT1/ PTR FAMILY 6.4
Cs_ont_5g048730	1.97168	0.000102143	Mannan endo-1,4-beta-mannosidase
Cs_ont_7g024370	-1.35553	0.000102143	1,4-Dihydroxy-2-naphthoyl-CoA synthase
Cs_ont_4g007010	2.80223	0.000103715	Auxin-responsive protein
Cs_ont_6g001970	2.45543	0.000103715	AAA domain-containing protein
Cs_ont_4g027120	-3.56914	0.00010539	Very-long-chain aldehyde decarbonylase GL1-3
Cs_ont_4g000850	3.2465	0.000105723	Sarcosine oxidase
Cs_ont_8g024400	-1.81496	0.000106089	Unknown protein
Cs_ont_4g000340	-2.06243	0.000106561	Ubiquinone biosynthesis protein coq-8, putative
Cs_ont_6g004540	1.34627	0.000106821	Histone-lysine N-methyltransferase SETD1B
Cs_ont_6g015030	-2.40618	0.000108653	Clathrin light chain
Cs_ont_2g015020	1.13375	0.000109061	Lactoylglutathione lyase / glyoxalase I family protein
Cs_ont_2g032190	-2.34552	0.000109061	Protein DETOXIFICATION
Cs_ont_5g050780	-1.22205	0.000109081	transmembrane protein 120 homolog
Cs_ont_3g024380	0.967886	0.000109363	Isocitrate dehydrogenase [NADP]
Cs_ont_5g022190	-0.98736	0.000110102	PKS_ER domain-containing protein
Cs_ont_1g021810	-2.60689	0.000110171	Protein DETOXIFICATION
Cs_ont_5g033600	-2.11628	0.000111728	Cytochrome P450 72A68
Cs_ont_2g016850	-9.10663	0.000114191	LRRNT_2 domain-containing protein
Cs_ont_5g006580	-1.66937	0.000114322	SANT/Myb domain
Cs_ont_9g024620	3.80118	0.000114322	BHLH domain-containing protein
Cs_ont_2g006330	-1.63335	0.000114834	Receptor-like serine/threonine-protein kinase
Cs_ont_5g042470	1.30049	0.000116469	3-isopropylmalate dehydratase small subunit 3-like
Cs_ont_9g026870	7.46628	0.000116469	Glycosyltransferase
Cs_ont_6g016130	-8.40963	0.000117556	AAI domain-containing protein
Cs_ont_3g016030	-1.05505	0.000118051	DNA polymerase zeta catalytic subunit
Cs_ont_2g029130	-1.44473	0.000118869	PDZ domain-containing protein
Cs_ont_5g041620	-2.65692	0.000118869	PMEI domain-containing protein
Cs_ont_3g012390	-1.24287	0.000120372	DYW_deaminase domain-containing protein
Cs_ont_4g004930	2.02113	0.000120841	ATP-dependent 6-phosphofructokinase
Cs_ont_1g025590	2.5463	0.000122621	AB hydrolase-1 domain-containing protein
Cs_ont_8g027580	-2.88243	0.000122644	PLCXc domain-containing protein
Cs_ont_2g035460	4.26301	0.000123607	LRRNT_2 domain-containing protein
Cs_ont_8g021300	-1.06935	0.000124005	F-box family protein, putative isoform 1
Cs_ont_5g016520	-0.962214	0.000124148	Structure-specific endonuclease subunit SLX1
Cs_ont_6g010160	1.97328	0.000124148	40S ribosomal protein S28
Cs_ont_1g000340	0.96872	0.000125103	Asparagine synthetase [glutamine-hydrolyzing]
Cs_ont_8g025430	2.26858	0.000125103	Glycosyltransferase
Cs_ont_5g049080	-2.13458	0.000125522	Unknown protein
Cs_ont_1g017000	2.35524	0.000125643	protein NRT1/ PTR FAMILY 1.2-like
Cs_ont_5g032150	1.65716	0.000125643	Elongation factor 2
Cs_ont_6g001330	-2.457	0.000125643	Transcription factor protein
Cs_ont_6g014990	-1.82254	0.000125643	Chlorophyll a-b binding protein, chloroplastic
Cs_ont_8g002180	-1.20184	0.000125643	RING-type domain-containing protein
Cs_ont_1g011070	-1.43362	0.000126136	ABC transporter family protein
Cs_ont_9g008360	1.14885	0.000128163	Tyrosine--tRNA ligase
Cs_ont_2g020870	3.17837	0.000129489	Unknown protein
Cs_ont_7g028290	-1.93933	0.000129489	Dihydroflavonol 4-reductase
Cs_ont_1g022970	-4.01697	0.000130176	Xyloglucan endotransglucosylase/hydrolase
Cs_ont_9g025870	-1.5991	0.000130762	Pectin acetylesterase
Cs_ont_6g023870	-2.11641	0.000131174	AT1G65230-like protein
Cs_ont_9g020950	-4.07355	0.000132238	Nuclear transcription factor Y subunit A-1
Cs_ont_3g003680	-1.21354	0.000133236	DUF21 domain-containing protein
Cs_ont_5g005960	-2.65589	0.000133884	Unknown protein
Cs_ont_8g018790	1.41669	0.000133993	Peptidyl-prolyl cis-trans isomerase
Cs_ont_7g000920	-6.10186	0.000134178	Laccase
Cs_ont_4g023620	2.75986	0.000134501	17.9 kDa class II heat shock protein
Cs_ont_1g002100	3.26434	0.00013551	Unknown protein
Cs_ont_4g006420	-1.36209	0.000136126	Nudix hydrolase domain-containing protein
Cs_ont_5g040750	1.42651	0.000136565	Phospholipase D
Cs_ont_5g004960	1.90801	0.000136761	proteoglycan 4-like
Cs_ont_2g017030	-1.63107	0.000139798	Glucose-6-phosphate 1-dehydrogenase
Cs_ont_7g012430	2.21484	0.000140352	Curved DNA-binding protein
Cs_ont_9g006350	-1.77236	0.0001414	1,2-dihydroxy-3-keto-5-methylthiopentene dioxygenase
Cs_ont_4g013960	-3.62619	0.000142659	D-amino-acid transaminase, chloroplastic
Cs_ont_2g007990	-1.87788	0.000143502	Nuclear transcription factor Y subunit A-7
Cs_ont_4g028520	-1.47843	0.000145532	Homeobox protein knotted-1-like 3
Cs_ont_8g024300	-5.50781	0.000146035	Unknown protein
Cs_ont_6g003480	1.52986	0.000146577	Tryptophan synthase
Cs_ont_2g013180	-12.783	0.00014698	Pectinesterase
Cs_ont_3g025170	1.0567	0.000147663	Actin
Cs_ont_4g009750	1.64664	0.000147663	60S ribosomal protein L31, putative
Cs_ont_9g021150	1.49784	0.000147699	Receptor-like serine/threonine-protein kinase
Cs_ont_6g019430	1.88886	0.00015366	40S ribosomal protein S23
Cs_ont_2g028980	-1.84794	0.000154248	Monodehydroascorbate reductase
Cs_ont_3g004670	-2.18728	0.000154248	Unknown protein
Cs_ont_3g024350	-1.75655	0.000155178	Protein MAINTENANCE OF PSII UNDER HIGH LIGHT 1
Cs_ont_3g033040	-2.61843	0.000155178	NAC domain-containing protein
Cs_ont_2g035030	7.33748	0.000155892	Feruloyl CoA ortho-hydroxylase 1
Cs_ont_7g020440	-0.947157	0.000156786	2-succinyl-5-enolpyruvyl-6-hydroxy-3-cyclohexene-1-carboxylate synthase
Cs_ont_1g003800	2.36848	0.000156807	S-acyltransferase
Cs_ont_3g012480	1.73206	0.000156807	Phosphoglycerate mutase-like protein 1
Cs_ont_8g010270	-1.44176	0.000156807	PSII 6.1 kDa protein
Cs_ont_6g010150	1.60276	0.000156866	40S ribosomal S5
Cs_ont_6g013050	-2.8116	0.000156904	RING-H2 finger protein ATL73
Cs_ont_7g003010	-3.44851	0.000158038	Macro domain-containing protein XCC3184
Cs_ont_3g002030	-2.08459	0.000158104	splicing factor, proline- and glutamine-rich-like
Cs_ont_3g013460	-1.32915	0.000158104	QWRF motif-containing protein 2
Cs_ont_7g003450	1.59706	0.000158452	Cytochrome b-c1 complex subunit 8
Cs_ont_2g020270	-2.15263	0.000159056	Heat shock protein
Cs_ont_4g006590	1.46565	0.000160905	Protein arginine N-methyltransferase
Cs_ont_5g047210	-2.8407	0.000160933	Homeobox domain-containing protein
Cs_ont_7g017960	-2.45818	0.00016282	9-cis-epoxycarotenoid dioxygenase, chloroplastic
Cs_ont_5g040720	-1.68421	0.00016357	TCP domain-containing protein
Cs_ont_2g007290	-1.03075	0.000169614	Transcription factor TCP2-like
Cs_ont_7g019790	7.6661	0.000169706	C2H2-type domain-containing protein
Cs_ont_5g012580	2.24809	0.00017027	Receptor protein kinase
Cs_ont_4g007020	-0.972526	0.000171766	Acyl-[acyl-carrier-protein] hydrolase
Cs_ont_2g031420	2.73417	0.000172009	Protein kinase domain-containing protein
Cs_ont_3g028170	-2.1774	0.000172009	ADP-ribosyl cyclase/cyclic ADP-ribose hydrolase
Cs_ont_5g011430	1.36394	0.000172681	40S ribosomal protein S15
Cs_ont_3g008690	-1.04074	0.000173728	Protein kinase domain-containing protein
Cs_ont_1g003410	7.39005	0.000173785	Tyrosine decarboxylase
Cs_ont_1g014730	1.66524	0.000176336	Abhydrolase_2 domain-containing protein
Cs_ont_5g036530	1.51847	0.000176336	40S ribosomal protein S7
Cs_ont_7g028590	1.70345	0.000176336	ADP,ATP carrier protein, mitochondrial
Cs_ont_7g003330	-2.16429	0.000176734	zinc_ribbon_12 domain-containing protein
Cs_ont_6g019020	-2.5852	0.000176977	Protein kinase domain-containing protein
Cs_ont_9g017690	-1.41197	0.000177875	Peptide chain release factor 2
Cs_ont_8g018920	1.04037	0.000178237	Signal sequence receptor subunit alpha
Cs_ont_7g026970	1.90962	0.000178702	Argonaute family protein
Cs_ont_4g022880	1.22927	0.000179122	Tify domain-containing protein
Cs_ont_7g029200	-2.74968	0.000180351	Homeobox associated leucine zipper protein
Cs_ont_1g027040	6.47398	0.000180706	Unknown protein
Cs_ont_4g020620	-3.25116	0.000181306	Unknown protein
Cs_ont_1g017870	4.1632	0.0001818	Inositol oxygenase
Cs_ont_2g004240	2.03681	0.000182467	Ethylene-responsive transcription factor, putative
Cs_ont_5g026370	7.11829	0.000182635	Unknown protein
Cs_ont_7g013200	3.67068	0.000182635	BHLH domain-containing protein
Cs_ont_4g004750	-1.83164	0.000183204	Tetratricopeptide repeat-like superfamily protein isoform 1
Cs_ont_8g017110	-2.30025	0.000185713	Usp domain-containing protein
Cs_ont_8g016060	-1.37363	0.000186091	Unknown protein
Cs_ont_8g021840	1.81659	0.000186899	Envelope glycoprotein
Cs_ont_3g021170	2.57948	0.000188707	Cellulose synthase
Cs_ont_1g008390	1.75886	0.000192623	Mitochondrial substrate carrier family protein isoform 1
Cs_ont_6g018590	6.88652	0.000192623	Very-long-chain aldehyde decarbonylase GL1-1
Cs_ont_2g001910	1.61296	0.000194027	Senescence regulator
Cs_ont_4g024450	-1.55473	0.000194035	Protein PHOX1
Cs_ont_5g048610	7.29672	0.000195294	WRKY family transcription factor, putative
Cs_ont_3g002850	4.79343	0.000195661	MADS-box protein
Cs_ont_1g001530	-4.2714	0.0001971	Transcription factor TGA4-like
Cs_ont_5g035540	4.43387	0.000197898	DOG1 domain-containing protein
Cs_ont_2g032160	-2.34489	0.000198513	Chaperonin-like RbcX protein 2, chloroplastic
Cs_ont_5g006260	1.01857	0.000199244	Protein kinase domain-containing protein
Cs_ont_8g013510	1.67892	0.000200372	60S ribosomal protein L30-like
Cs_ont_4g020320	-2.64515	0.00020122	Cytochrome P450 71D9
Cs_ont_9g024190	1.32484	0.00020122	40S ribosomal protein S13
Cs_ont_4g023400	-2.81698	0.000201678	Ankyrin repeat family protein
Cs_ont_9g000760	-11.2747	0.000203556	Hexosyltransferase
Cs_ont_2g032130	-1.93251	0.000203674	Nuclear transcription factor Y subunit A-1-like protein
Cs_ont_1g018060	-1.58764	0.000206817	IENR2 domain-containing protein
Cs_ont_3g023580	-7.36539	0.000207096	LRRNT_2 domain-containing protein
Cs_ont_5g024950	-1.30019	0.000207987	Cupin_3 domain-containing protein
Cs_ont_1g021050	-1.47024	0.000209891	Unknown protein
Cs_ont_3g004690	-3.15719	0.000215433	Carboxypeptidase
Cs_ont_8g026850	1.98517	0.000217153	Pyruvate kinase
Cs_ont_3g019040	7.3052	0.000218722	Phorbol-ester/DAG-type domain-containing protein
Cs_ont_3g027810	-2.37007	0.000222588	T-complex protein 11-like protein 1, putative isoform 1
Cs_ont_6g026150	-0.962093	0.000223052	Aspartic proteinase-like
Cs_ont_1g024560	-3.3588	0.000227423	Polysacc_synt_4 domain-containing protein
Cs_ont_5g017070	-1.00963	0.000228101	Pentatricopeptide repeat (PPR) superfamily protein isoform 2
Cs_ont_3g002160	-2.47537	0.000228443	Thaumatin-like protein 1
Cs_ont_4g018600	2.77926	0.000228443	Expression protein
Cs_ont_5g008750	4.61089	0.000231024	C2H2-type domain-containing protein
Cs_ont_7g019370	-2.37547	0.000234201	3-ketoacyl-CoA synthase
Cs_ont_3g022150	-3.03204	0.000235998	Methyltransf_2 domain-containing protein
Cs_ont_6g009080	1.91633	0.000237614	40S ribosomal protein S17-like
Cs_ont_7g002800	3.07671	0.000239329	Unknown protein
Cs_ont_2g006560	-4.12568	0.000239442	Sulfite exporter TauE/SafE family protein 5
Cs_ont_4g009790	1.87212	0.000240685	60S ribosomal protein L28-2
Cs_ont_8g028240	-2.12786	0.000240685	Amino_oxidase domain-containing protein
Cs_ont_1g025720	-3.42563	0.000241325	Cytochrome P450 81D1
Cs_ont_8g001970	-1.09116	0.00024139	Transcription initiation factor IIA subunit 1
Cs_ont_3g011210	1.92407	0.000243301	Phospho-2-dehydro-3-deoxyheptonate aldolase
Cs_ont_3g022990	-3.1896	0.000243681	Subtilisin-like protease
Cs_ont_5g007790	-1.57905	0.000246378	GTP diphosphokinase
Cs_ont_3g027300	7.81231	0.000246813	Glutelin type-A 2
Cs_ont_1g027600	4.57601	0.000247761	Zinc finger, B-box
Cs_ont_5g001870	1.20533	0.000247892	ATP-dependent DNA helicase 2 subunit KU80
Cs_ont_3g007410	-2.93305	0.00024919	Trihelix transcription factor GT-2-like
Cs_ont_4g001530	2.03565	0.00025001	Chorismate mutase
Cs_ont_5g001890	2.01094	0.000250052	Unknown protein
Cs_ont_7g026440	-3.19499	0.000251344	Unknown protein
Cs_ont_8g022910	-2.77803	0.000253905	Myosin heavy chain kinase B
Cs_ont_3g001620	-2.03888	0.00025841	Phospholipase D
Cs_ont_1g000950	4.13584	0.00025903	Heavy metal-associated domain containing protein
Cs_ont_8g011220	-3.19006	0.000260367	Non-specific serine/threonine protein kinase
Cs_ont_4g001910	-1.45246	0.000261823	Homeobox protein knotted-1-like 3
Cs_ont_2g033210	-8.4831	0.000262463	Unknown protein
Cs_ont_4g027410	1.58633	0.000262663	Protein kinase domain-containing protein
Cs_ont_1g027010	-1.75812	0.000264002	acidPPc domain-containing protein
Cs_ont_6g024700	1.23403	0.000264002	60S ribosomal protein L38
Cs_ont_5g004430	-1.18476	0.000264035	A_thal_3526 domain-containing protein
Cs_ont_7g029090	2.20546	0.000264474	Beta-glucosidase
Cs_ont_9g027290	4.49394	0.000264863	Cyclic nucleotide-gated ion channel like
Cs_ont_8g009230	1.11928	0.00026577	BHLH domain-containing protein
Cs_ont_3g015440	2.13958	0.000266115	40S ribosomal protein S21
Cs_ont_3g029470	-1.495	0.000266115	FAD-binding PCMH-type domain-containing protein
Cs_ont_6g002720	-1.52964	0.000266115	phosphatidylinositol 4-kinase gamma 7-like
Cs_ont_6g017810	-2.24507	0.000266115	Short-chain dehydrogenase TIC 32, chloroplastic-like
Cs_ont_6g016290	2.33202	0.000266673	Protein RETICULATA chloroplastic
Cs_ont_8g005210	-1.69441	0.000266673	Cytokinin riboside 5'-monophosphate phosphoribohydrolase
Cs_ont_8g024790	-2.35961	0.000266673	subtilisin-like protease SBT1.7
Cs_ont_3g005630	6.56578	0.00026745	Receptor-like serine/threonine-protein kinase
Cs_ont_3g015940	-1.31811	0.000271669	Protein kinase domain-containing protein
Cs_ont_5g001130	2.1666	0.000272039	SBP-type domain-containing protein
Cs_ont_7g012010	1.67262	0.000272982	Allyl alcohol dehydrogenase-like protein
Cs_ont_5g026310	2.15534	0.000273624	Pentatricopeptide repeat-containing protein At1g71490
Cs_ont_7g019730	-2.13603	0.000273659	ClpS domain-containing protein
Cs_ont_5g049230	-1.85229	0.000273902	Unknown protein
Cs_ont_2g013120	-2.24721	0.000275677	Chlororespiratory reduction 3
Cs_ont_4g025210	1.24359	0.000275677	Double Clp-N motif-containing P-loop nucleoside triphosphate hydrolases superfamily protein, putative
Cs_ont_9g025080	-1.50365	0.000275816	ABC transporter B family member 28
Cs_ont_2g029750	-1.77365	0.000276488	Seed maturation-like protein
Cs_ont_5g043940	1.59179	0.000276728	60S ribosomal protein L17
Cs_ont_5g002400	-1.53768	0.000277784	SPX domain-containing protein
Cs_ont_2g027860	-2.07301	0.000279359	Methyltransf_11 domain-containing protein
Cs_ont_3g027870	-1.52947	0.000279798	Ferredoxin
Cs_ont_5g031780	-1.74517	0.000279798	Dipeptidyl peptidase 8
Cs_ont_5g026210	-1.81362	0.000279817	Molybdopterin synthase sulfur carrier subunit
Cs_ont_6g024770	-1.73515	0.000279988	Ycf20-like protein
Cs_ont_5g008140	1.85552	0.000284431	60S ribosomal protein L22, putative
Cs_ont_6g007580	2.81571	0.000284431	Growth-regulating factor 3
Cs_ont_7g011380	-1.9269	0.000284431	TLDc domain-containing protein
Cs_ont_2g024170	-2.04545	0.000286289	Ste24 endopeptidase
Cs_ont_2g009750	1.20065	0.000287927	Patatin
Cs_ont_5g024640	4.67454	0.000288462	Hydroxycinnamoyl-CoA shikimate/quinate hydroxycinnamoyl transferase
Cs_ont_1g008450	-2.47924	0.000289417	Terpene cyclase/mutase family member
Cs_ont_4g005220	1.61131	0.000289417	DNA-directed RNA polymerase III subunit RPC6
Cs_ont_5g019760	4.28012	0.000289417	Unknown protein
Cs_ont_7g018830	1.48995	0.000290623	rRNA 2'-O-methyltransferase fibrillarin 2
Cs_ont_3g021240	7.54366	0.000290835	Heat shock protein DnaJ with tetratricopeptide repeat, putative isoform 3
Cs_ont_4g011590	1.05407	0.000290835	Oxidored_FMN domain-containing protein
Cs_ont_1g026890	-1.73853	0.000291854	Pentatricopeptide repeat-containing protein
Cs_ont_3g006470	1.87119	0.000293906	Alkaline/neutral invertase
Cs_ont_8g000280	-4.77653	0.000293934	Unknown protein
Cs_ont_4g001040	-1.18311	0.000297138	NAD(P)-bd_dom domain-containing protein
Cs_ont_1g022150	-1.33791	0.000297418	mechanosensitive ion channel protein 2, chloroplastic
Cs_ont_2g022750	-1.17917	0.000297418	Aminotransferase, class I/classII
Cs_ont_2g013190	-2.5808	0.000298462	PMEI domain-containing protein
Cs_ont_2g002240	1.63376	0.00029961	Potassium channel KAT1
Cs_ont_8g013250	1.28555	0.000299614	Uridine 5'-monophosphate synthase
Cs_ont_7g013990	1.71043	0.000300151	Glutamate dehydrogenase
Cs_ont_7g019770	-1.47983	0.000301778	BRO1 domain-containing protein BROX
Cs_ont_5g029050	-1.00296	0.000301921	Glutamate decarboxylase
Cs_ont_1g020990	-1.09598	0.000302384	Ferrochelatase
Cs_ont_4g016620	-2.22718	0.000302384	Linalool synthase
Cs_ont_1g020870	-2.57675	0.000302435	Protein OPAQUE10
Cs_ont_3g010450	-2.05211	0.000302435	STAS domain-containing protein
Cs_ont_8g000740	-1.90121	0.000304199	Vacuolar cation/proton exchanger
Cs_ont_8g003430	-2.71956	0.000310866	GTP cyclohydrolase II
Cs_ont_5g017450	-1.46207	0.00031423	Unknown protein
Cs_ont_2g010560	-1.30967	0.000314726	Ycf3-interacting protein 1, chloroplastic-like
Cs_ont_2g010720	-0.927832	0.000315108	sister chromatid cohesion 1 protein 4-like
Cs_ont_1g013900	5.59756	0.000315765	Histidine-containing phosphotransfer protein, putative
Cs_ont_7g023340	-1.09442	0.000319218	D-cysteine desulfhydrase 2, mitochondrial
Cs_ont_3g003210	1.36487	0.000322295	BZIP domain-containing protein
Cs_ont_3g020790	1.35271	0.000324187	Envelope glycoprotein
Cs_ont_7g002630	-1.32709	0.000324187	WEB family protein At2g40480
Cs_ont_5g014520	1.74863	0.000327065	5-methyltetrahydropteroyltriglutamate--homocysteine methyltransferase
Cs_ont_1g002590	7.31061	0.000333293	Cytochrome P450-like protein
Cs_ont_5g045590	-1.676	0.000335495	SOUL heme-binding protein
Cs_ont_2g015090	-1.85339	0.000338293	Bile acid-sodium symporter/arsenical resistance protein
Cs_ont_5g044730	1.79743	0.000338411	Protein SIEVE ELEMENT OCCLUSION B
Cs_ont_3g011440	4.43986	0.0003391	BHLH domain-containing protein
Cs_ont_6g007270	2.4874	0.00033958	AT-hook motif nuclear-localized protein
Cs_ont_6g013550	-1.37825	0.000339725	Protein LURP-one-related 15
Cs_ont_6g007340	1.49268	0.000341507	Phosphopyruvate hydratase
Cs_ont_9g015910	-1.4786	0.000341794	Protein kinase domain-containing protein
Cs_ont_5g014490	1.73759	0.000343762	5-methyltetrahydropteroyltriglutamate--homocysteine methyltransferase
Cs_ont_5g000930	-0.972483	0.000345627	SWIM-type domain-containing protein
Cs_ont_3g013580	4.88676	0.000346862	Cytochrome b5
Cs_ont_8g007430	-1.26208	0.00034898	Aldo-keto reductase AFTS1
Cs_ont_8g015990	-2.10396	0.00034898	Glycosyltransferase
Cs_ont_1g011140	-4.46948	0.000351867	CBL-interacting serine/threonine-protein kinase 25-like
Cs_ont_2g029990	-1.6178	0.000352086	CBL-interacting serine/threonine-protein kinase 3
Cs_ont_9g016410	-1.39893	0.000352086	30S ribosomal protein S1-like
Cs_ont_2g006870	5.2055	0.000355149	Cysteine-rich receptor-like protein kinase 8
Cs_ont_6g009510	4.46885	0.000356975	RING-type E3 ubiquitin transferase
Cs_ont_8g000780	-4.50866	0.000358266	Unknown protein
Cs_ont_1g026020	2.2354	0.00035973	Pentatricopeptide repeat-containing protein At5g66631
Cs_ont_2g004600	-1.93612	0.000360124	Protein DEHYDRATION-INDUCED 19
Cs_ont_4g004580	1.50237	0.000360705	Homeobox-leucine zipper protein ATHB-8
Cs_ont_2g004360	1.05602	0.000361964	OPA3-like protein
Cs_ont_9g008050	-7.23549	0.000362031	Unknown protein
Cs_ont_7g022820	1.84928	0.000362487	Glyceraldehyde-3-phosphate dehydrogenase, cytosolic
Cs_ont_8g011730	-1.67761	0.000367415	Beta_elim_lyase domain-containing protein
Cs_ont_6g006930	-1.54867	0.000368471	NAC domain-containing protein
Cs_ont_7g028870	-1.78809	0.000375595	RNA/RNP complex-1-interacting phosphatase, putative
Cs_ont_9g006220	-1.72359	0.000375595	Chlorophyllase
Cs_ont_6g008020	7.34094	0.000376342	Transmembrane 9 superfamily member 4
Cs_ont_9g001720	-2.92481	0.000376638	Glyco_hydro_19_cat domain-containing protein
Cs_ont_9g007710	1.36116	0.000378649	Enoyl-CoA delta isomerase 3
Cs_ont_3g010420	-7.37282	0.000379288	HMA domain-containing protein
Cs_ont_7g005330	-1.44796	0.000381068	Protein IQ-DOMAIN 1
Cs_ont_3g014300	2.00558	0.000383251	Lon protease homolog, mitochondrial
Cs_ont_3g016110	-0.987376	0.000384435	Creatinase
Cs_ont_3g014570	2.57937	0.000385186	Calmodulin binding protein-like
Cs_ont_5g031570	-1.20078	0.000385186	Starch synthase, chloroplastic/amyloplastic
Cs_ont_8g024940	-1.68017	0.000386757	Diacylglycerol O-acyltransferase
Cs_ont_5g013020	-1.07025	0.000387393	Photosystem I reaction center subunit IV
Cs_ont_8g019000	-3.06028	0.000388033	Unknown protein
Cs_ont_4g026700	-6.76364	0.00039044	Protein kinase domain-containing protein
Cs_ont_8g028440	7.78141	0.000391448	Expansin-like
Cs_ont_5g020610	1.94439	0.000393368	60S ribosomal protein L5
Cs_ont_2g025260	1.62807	0.000393662	Mitochondrial phosphate carrier protein, putative
Cs_ont_4g019780	-4.15167	0.000396089	Unknown protein
Cs_ont_1g007080	-1.49282	0.000396309	NAD(P)H-quinone oxidoreductase subunit N
Cs_ont_2g003490	-1.8596	0.000396309	Cellulose synthase
Cs_ont_4g023760	2.12853	0.000399152	DDE Tnp4 domain-containing protein
Cs_ont_8g024040	-2.93119	0.000399152	Abhydrolase_3 domain-containing protein
Cs_ont_1g000480	4.43146	0.000399346	MFS domain-containing protein
Cs_ont_2g001650	-1.86749	0.000401148	Orotidine 5'-phosphate decarboxylase
Cs_ont_2g006500	2.40137	0.000402086	DNA mismatch repair protein like
Cs_ont_9g025590	-2.64438	0.000402086	Remorin
Cs_ont_5g043760	1.38063	0.000402244	ATP synthase subunit delta
Cs_ont_3g002140	1.44578	0.000408045	HATPase_c domain-containing protein
Cs_ont_4g001260	-1.01714	0.000408045	Rieske domain-containing protein
Cs_ont_3g006940	-1.35937	0.000410258	Light-harvesting complex-like protein OHP2, chloroplastic
Cs_ont_4g019660	-1.09769	0.000411338	Peptidylprolyl isomerase
Cs_ont_5g041870	-1.0348	0.000412506	Flavin-containing monooxygenase
Cs_ont_5g026340	-1.22701	0.000414779	Rieske domain-containing protein
Cs_ont_1g021700	4.6178	0.000415181	BHLH domain-containing protein
Cs_ont_4g028270	-1.82989	0.000415181	CBL-interacting serine/threonine-protein kinase 6
Cs_ont_6g012520	-1.00211	0.000421028	Auxin efflux carrier family protein
Cs_ont_2g005530	-1.10788	0.000424282	COP1-interacting protein 7
Cs_ont_5g005790	-1.3342	0.00042592	PAP_fibrillin domain-containing protein
Cs_ont_1g017590	1.11996	0.000428476	lysM domain receptor-like kinase 3
Cs_ont_5g013430	-1.56944	0.000428476	DUF3685 domain-containing protein
Cs_ont_7g013410	-1.37977	0.000428476	MEI2-like 4, putative isoform 1
Cs_ont_7g029230	-2.65217	0.000431262	1,3-beta-glucan synthase
Cs_ont_6g002020	-2.23554	0.000433808	thaumatin-like protein
Cs_ont_2g010880	-1.96141	0.000435302	Ferredoxin-thioredoxin reductase, variable chain
Cs_ont_8g005960	-4.59846	0.000435302	Xyloglucan endotransglucosylase/hydrolase
Cs_ont_5g012620	1.80182	0.000436426	60S ribosomal protein L23
Cs_ont_5g036430	-1.3896	0.000436814	Zinc finger protein BRUTUS
Cs_ont_4g005490	-2.23903	0.000440039	Lectin_legB domain-containing protein
Cs_ont_5g007200	-2.24728	0.000440039	Adenine nucleotide alpha hydrolases-like superfamily protein
Cs_ont_5g006680	2.34804	0.000441951	WRKY transcription factor
Cs_ont_6g015920	6.38503	0.000442775	Laccase
Cs_ont_9g026920	-2.22455	0.000443633	Glycosyltransferase
Cs_ont_6g016990	-1.27681	0.000446928	Light-harvesting complex-like protein OHP1, chloroplastic
Cs_ont_5g018280	4.33024	0.000452306	Protein kinase domain-containing protein
Cs_ont_5g038660	1.4793	0.000460449	Glycine-rich RNA-binding protein, putative
Cs_ont_9g004380	-1.65093	0.000461704	Mitogen-activated protein kinase
Cs_ont_6g014000	-3.35942	0.000463525	Mitoferrin-like
Cs_ont_3g031920	-1.03605	0.00046458	Protein kinase domain-containing protein
Cs_ont_7g014080	1.74619	0.000465373	60S ribosomal protein L6
Cs_ont_8g013350	-1.65973	0.000465508	Protein MEI2-like 4
Cs_ont_4g026810	0.902721	0.000468206	diacylglycerol kinase
Cs_ont_9g024880	-1.27619	0.000469479	Mads box protein, putative
Cs_ont_5g004370	-1.52396	0.000471103	DYW_deaminase domain-containing protein
Cs_ont_4g001210	-3.43359	0.000475724	Peptidase A1 domain-containing protein
Cs_ont_4g013100	-3.21439	0.000476107	NADPH-dependent codeinone reductase 1-1
Cs_ont_7g001260	-1.07957	0.000478067	Ethylene-dependent gravitropism-deficient and yellow-green-like 2 isoform 1
Cs_ont_6g003220	6.58398	0.000478561	BZIP domain-containing protein
Cs_ont_1g023670	4.21139	0.000482365	VQ motif-containing protein 29
Cs_ont_3g029060	-1.65637	0.000483034	Cytochrome P450, putative
Cs_ont_7g006740	-1.69532	0.000485982	RING-type E3 ubiquitin transferase
Cs_ont_7g016710	1.5472	0.000486742	Unknown protein
Cs_ont_8g028600	2.12257	0.000486742	L-ascorbate oxidase-like protein
Cs_ont_2g023740	-1.13281	0.000489184	sister chromatid cohesion 1 protein 2
Cs_ont_3g018450	1.74523	0.000492252	40S ribosomal protein S24
Cs_ont_5g046770	-1.60087	0.000492252	Dynein light chain type 1 family protein, putative isoform 1
Cs_ont_5g009040	-2.29479	0.000494076	Flavin-containing monooxygenase
Cs_ont_5g005800	-2.08071	0.000494703	Unknown protein
Cs_ont_5g012790	1.28638	0.000495095	ABC transporter C family member 5
Cs_ont_5g015760	-3.77933	0.000495095	RING-type E3 ubiquitin transferase
Cs_ont_5g039910	2.16458	0.000495627	Thioredoxin-like 1-1, chloroplastic
Cs_ont_8g001540	-1.40496	0.000495627	Copper transporter
Cs_ont_1g004970	-0.989231	0.000496051	1,3-beta-glucan synthase
Cs_ont_2g010760	1.83384	0.00050386	PKS_ER domain-containing protein
Cs_ont_5g026170	-1.16961	0.000504135	Non-lysosomal glucosylceramidase
Cs_ont_9g024130	1.55528	0.000505494	40S ribosomal protein S20
Cs_ont_5g042720	-1.83218	0.000507413	Nudix hydrolase domain-containing protein
Cs_ont_2g032110	-5.22225	0.000514156	Calcium-dependent protein kinase 19 isoform 1
Cs_ont_4g023190	-1.1479	0.000515387	P-type ATPase
Cs_ont_5g013650	-1.42241	0.000516968	RING-type domain-containing protein
Cs_ont_5g023110	1.77685	0.000517795	Methylenetetrahydrofolate reductase
Cs_ont_2g014300	3.14501	0.00052023	ZF-HD dimerization-type domain-containing protein
Cs_ont_5g009350	-1.65947	0.000520589	LEC14B homolog
Cs_ont_8g027120	-4.89609	0.000522732	SCP domain-containing protein
Cs_ont_7g026270	1.61264	0.000539404	S4 RNA-binding domain-containing protein
Cs_ont_8g029340	2.38619	0.000544112	cysteine protease XCP2
Cs_ont_1g014740	-1.09506	0.000544845	Photolyase/cryptochrome alpha/beta domain-containing protein
Cs_ont_3g014370	1.81451	0.000544845	Calreticulin
Cs_ont_5g006900	1.4409	0.000544845	NUC173 domain-containing protein
Cs_ont_6g013170	7.23651	0.000544845	Protein DETOXIFICATION
Cs_ont_8g024990	1.63377	0.000545732	CBS domain-containing protein CBSX1, chloroplastic
Cs_ont_4g022420	-2.07015	0.000548208	Unknown protein
Cs_ont_5g044510	-1.5363	0.000550094	Haloacid dehalogenase-like hydrolase domain-containing protein
Cs_ont_9g022790	2.21817	0.000550094	ANK_REP_REGION domain-containing protein
Cs_ont_5g034230	-2.16607	0.000553574	PMR5N domain-containing protein
Cs_ont_2g031920	-1.85087	0.000555836	NAD(H) kinase 1
Cs_ont_4g016190	-1.79397	0.000558688	Receptor-like serine/threonine-protein kinase
Cs_ont_3g002670	3.60445	0.000559087	Aldehyde oxidase GLOX
Cs_ont_1g018040	1.31357	0.000559613	AAA domain-containing protein
Cs_ont_6g006140	-1.26018	0.000566657	Cysteine proteinase inhibitor
Cs_ont_2g020070	3.26547	0.000567286	Xyloglucan endotransglucosylase/hydrolase
Cs_ont_8g021280	1.18417	0.000567286	40S ribosomal protein S25
Cs_ont_8g007160	2.9464	0.000569504	Stress-response A/B barrel domain-containing protein At5g22580
Cs_ont_5g030340	-2.03008	0.000570243	START domain-containing protein
Cs_ont_7g022610	1.96816	0.000571773	ATP:AMP phosphotransferase
Cs_ont_9g028070	-1.44284	0.000571773	Phosphoglycerate kinase
Cs_ont_9g025010	-1.64005	0.00057477	PKS_ER domain-containing protein
Cs_ont_2g009690	-1.42817	0.000575518	ANK_REP_REGION domain-containing protein
Cs_ont_5g019880	1.66308	0.000577487	Protein kinase domain-containing protein
Cs_ont_9g028230	1.9225	0.000577487	Glyceraldehyde-3-phosphate dehydrogenase
Cs_ont_8g010610	-1.38985	0.000577822	FAD/NAD(P)-binding oxidoreductase family protein
Cs_ont_5g022140	-2.01836	0.000578961	PKS_ER domain-containing protein
Cs_ont_4g009720	1.76257	0.000579056	Unknown protein
Cs_ont_2g012580	-2.04836	0.000579583	multicopper oxidase LPR1-like
Cs_ont_5g040200	-2.9781	0.000580328	Short-chain dehydrogenase/reductase SDR
Cs_ont_8g024770	-1.75518	0.000580869	subtilisin-like protease SBT1.7
Cs_ont_4g009250	1.6196	0.000584462	Mitochondrial import inner membrane translocase subunit TIM17-2
Cs_ont_5g013570	1.50947	0.000585567	60S ribosomal protein L13a
Cs_ont_1g023370	0.903859	0.000590882	mitochondrial outer membrane protein porin 2-like
Cs_ont_2g030380	-1.14945	0.000592575	proteasome-associated protein ECM29 homolog isoform X1
Cs_ont_2g035270	-1.35878	0.000597045	Pimeloyl-[acyl-carrier protein] methyl ester esterase
Cs_ont_5g012210	7.10376	0.000597246	GRAS domain-containing protein
Cs_ont_4g028730	3.33804	0.000599624	Leucine-rich repeat extensin-like protein 2
Cs_ont_6g016260	-7.42124	0.000600894	Dynein light chain
Cs_ont_8g000770	-1.38257	0.000600894	WD_REPEATS_REGION domain-containing protein
Cs_ont_1g019640	1.57192	0.000607513	Serine/arginine repetitive matrix protein 1-like
Cs_ont_7g026860	-0.925839	0.000609716	SET domain-containing protein
Cs_ont_1g002630	-4.95659	0.00061154	ras-related protein Rab7-like
Cs_ont_5g006990	-1.79917	0.000615784	Histone-lysine N-methyltransferase EZA1
Cs_ont_8g025810	1.96832	0.000617948	Indole-3-acetic acid-amido synthetase GH3.3
Cs_ont_4g019480	-1.35729	0.000620079	Unknown protein
Cs_ont_4g027600	-1.25876	0.000626062	pentatricopeptide repeat-containing protein At4g30825, chloroplastic
Cs_ont_7g004320	1.47752	0.000626079	Unknown protein
Cs_ont_3g016180	1.90407	0.000627968	Protein kinase domain-containing protein
Cs_ont_4g005140	-3.87977	0.000629416	Vacuolar-processing enzyme
Cs_ont_7g025930	0.934871	0.000631237	Mitochondrial outer membrane porin
Cs_ont_7g017540	1.11993	0.000638461	Alcohol dehydrogenase, putative
Cs_ont_7g003920	-1.32866	0.000639314	Pentatricopeptide repeat-containing protein, putative
Cs_ont_4g022400	-0.838249	0.000643487	Beta-ketoacyl-[acyl-carrier-protein] synthase I
Cs_ont_6g019270	2.13039	0.000643487	AP2-like ethylene-responsive transcription factor TOE3
Cs_ont_2g032800	-1.12015	0.000643782	Glycosyl hydrolase of Uncharacterized protein function (DUF1680), putative isoform 1
Cs_ont_5g041830	5.47256	0.00065009	B box-type domain-containing protein
Cs_ont_5g029300	1.50867	0.000650795	Sucrose synthase
Cs_ont_6g017740	4.14626	0.0006512	Unknown protein
Cs_ont_8g012440	1.30626	0.000651722	UvrD-like helicase ATP-binding domain-containing protein
Cs_ont_9g024420	3.37513	0.000651722	Protein kinase domain-containing protein
Cs_ont_1g024360	2.53418	0.000652994	Protein kinase domain-containing protein
Cs_ont_7g024560	-2.81003	0.000656377	Carbonic anhydrase
Cs_ont_5g010360	-1.99389	0.000658376	Photosystem I reaction center subunit II
Cs_ont_6g015820	-1.41587	0.000665164	Tr-type G domain-containing protein
Cs_ont_5g023560	-1.59648	0.000668983	ADP-ribosyl cyclase/cyclic ADP-ribose hydrolase
Cs_ont_5g003000	-1.2558	0.000673833	AT-hook motif nuclear-localized protein
Cs_ont_2g018920	-2.4894	0.00067414	Stress-response A/B barrel domain-containing protein
Cs_ont_7g024000	1.98796	0.00067414	60S ribosomal protein L27a
Cs_ont_2g003400	-1.34303	0.00068879	Hopanoid-associated sugar epimerase
Cs_ont_Un003510	1.74037	0.000690441	Unknown protein
Cs_ont_9g013500	1.7339	0.000699061	Linalool synthase
Cs_ont_4g003390	1.33547	0.000700496	Unknown protein
Cs_ont_8g024900	-3.88815	0.000706744	DDE Tnp4 domain-containing protein
Cs_ont_5g043480	1.67626	0.000708747	60S ribosomal protein L37a
Cs_ont_1g013760	5.42565	0.000711727	Fe2OG dioxygenase domain-containing protein
Cs_ont_2g023490	1.9283	0.000721551	Prohibitin
Cs_ont_9g027260	-1.1767	0.000723881	ATP-dependent zinc metalloprotease FTSH 11
Cs_ont_9g026000	-1.04653	0.00072637	Short-chain dehydrogenase TIC 32
Cs_ont_1g010160	-1.22909	0.000727724	Peptidase A1 domain-containing protein
Cs_ont_3g018350	-3.36852	0.000729334	Cysteine synthase
Cs_ont_2g019050	-1.30345	0.000730854	PDZ domain-containing protein
Cs_ont_2g033700	-4.07869	0.000730854	Lipoxygenase
Cs_ont_3g018490	-1.59743	0.000730854	DUF1517 domain-containing protein
Cs_ont_7g019930	7.05094	0.000730854	transcription factor TCP12-like
Cs_ont_1g020110	-2.10376	0.000732194	C2H2-type domain-containing protein
Cs_ont_8g019560	-2.51198	0.000732194	Auxin-responsive protein SAUR50
Cs_ont_5g047650	1.4966	0.000733308	60S ribosomal protein L34
Cs_ont_1g007410	-7.19656	0.000733781	Reticulon-like protein
Cs_ont_2g027790	-1.8042	0.000735689	Alpha/beta hydrolase fold
Cs_ont_5g048490	1.59597	0.000740975	40S ribosomal protein S10-1
Cs_ont_6g007150	-1.62328	0.00074581	Peptidylprolyl isomerase
Cs_ont_4g008310	-1.34161	0.000746986	Ribonuclease P
Cs_ont_9g027380	1.88385	0.000749449	Trehalose 6-phosphate phosphatase
Cs_ont_2g014520	6.37712	0.00075947	NADPH-dependent codeinone reductase 1-1
Cs_ont_6g017950	-4.64049	0.000760295	FUSC_2 domain-containing protein
Cs_ont_1g021670	-0.812875	0.000760907	RNA helicase
Cs_ont_4g005910	-1.19096	0.000760907	Thylakoid lumenal 16.5 kDa protein
Cs_ont_8g007840	1.49027	0.000760907	Ribosomal protein
Cs_ont_5g020600	-2.39395	0.000764258	Zinc transporter like
Cs_ont_6g012500	-5.91053	0.000767115	Cytochrome P450 714A1-like
Cs_ont_6g016950	1.32802	0.000767947	Protein kinase domain-containing protein
Cs_ont_7g004090	1.53356	0.000770952	40S ribosomal protein S15a
Cs_ont_7g008430	-0.863542	0.00078025	Unknown protein
Cs_ont_1g020570	-7.40696	0.000781698	Unknown protein
Cs_ont_6g009320	-3.16015	0.000781698	LEA_2 domain-containing protein
Cs_ont_6g000370	1.71077	0.000783164	40S ribosomal protein S19
Cs_ont_2g010690	-1.31007	0.000786589	S-adenosyl-L-methionine-dependent methyltransferases superfamily protein
Cs_ont_2g013660	1.19161	0.00079059	Cleavage and polyadenylation specificity factor subunit 3-II
Cs_ont_7g018590	1.41969	0.000790977	nucleolin 1-like isoform X8
Cs_ont_2g014760	4.97865	0.000791706	Receptor-like serine/threonine-protein kinase
Cs_ont_7g001780	2.56239	0.000791706	Transferase
Cs_ont_1g023520	1.82932	0.000792838	CYSTM domain-containing protein
Cs_ont_1g029170	-1.483	0.000793448	4-coumarate--CoA ligase
Cs_ont_3g010880	-3.35208	0.000793448	BAG family molecular chaperone regulator 3
Cs_ont_5g036920	-1.03256	0.000795937	Aluminum-activated malate transporter 9
Cs_ont_2g012380	1.77658	0.000798269	Unknown protein
Cs_ont_2g031350	1.27595	0.000800109	Pseudouridine-5'-phosphate glycosidase
Cs_ont_8g020610	-2.01217	0.000800109	Unknown protein
Cs_ont_5g023060	1.97881	0.000806069	60S ribosomal protein L9
Cs_ont_2g001390	1.79599	0.000807498	Chaperonin-like RBCX protein 1, chloroplastic
Cs_ont_4g017300	-1.00846	0.000808098	Polyubiquitin
Cs_ont_9g004850	-1.97194	0.000817377	DUF3700 domain-containing protein
Cs_ont_1g005620	1.95365	0.000821641	Protein PIN-LIKES like
Cs_ont_5g015500	1.49359	0.000823188	Aquaporin SIP1-2
Cs_ont_4g016490	2.39048	0.000828881	RRM domain-containing protein
Cs_ont_5g045910	1.1347	0.000828881	1-deoxy-D-xylulose-5-phosphate reductoisomerase
Cs_ont_6g007240	-2.90688	0.000832003	Cytochrome P450, putative
Cs_ont_1g024870	7.01163	0.000832744	LEA_2 domain-containing protein
Cs_ont_3g007110	-1.83969	0.000834669	5-formyltetrahydrofolate cyclo-ligase-like protein
Cs_ont_2g026290	-2.62928	0.000839183	Unknown protein
Cs_ont_2g030760	-1.54195	0.000839619	Cdk-activating kinase assembly factor
Cs_ont_5g008510	-1.46614	0.000850578	TPR_REGION domain-containing protein
Cs_ont_5g042960	1.19974	0.000859081	HABP4_PAI-RBP1 domain-containing protein
Cs_ont_8g007180	1.64353	0.00086	UPF0481 protein At3g47200-like
Cs_ont_5g036600	-3.95684	0.000871843	BHLH domain-containing protein
Cs_ont_3g010590	1.99622	0.000879002	Phosphoglycerate mutase (2,3-diphosphoglycerate-dependent)
Cs_ont_6g020320	1.70976	0.000879578	60S ribosomal protein L12
Cs_ont_1g029150	1.96503	0.000882815	Endochitinase 1
Cs_ont_1g027800	1.69152	0.000890019	60S ribosomal protein L8
Cs_ont_4g024540	-1.9582	0.000891573	MFS domain-containing protein
Cs_ont_1g019190	1.63612	0.000898617	Flavonoid 3-hydroxylase, putative
Cs_ont_2g011160	7.35874	0.000899881	LOB domain-containing protein
Cs_ont_5g050740	1.22759	0.000902674	Tumor necrosis factor receptor superfamily member 21
Cs_ont_2g002440	-1.36901	0.000910956	tobamovirus multiplication protein 1-like
Cs_ont_5g004510	-3.69515	0.000910956	cytochrome b561 and DOMON domain-containing protein At3g61750
Cs_ont_7g021710	1.18249	0.000918317	ACT domain-containing protein ACR4
Cs_ont_6g005950	-1.44407	0.000926842	HTH myb-type domain-containing protein
Cs_ont_7g028450	1.58479	0.000937708	60S ribosomal protein L31
Cs_ont_4g006140	4.58894	0.000942892	Peroxidase
Cs_ont_3g031610	-1.70321	0.000944411	40S ribosomal protein S2
Cs_ont_4g015610	-0.72979	0.000946761	Cyclic nucleotide-gated ion channel, putative
Cs_ont_4g025180	7.03472	0.000946761	Unknown protein
Cs_ont_5g038690	-1.27186	0.000950588	Unknown protein
Cs_ont_2g009910	1.47919	0.000957269	AICAR transformylase
Cs_ont_4g004610	-4.23086	0.00095946	Unknown protein
Cs_ont_6g019380	-0.904867	0.00095946	Pentatricopeptide repeat-containing protein At3g09650, chloroplastic
Cs_ont_7g029050	-1.41474	0.00095946	Beta-glucosidase, putative
Cs_ont_9g011330	2.29901	0.00095946	Chaperonin Cpn60
Cs_ont_1g011650	1.95617	0.000963181	DUF862 domain-containing protein
Cs_ont_4g025480	-1.40069	0.00097244	Oxysterol-binding protein-related protein 4B
Cs_ont_4g013570	-2.13137	0.000973578	AAA domain-containing protein
Cs_ont_4g023060	-1.68643	0.000973669	Copper transporter
Cs_ont_6g002980	-2.54344	0.000978108	PI-PLC X domain-containing protein At5g67130
Cs_ont_2g019190	-1.90814	0.000981278	Protein DETOXIFICATION
Cs_ont_1g018570	2.00951	0.00098442	3-oxoacyl-[acyl-carrier-protein] synthase
Cs_ont_4g027090	-7.56967	0.00098442	Transcription factor bHLH87 like
Cs_ont_7g024470	1.87639	0.000989972	Poly [ADP-ribose] polymerase
Cs_ont_3g022320	-4.3432	0.000995562	Chitinase
Cs_ont_8g007350	-1.76098	0.000995562	Protein kinase domain-containing protein
Cs_ont_5g015490	1.70682	0.000997836	ATP-diphosphatase
Cs_ont_5g047220	-2.66745	0.000997836	Protein NRT1/ PTR FAMILY 4.6
Cs_ont_4g006000	-1.86771	0.00100304	TPR_REGION domain-containing protein
Cs_ont_6g008540	-0.984145	0.00100304	Signal recognition particle protein
Cs_ont_2g009220	1.36202	0.00100418	Argonaute family protein
Cs_ont_9g013000	-1.55119	0.00100647	PG_binding_1 domain-containing protein
Cs_ont_2g008710	-2.14595	0.00100741	ALOG domain-containing protein
Cs_ont_2g022050	-4.88292	0.0010115	Bet_v_1 domain-containing protein
Cs_ont_3g001530	-2.27877	0.00101289	Alpha-amylase
Cs_ont_3g021890	-1.40977	0.00101289	Pinoresinol reductase
Cs_ont_3g004630	2.9031	0.00102416	MYB transcription factor 44
Cs_ont_5g017550	-1.38221	0.00104424	Endonuclease III homolog
Cs_ont_6g025960	-1.52001	0.00104424	Nuclear envelope-associated protein 2
Cs_ont_2g024310	3.5248	0.00104711	Peroxidase
Cs_ont_3g011750	1.11269	0.00104711	Glucose-6-phosphate isomerase
Cs_ont_2g020010	1.6415	0.00105243	60S ribosomal protein L8
Cs_ont_6g017510	-1.6911	0.00105243	Unknown protein
Cs_ont_7g029270	1.12016	0.00105878	Citrate synthase, mitochondrial
Cs_ont_1g011200	1.85043	0.00105921	40S ribosomal protein S12
Cs_ont_5g037100	-1.8313	0.00105925	Endo/exonuclease/phosphatase domain-containing protein
Cs_ont_2g003770	1.57846	0.00106328	14-3-3-like protein
Cs_ont_5g037370	1.09181	0.00106762	BED-type domain-containing protein
Cs_ont_4g008760	0.916083	0.00107289	TDBD domain-containing protein
Cs_ont_7g029380	-5.90787	0.00107289	LOW QUALITY PROTEIN: uncharacterized protein LOC110427575
Cs_ont_6g026070	1.68478	0.00107736	40S ribosomal protein S3a
Cs_ont_7g024960	-2.19739	0.00109303	Protein kinase domain-containing protein
Cs_ont_6g004280	1.94599	0.00109306	Protein kinase domain-containing protein
Cs_ont_5g007330	0.943865	0.00109743	DnaJ protein ERDJ3B
Cs_ont_2g000480	-0.927774	0.0011075	Heavy metal-associated isoprenylated plant protein 8
Cs_ont_7g011390	1.84117	0.00111033	NAC domain-containing protein
Cs_ont_9g006630	-1.82873	0.00111033	Unknown protein
Cs_ont_3g002480	-4.55629	0.00111113	Cytokinin riboside 5'-monophosphate phosphoribohydrolase
Cs_ont_3g014270	1.61963	0.00111145	nicotianamine synthase-like
Cs_ont_8g009710	-1.95247	0.00111145	Kinesin-like protein
Cs_ont_4g005650	-2.30114	0.0011196	Glutaredoxin domain-containing protein
Cs_ont_5g009160	1.30333	0.00111964	U1 small nuclear ribonucleoprotein C
Cs_ont_1g010870	-0.940063	0.00112463	Magnesium transporter
Cs_ont_8g003090	-1.85307	0.00112463	Histone H4
Cs_ont_5g031190	-1.22279	0.00112517	Protein ABIL2
Cs_ont_1g008510	-1.61941	0.00113129	Terpene cyclase/mutase family member
Cs_ont_2g003620	-8.36553	0.00113475	CBL-interacting serine/threonine-protein kinase 20
Cs_ont_3g014740	-2.08481	0.00113495	DRBM domain-containing protein
Cs_ont_5g042310	1.64114	0.0011357	Unknown protein
Cs_ont_1g029210	1.42305	0.00113912	isocitrate dehydrogenase [NAD] regulatory subunit 1, mitochondrial
Cs_ont_1g017210	-1.60153	0.00114152	2Fe-2S ferredoxin-type domain-containing protein
Cs_ont_3g012680	6.28621	0.00114536	DOG1 domain-containing protein
Cs_ont_5g046240	-0.899353	0.00114728	BAH domain
Cs_ont_3g006720	2.0802	0.00115426	Polyadenylate-binding protein
Cs_ont_3g009020	1.30349	0.0011581	Proteasome subunit beta
Cs_ont_2g010600	-2.39922	0.00116396	plasma membrane-associated cation-binding protein 1
Cs_ont_6g019300	3.55378	0.00117055	L-ascorbate peroxidase
Cs_ont_2g013260	-3.36234	0.00117316	Plant cadmium resistance 2, putative
Cs_ont_4g009360	-0.969114	0.00117316	Non-specific serine/threonine protein kinase
Cs_ont_2g031610	1.53048	0.00117541	Phosphotransferase
Cs_ont_1g020270	-1.04057	0.00117814	WAS/WASL-interacting protein family member 3-like
Cs_ont_1g025860	1.14652	0.00117814	cold-regulated 413 plasma membrane protein 2
Cs_ont_5g005640	4.39951	0.0011877	NAC domain-containing protein
Cs_ont_5g037260	5.34518	0.00119014	Transcription factor CYCLOIDEA
Cs_ont_2g006970	-1.97764	0.00119231	Beta-glucosidase 46
Cs_ont_2g014030	4.02008	0.00119231	RING-type E3 ubiquitin transferase
Cs_ont_5g034270	1.66639	0.00120157	Non-specific serine/threonine protein kinase
Cs_ont_5g048080	-1.07822	0.00120219	DUF3741 domain-containing protein
Cs_ont_9g018580	1.72839	0.00120219	40S ribosomal protein S6
Cs_ont_5g041970	7.35896	0.0012023	pEARLI1-like lipid transfer protein 1
Cs_ont_7g002110	-3.42239	0.00120474	Protein trichome birefringence-like 33
Cs_ont_2g002330	1.67128	0.00120818	60S ribosomal protein L18a
Cs_ont_8g000060	1.91949	0.00121536	UDP-glycosyltransferase 87A1-like
Cs_ont_9g014550	-2.16085	0.00121536	J domain-containing protein
Cs_ont_9g017170	-1.2683	0.00121536	Lycopene beta cyclase
Cs_ont_7g020200	-1.0105	0.00121847	Protein kinase domain-containing protein
Cs_ont_3g012380	1.21703	0.00121894	Serine hydroxymethyltransferase
Cs_ont_6g024410	1.51141	0.00122039	Acyl carrier protein
Cs_ont_1g009820	1.08241	0.00122155	4-coumarate:CoA ligase
Cs_ont_2g024530	-2.35816	0.00122682	ACT domain-containing protein ACR6
Cs_ont_3g012120	-1.7589	0.00123038	Protein kinase domain-containing protein
Cs_ont_2g025760	1.55352	0.00123175	40S ribosomal protein S27
Cs_ont_8g028380	-4.19114	0.00123175	Mechanosensitive ion channel protein
Cs_ont_7g005250	1.35792	0.00123811	ATP synthase subunit d, mitochondrial
Cs_ont_3g007390	3.99328	0.00124243	WAT1-related protein
Cs_ont_4g009100	-2.04351	0.00124243	Protein-serine/threonine phosphatase
Cs_ont_6g000100	-2.09424	0.00124664	DUF4378 domain-containing protein
Cs_ont_4g022080	-2.58722	0.00124668	Unknown protein
Cs_ont_7g009880	-2.40603	0.00124813	C2 NT-type domain-containing protein
Cs_ont_8g025390	1.42247	0.00125584	PseudoU_synth_2 domain-containing protein
Cs_ont_3g021880	-2.12079	0.00125653	HTH myb-type domain-containing protein
Cs_ont_4g014300	4.32318	0.0012581	Protein DETOXIFICATION
Cs_ont_5g038750	1.10446	0.00126142	ATP synthase subunit gamma
Cs_ont_5g031770	1.65742	0.00127005	Calcineurin B-like protein 04
Cs_ont_2g015280	-2.4649	0.0012734	Unknown protein
Cs_ont_3g030240	1.17598	0.00127944	Elongation factor 1-gamma 1
Cs_ont_4g027750	2.95072	0.00127962	Unknown protein
Cs_ont_2g007730	-1.74448	0.00128143	photosystem I reaction center subunit psaK, chloroplastic-like
Cs_ont_1g029710	-1.04941	0.00128256	Subtilisin-like protease
Cs_ont_4g024280	1.68346	0.00128309	Fe2OG dioxygenase domain-containing protein
Cs_ont_9g020920	-3.88917	0.00130868	Remorin 4.2
Cs_ont_1g023360	2.62892	0.00131019	Calcium-transporting ATPase
Cs_ont_8g007040	-1.92441	0.00131083	Histone deacetylase HDT1-like
Cs_ont_3g029500	-2.17042	0.00131155	UDP-glucose 4-epimerase
Cs_ont_7g004280	1.42103	0.00132785	50S ribosomal protein L23, chloroplastic
Cs_ont_6g012400	0.791201	0.00134382	2,3-bisphosphoglycerate-independent phosphoglycerate mutase
Cs_ont_2g031750	-2.97527	0.00134468	Unknown protein
Cs_ont_9g024530	2.65014	0.00136181	coumaroyl-CoA:anthocyanidin 3-O-glucoside-6''-O-coumaroyltransferase 1-like
Cs_ont_3g004870	1.30767	0.00136642	Unknown protein
Cs_ont_7g014650	-1.0279	0.00136642	Glutathione transferase
Cs_ont_Un005910	-3.77831	0.00136642	Capsid p24
Cs_ont_1g016850	-1.32103	0.00136747	CAAD domain-containing protein
Cs_ont_2g007170	-1.27335	0.00136747	UPF0051 protein ABCI8
Cs_ont_3g014170	-1.18136	0.00137668	AAA domain-containing protein
Cs_ont_6g007110	6.26474	0.00137807	GDSL esterase/lipase
Cs_ont_7g026690	2.49172	0.00137856	Casparian strip membrane protein 1
Cs_ont_3g012350	-4.13551	0.00138175	Unknown protein
Cs_ont_3g017170	-2.47991	0.00138316	Sugar transporter ERD6
Cs_ont_7g003070	2.43799	0.00138371	phenylalanine N-monooxygenase-like
Cs_ont_6g005260	1.89478	0.00138706	Glutamine synthetase
Cs_ont_6g014540	2.36915	0.00138851	Thioredoxin domain-containing protein
Cs_ont_5g047230	-1.38862	0.00138947	DNA-directed RNA polymerase, phage-type
Cs_ont_6g014030	1.65546	0.00139183	40S ribosomal protein S4
Cs_ont_3g028280	2.90917	0.00139202	Cystatin domain-containing protein
Cs_ont_3g016850	2.46052	0.00140199	Ubiquitin-protein ligase BRE1A, putative
Cs_ont_1g029460	2.00291	0.00140356	Pentatricopeptide repeat-containing protein At2g17525, mitochondrial
Cs_ont_3g019490	1.52892	0.00140356	BHLH domain-containing protein
Cs_ont_8g007490	4.08266	0.00141005	Cytochrome P450 family protein
Cs_ont_1g009210	1.66881	0.00141492	60S ribosomal protein L7
Cs_ont_4g018510	2.25524	0.00141647	WHy domain-containing protein
Cs_ont_7g016530	-1.15014	0.00141742	CRAL-TRIO domain-containing protein
Cs_ont_7g024910	2.97304	0.00142174	bHLH-MYC_N domain-containing protein
Cs_ont_5g033860	-0.871403	0.00143128	SH2 domain-containing protein
Cs_ont_1g024260	-1.46878	0.00143597	Cytochrome P450 81Q32
Cs_ont_7g012480	-1.66691	0.00144361	CBS domain-containing protein
Cs_ont_6g020260	2.72761	0.00144645	Aquaporin PIP2
Cs_ont_7g016620	1.82648	0.00145058	Protein PHLOEM PROTEIN 2-LIKE A1
Cs_ont_8g029510	1.90584	0.00145362	RING-H2 finger protein
gene-CisiCp047	1.01864	0.00145537	ATP-dependent Clp protease proteolytic subunit
Cs_ont_5g043190	-5.14672	0.00146286	Expansin-like B1
Cs_ont_8g020880	1.16027	0.00146307	BZIP domain-containing protein
Cs_ont_8g001100	1.38207	0.00146382	Protein NRT1/ PTR FAMILY 8.1 like
Cs_ont_4g014510	-2.16998	0.00146526	Metallothionein-like protein type 3
Cs_ont_4g022770	1.71013	0.00146764	Lysine ketoglutarate reductase
Cs_ont_1g009490	-1.51899	0.00147218	ULP_PROTEASE domain-containing protein
Cs_ont_7g026410	-1.10488	0.00147309	CAAX amino terminal protease
Cs_ont_2g009150	-1.02644	0.00147902	Vesicle-associated membrane protein 726
Cs_ont_7g001960	0.960455	0.00147902	Eukaryotic translation initiation factor 2 subunit alpha
Cs_ont_5g044650	-1.49861	0.00148217	Peptide methionine sulfoxide reductase
Cs_ont_9g009440	-1.86704	0.00148527	Arp2/3 complex 34 kDa subunit
Cs_ont_5g048750	-2.66175	0.0014871	AAA domain-containing protein
Cs_ont_9g025790	-1.82483	0.0014871	Unknown protein
Cs_ont_5g049750	-1.34014	0.00149907	Beta-ketoacyl-[acyl-carrier-protein] synthase I
Cs_ont_8g000500	-1.98187	0.00150531	Fe2OG dioxygenase domain-containing protein
Cs_ont_7g024790	0.804455	0.00150672	Spermidine synthase
Cs_ont_3g015140	6.98695	0.00150981	Glycosyltransferase
Cs_ont_2g033070	-1.3355	0.00152464	BHLH domain-containing protein
Cs_ont_2g011280	2.45049	0.00152832	Hydrolase_4 domain-containing protein
Cs_ont_2g001190	-1.43185	0.00153179	E3 ubiquitin-protein ligase COP1
Cs_ont_6g014850	-2.63419	0.00153179	GDSL esterase/lipase CPRD49
Cs_ont_9g009950	0.875584	0.0015393	3-isopropylmalate dehydratase
Cs_ont_8g003650	5.08597	0.00154166	CCT domain-containing protein
Cs_ont_6g001540	-2.42963	0.00154324	UBC core domain-containing protein
Cs_ont_6g014420	2.46218	0.00154371	Cysteine-rich receptor-like protein kinase 14
Cs_ont_2g027380	1.34079	0.00154488	Prohibitin-2
Cs_ont_5g042460	1.69221	0.00154488	60S ribosomal protein L15
Cs_ont_4g006470	-1.37385	0.00154632	Protein kinase domain-containing protein
Cs_ont_7g006530	1.51415	0.00154973	AB hydrolase-1 domain-containing protein
Cs_ont_9g012720	-2.33403	0.00155169	Tetratricopeptide TPR-1
Cs_ont_2g014880	2.55857	0.00156582	Poly(A)-specific ribonuclease
Cs_ont_3g020940	-1.71368	0.00157055	Glycerol-3-phosphate acyltransferase, chloroplastic
Cs_ont_8g003730	7.24487	0.00158395	Homeobox domain-containing protein
Cs_ont_7g000720	1.63604	0.00158591	L-type lectin-domain containing receptor kinase S.4-like
Cs_ont_2g016520	-1.18807	0.00158724	Long-chain-fatty-acid CoA ligase, putative
Cs_ont_5g001060	-1.09853	0.00158973	UvrABC system protein C
Cs_ont_4g027570	-0.92219	0.00159619	FAD_binding_3 domain-containing protein
Cs_ont_8g015160	-1.25158	0.00160696	Ubiquinol oxidase
Cs_ont_6g020620	2.94602	0.00161801	Phenylalanine ammonia-lyase
Cs_ont_4g024260	3.166	0.00162191	Arogenate dehydrogenase 1, chloroplastic
Cs_ont_8g028530	-4.50594	0.00162787	Auxin-responsive protein
Cs_ont_7g027850	3.41036	0.0016359	PMR5N domain-containing protein
Cs_ont_1g008110	-1.38566	0.00164394	TPR_REGION domain-containing protein
Cs_ont_4g025030	1.99193	0.00164802	RING-type domain-containing protein
Cs_ont_6g006890	1.58215	0.00164897	Expansin
Cs_ont_9g002210	1.30147	0.00164897	Topless-related protein 2
Cs_ont_5g022970	-6.60424	0.00165273	MLO-like protein
Cs_ont_5g037390	-1.47728	0.00165277	Peptidylprolyl isomerase
Cs_ont_8g011350	-2.52584	0.00165876	Non-specific serine/threonine protein kinase
Cs_ont_9g005610	-1.6995	0.0016746	Cysteine synthase
Cs_ont_4g010420	-1.81603	0.00167627	tetraspanin-2
Cs_ont_8g010220	6.87341	0.00167627	Wound-induced protein
Cs_ont_9g021750	1.50048	0.00168094	Ras-related protein RABA4d
Cs_ont_8g007740	-2.17246	0.00169845	AB hydrolase-1 domain-containing protein
Cs_ont_2g031810	-1.12562	0.00169928	ABC transporter domain-containing protein
Cs_ont_4g020570	-1.22971	0.00170265	Nuclear transcription factor Y subunit B
Cs_ont_5g023790	-1.84005	0.00170627	ADP-ribosyl cyclase/cyclic ADP-ribose hydrolase
Cs_ont_7g021950	1.18838	0.00171268	nuclear transport factor 2-like
Cs_ont_4g025770	-1.70722	0.00171649	Unknown protein
Cs_ont_8g002790	0.911365	0.00171728	Serine/threonine-protein phosphatase 6 regulatory ankyrin repeat subunit A
Cs_ont_9g027510	-1.32298	0.00172026	Cyclic nucleotide-binding domain-containing protein
Cs_ont_6g010400	1.79819	0.0017233	60S ribosomal protein L21-1
Cs_ont_1g013220	-1.67037	0.00172752	Eukaryotic translation initiation factor 3 subunit, putative
Cs_ont_2g006550	-1.60794	0.00173329	BHLH domain-containing protein
Cs_ont_6g016590	1.17569	0.00173388	Aldo_ket_red domain-containing protein
Cs_ont_1g016930	-1.16738	0.00173642	Malonate--CoA ligase
Cs_ont_2g025770	1.64544	0.0017446	40S ribosomal protein S27
Cs_ont_4g002030	-2.22088	0.0017447	Serine-rich protein-like protein
Cs_ont_1g000600	-1.38719	0.00175252	Acyl-coenzyme A oxidase
Cs_ont_1g016190	-2.97615	0.00175252	Unknown protein
Cs_ont_7g012780	1.56575	0.00175742	60S ribosomal protein L7a
Cs_ont_5g004280	-1.93617	0.00175818	Protein trichome birefringence-like 25
Cs_ont_5g046310	-1.37479	0.00176216	Calmodulin binding protein-like protein
Cs_ont_1g026270	7.77401	0.00176993	Homeobox domain-containing protein
Cs_ont_2g014470	-1.53658	0.00178284	NADPH-dependent codeinone reductase 1-1
Cs_ont_7g001520	-1.30076	0.00178324	Protein kinase domain-containing protein
Cs_ont_5g028810	-1.13404	0.00178623	tRNA uridine(34) hydroxylase
Cs_ont_2g012300	1.4403	0.00179318	ATP synthase subunit beta, mitochondrial
Cs_ont_9g007820	-3.04211	0.00180111	1-aminocyclopropane-1-carboxylate oxidase homolog 1-like
Cs_ont_4g009030	1.41493	0.00180134	60S ribosomal protein L9
Cs_ont_8g014640	-1.27173	0.00181279	POLIIIAc domain-containing protein
Cs_ont_7g018160	1.35173	0.00181711	Delta(24)-sterol reductase
Cs_ont_3g015280	-1.49453	0.00182515	Auxin-repressed 12.5 kDa protein
Cs_ont_6g026650	2.46579	0.00182654	Pentatricopeptide repeat
Cs_ont_8g026510	-1.37933	0.00183857	Photosystem I reaction centre subunit N
Cs_ont_7g018210	-1.23706	0.00184637	S-acyltransferase
Cs_ont_2g034460	7.13657	0.00185124	Peroxidase
Cs_ont_8g006930	1.9328	0.00185124	histone deacetylase HDT1-like
Cs_ont_5g050470	-4.17878	0.00185128	NAC domain-containing protein
Cs_ont_8g006770	0.979327	0.00186	Epimerase domain-containing protein
Cs_ont_2g024800	2.03759	0.00186021	Glycerophosphodiester phosphodiesterase
Cs_ont_8g006230	-1.38478	0.001865	pheophorbide a oxygenase, chloroplastic-like
Cs_ont_2g014160	-2.519	0.00186867	Xyloglucan endotransglucosylase/hydrolase
Cs_ont_2g005980	-1.41124	0.00187314	SPRY domain-containing protein
Cs_ont_7g018070	2.52114	0.00188036	Gibberellin 2-beta-dioxygenase 8-like
Cs_ont_3g001250	-1.11361	0.00189124	ATP-dependent zinc metalloprotease FTSH, chloroplastic
Cs_ont_5g025980	-1.12387	0.00190163	SNARE associated Golgi family protein isoform 2
Cs_ont_8g004480	1.31626	0.00190163	Elongation factor 1-alpha
Cs_ont_8g000050	2.08885	0.00190331	UDP-glycosyltransferase 87A1-like
Cs_ont_9g007650	-2.20172	0.00191262	Unknown protein
Cs_ont_5g035670	-0.843305	0.00191419	Uroporphyrinogen decarboxylase
Cs_ont_7g009440	1.55854	0.00191759	40S ribosomal protein S17
Cs_ont_2g003530	1.30369	0.00192426	60S ribosomal protein L11
Cs_ont_8g026860	1.44824	0.00192806	Inositol-tetrakisphosphate 1-kinase
Cs_ont_4g020840	-2.30415	0.00194354	Cellulose synthase-like protein
Cs_ont_5g007820	-1.59963	0.00194819	Sucrose synthase
Cs_ont_5g030450	1.27888	0.00194819	RRM domain-containing protein
Cs_ont_7g028710	-1.52254	0.00194819	nuclear transcription factor Y subunit A-4-like
Cs_ont_2g004610	1.84927	0.00194885	DYW_deaminase domain-containing protein
Cs_ont_4g015740	3.78485	0.00195707	Wound-responsive family protein
Cs_ont_4g014420	-1.58605	0.00196075	Aldo_ket_red domain-containing protein
Cs_ont_8g017130	1.13029	0.00196156	Auxin-induced protein PCNT115
Cs_ont_5g013590	-1.50121	0.00196275	SNARE_assoc domain-containing protein
Cs_ont_3g027320	-1.7449	0.00198227	Transport protein Sec24-like
Cs_ont_6g006490	-1.51807	0.00199134	Non-reducing end alpha-L-arabinofuranosidase
Cs_ont_8g015910	1.52599	0.00199166	(3R)-hydroxymyristoyl-[acyl-carrier-protein] dehydratase
Cs_ont_1g023380	1.72227	0.00199674	60S ribosomal protein L26, putative
Cs_ont_5g026980	1.76535	0.00200211	12-oxophytodienoate reductase
Cs_ont_1g017010	4.86763	0.00200952	Unknown protein
Cs_ont_2g014110	-1.30717	0.00200952	Zinc finger protein 4
Cs_ont_2g008080	-0.867298	0.00202174	WPP domain-associated protein
Cs_ont_5g021690	1.62663	0.00202919	Leucine zipper-EF-hand-containing transmembrane protein 1
Cs_ont_9g006880	-1.01588	0.00203442	Auxin-responsive protein
Cs_ont_9g025560	5.26123	0.00203485	MYB transcription factor 4
Cs_ont_4g000010	0.79741	0.00204492	Ornithine decarboxylase-like
Cs_ont_1g021190	1.18082	0.00205782	ribosomal RNA-processing protein 14-like
Cs_ont_6g013280	-1.74156	0.00206357	Non-specific serine/threonine protein kinase
Cs_ont_6g008710	1.60733	0.00206505	40S ribosomal protein S14
Cs_ont_7g017480	-1.90743	0.00208743	Alcohol dehydrogenase-like 1
Cs_ont_5g043920	8.62431	0.00209033	Cytochrome P450, putative
Cs_ont_7g000440	0.809013	0.00209033	Calcium-binding mitochondrial carrier protein SCaMC-1
Cs_ont_6g000390	1.64555	0.00209626	UDP-glucose 6-dehydrogenase
Cs_ont_7g028560	-6.26645	0.00211189	Unknown protein
Cs_ont_9g025000	-1.3948	0.00211189	PKS_ER domain-containing protein
Cs_ont_5g004920	-1.80428	0.0021172	ATP synthase delta chain, putative
Cs_ont_2g013900	6.94875	0.00213614	Vacuolar iron transporter 1
Cs_ont_2g004030	2.5651	0.00214547	3'-N-debenzoyl-2'-deoxytaxol N-benzoyltransferase, putative
Cs_ont_9g000060	1.49482	0.00214547	4HBT domain-containing protein
Cs_ont_1g011760	-1.71602	0.00214732	Protein kinase domain-containing protein
Cs_ont_5g045240	1.70933	0.0021487	Ribosomal_L18e/L15P domain-containing protein
Cs_ont_2g020690	-1.2906	0.00214875	Cytochrome b6-f complex iron-sulfur subunit
Cs_ont_8g027720	0.93651	0.00215357	26S proteasome non-ATPase regulatory subunit 4
Cs_ont_3g023630	-5.43471	0.00219508	LRRNT_2 domain-containing protein
Cs_ont_5g008720	1.6776	0.00219664	Potassium transporter
Cs_ont_7g002350	1.56828	0.00220338	Protein EARLY RESPONSIVE TO DEHYDRATION 15
Cs_ont_6g003180	0.826384	0.00221049	Arabinosyltransferase
Cs_ont_8g007550	2.99472	0.00224676	Fatty acyl-CoA reductase
Cs_ont_1g000360	1.70935	0.00225453	Annexin
Cs_ont_9g008380	2.70391	0.00225453	ALOG domain-containing protein
Cs_ont_2g034830	1.517	0.00225658	Phytoene synthase, chloroplastic
Cs_ont_1g025410	1.8378	0.00226204	50S ribosomal protein L25-like
Cs_ont_8g002970	3.3159	0.0022641	Osmotin-like protein
Cs_ont_9g023950	1.47585	0.0022724	PMEI domain-containing protein
Cs_ont_2g028590	-3.24834	0.00227346	High-affinity nitrate transporter 2.2
Cs_ont_4g010210	-1.0738	0.00227837	Myb-like transcription factor family protein, putative
Cs_ont_1g001200	-6.8951	0.00227927	Unknown protein
Cs_ont_5g044740	-1.31365	0.00228933	Protein-L-isoaspartate O-methyltransferase
Cs_ont_1g014910	1.92706	0.00229013	ADP,ATP carrier protein
Cs_ont_2g009170	0.999703	0.0022953	RING-type domain-containing protein
Cs_ont_3g011880	1.8517	0.00230011	AT-hook motif nuclear-localized protein
Cs_ont_8g004740	-0.952334	0.00230182	Pyridoxal 5'-phosphate synthase subunit PdxT
Cs_ont_7g017500	2.68302	0.00233616	Alcohol dehydrogenase-like 1
Cs_ont_4g007910	2.32718	0.00235238	Arabinogalactan peptide 20
Cs_ont_6g009840	-1.38681	0.00235238	Prolycopene isomerase
Cs_ont_5g049550	-0.908227	0.0023549	NAD(P)H-quinone oxidoreductase subunit S, chloroplastic-like
Cs_ont_8g002950	4.55926	0.0023649	CLAVATA3/ESR (CLE)-related protein 46-like
Cs_ont_9g000700	-1.7198	0.0023649	Protein-serine/threonine phosphatase
Cs_ont_5g016980	2.43827	0.00236775	Extensin-2-like
Cs_ont_6g016580	2.85252	0.00238659	Unknown protein
Cs_ont_6g026400	-1.41149	0.00239256	Pectin acetylesterase
Cs_ont_1g014220	-2.10059	0.00240254	DCC family protein At1g52590, chloroplastic
Cs_ont_4g020010	-1.63177	0.00240645	Heterogeneous nuclear ribonucleoprotein 1 isoform A
Cs_ont_3g002110	1.14743	0.00241287	ATP-dependent RNA helicase DRS1
Cs_ont_7g008210	1.58062	0.00241601	Glucomannan 4-beta-mannosyltransferase 9
Cs_ont_4g007320	1.18266	0.00242461	RNA helicase
Cs_ont_5g044090	0.888846	0.00242735	ATP:AMP phosphotransferase
Cs_ont_6g007450	1.49238	0.00243274	Fructose-bisphosphate aldolase
Cs_ont_8g018940	-1.08537	0.00243448	BHLH domain-containing protein
Cs_ont_5g004690	-1.40698	0.00244102	Unknown protein
Cs_ont_3g033280	-1.29616	0.00247085	transmembrane protein 64
Cs_ont_5g032250	1.83605	0.00247085	60S ribosomal protein L27
Cs_ont_5g012680	-1.19053	0.00247742	TPR_REGION domain-containing protein
Cs_ont_2g017620	-1.07277	0.00248592	Threonine--tRNA ligase
Cs_ont_6g007560	-1.11866	0.00248592	RAB6-interacting golgin
Cs_ont_6g007720	6.93856	0.00248643	subtilisin-like protease SBT4.15
Cs_ont_7g018970	-1.62067	0.0024899	Thioredoxin domain-containing protein
Cs_ont_5g027970	1.59846	0.00249145	Alcohol dehydrogenase family protein
Cs_ont_6g006470	1.13891	0.00250903	Nascent polypeptide-associated complex subunit alpha-like protein
Cs_ont_7g008290	-1.33885	0.00251383	Protein kinase domain-containing protein
Cs_ont_6g020660	1.66041	0.00251618	Adenosine kinase
[truncated: 2,506 more rows]

## Sheet: C.h.030_vs_C.h.prior.DESeq2.ann
DEGs in t30 as compared to that of flushes prior to the inoculation period with Clas-negative psyllids in Citrus flushes
	log2FoldChange	padj	annotation
Cs_ont_6g013230	-5.66219	5.43118e-251	Protein kinase domain-containing protein
Cs_ont_8g026540	6.91321	1.25297e-161	Serine carboxypeptidase-like 18
Cs_ont_4g024880	-4.6281	2.52993e-158	FCS-Like Zinc finger 14
Cs_ont_2g031290	-6.9011	3.52932e-149	Alanine--glyoxylate aminotransferase
Cs_ont_7g004690	5.3628	3.56078e-148	Chalcone-flavonone isomerase family protein
Cs_ont_4g003830	-3.80124	7.77931e-145	BURP domain protein RD22
Cs_ont_6g015280	-3.56422	8.27714e-123	Glycerol-3-phosphate acyltransferase 6-like protein
Cs_ont_1g007560	-5.34808	1.5156e-116	Protein kinase domain-containing protein
Cs_ont_7g028910	4.245	5.49448e-111	F17A17.37 protein
Cs_ont_5g009240	7.46017	1.8979e-109	Peroxidase
Cs_ont_2g025700	6.37095	9.45352e-105	Chalcone synthase
Cs_ont_4g024700	-11.9838	4.95089e-103	Terpene cyclase/mutase family member
Cs_ont_9g003990	-4.37944	9.02596e-98	Pyruvate, phosphate dikinase
Cs_ont_3g020550	-3.90152	2.92503e-95	ABC transporter B family member 2
Cs_ont_8g007730	-2.95042	2.76269e-94	Hydrolase_4 domain-containing protein
Cs_ont_3g033220	-5.68594	2.24349e-93	FAD-binding FR-type domain-containing protein
Cs_ont_8g018910	-4.94082	3.89148e-91	Proline-rich protein 2
Cs_ont_1g017870	6.71689	1.00244e-90	Inositol oxygenase
Cs_ont_2g006890	4.62226	2.18702e-90	Pectinesterase
Cs_ont_7g019420	4.40245	4.16715e-90	Alpha-glucosidase, putative
Cs_ont_5g005500	-5.13376	3.75596e-89	HTH myb-type domain-containing protein
Cs_ont_5g032990	-4.28626	1.75453e-88	(S)-2-hydroxy-acid oxidase
Cs_ont_9g004850	-3.45543	2.51235e-88	DUF3700 domain-containing protein
Cs_ont_6g013100	8.29001	4.90689e-88	Non-specific lipid-transfer protein
Cs_ont_8g013300	-2.84242	2.97519e-87	Agglutinin-like protein ALA1, putative isoform 1
Cs_ont_2g018370	6.39526	2.36749e-85	Glucan endo-1,3-beta-D-glucosidase
Cs_ont_6g019180	-4.33578	1.91656e-84	HTH myb-type domain-containing protein
Cs_ont_3g002010	-5.03601	3.09191e-81	ABC transporter B family member 13
Cs_ont_4g000930	5.32341	3.52416e-78	Glyco_trans_2-like domain-containing protein
Cs_ont_2g034240	5.15594	3.86821e-78	Peroxidase
Cs_ont_2g014160	-3.77318	1.1723e-77	Xyloglucan endotransglucosylase/hydrolase
Cs_ont_7g019690	4.63433	8.44964e-77	protein ASPARTIC PROTEASE IN GUARD CELL 1
Cs_ont_7g000710	-4.80745	8.89221e-77	Ribulose bisphosphate carboxylase/oxygenase activase, chloroplastic
Cs_ont_7g016860	-7.02385	2.77784e-75	Peptidase A1 domain-containing protein
Cs_ont_4g015110	-3.1891	5.18276e-75	Peroxisomal membrane protein 2
Cs_ont_9g015300	-4.04168	1.25334e-73	haloacid dehalogenase-like hydrolase domain-containing protein 3
Cs_ont_7g004640	-5.85992	2.87325e-73	3-ketoacyl-CoA synthase
Cs_ont_3g003950	-2.8033	3.52129e-73	J-domain protein required for chloroplast accumulation response 1, putative isoform 1
Cs_ont_1g008460	-6.27362	6.78654e-72	Terpene cyclase/mutase family member
Cs_ont_8g007160	5.59303	7.48217e-72	Stress-response A/B barrel domain-containing protein At5g22580
Cs_ont_5g041760	4.13605	7.8094e-72	Monocopper oxidase family protein
Cs_ont_9g024580	5.23427	2.5136e-71	subtilisin-like protease SBT1.3
Cs_ont_1g020220	2.9673	7.49722e-71	Beta-galactosidase
Cs_ont_8g027320	-3.7226	4.15835e-70	Malate dehydrogenase
Cs_ont_1g017740	5.78217	1.87236e-69	Stem 28 kDa glycoprotein, putative
Cs_ont_2g012200	-6.63324	9.85467e-68	Acyl-[acyl-carrier-protein] hydrolase
Cs_ont_3g028310	4.88409	4.17113e-66	Flavonoid 3'-monooxygenase
Cs_ont_6g003410	5.48691	4.17113e-66	Proline dehydrogenase
Cs_ont_5g004670	4.6088	4.52992e-66	Auxin response factor
Cs_ont_5g016610	6.62325	6.80793e-66	4-coumarate-CoA ligase
Cs_ont_1g022970	-4.8188	8.96115e-65	Xyloglucan endotransglucosylase/hydrolase
Cs_ont_5g047210	-3.13679	3.5551e-62	Homeobox domain-containing protein
Cs_ont_1g006950	-3.95751	6.4678e-62	Protein kinase domain-containing protein
Cs_ont_7g019980	-3.60267	9.19172e-62	Protein CHUP1, chloroplastic
Cs_ont_5g038970	6.42004	1.6539e-61	Flavonoid 3'-hydroxylase
Cs_ont_3g008910	-2.86761	2.04044e-61	WD40-like Beta Propeller
Cs_ont_2g025420	-4.72102	2.09009e-61	Light-regulated protein
Cs_ont_5g018090	-2.3234	6.93961e-61	receptor-like protein kinase HSL1
Cs_ont_8g019110	-5.65164	8.80128e-61	Aquaporin AQPAn.G-like
Cs_ont_9g001380	3.19951	1.0468e-60	ATP citrate synthase
Cs_ont_3g018130	-4.25404	1.49137e-60	Unknown protein
Cs_ont_1g025960	-4.01938	8.9481e-60	BEL1-like homeodomain protein 2
Cs_ont_6g003310	-9.61406	3.06665e-59	Zinc finger protein CONSTANS-LIKE 2
Cs_ont_3g001290	-4.83973	8.93798e-59	Cytokinin riboside 5'-monophosphate phosphoribohydrolase
Cs_ont_6g010860	2.87381	1.01118e-58	Delta(12) fatty acid desaturase
Cs_ont_5g016050	-4.78284	7.45625e-58	GDSL esterase/lipase
Cs_ont_5g049770	-4.70583	3.63094e-57	Cellulose synthase-like protein G3
Cs_ont_5g007200	-3.2529	2.38499e-56	Adenine nucleotide alpha hydrolases-like superfamily protein
Cs_ont_5g034050	4.13911	3.39502e-56	dTDP-glucose 4,6-dehydratase
Cs_ont_5g039990	-4.38017	8.48071e-56	Dof-type domain-containing protein
Cs_ont_5g041100	-3.61258	9.23576e-56	1-aminocyclopropane-1-carboxylate synthase 1
Cs_ont_3g001440	6.00911	2.07578e-55	L-ascorbate oxidase homolog
Cs_ont_5g048370	-4.59113	3.96533e-55	Homeobox domain-containing protein
Cs_ont_5g046100	-2.24803	2.236e-54	Aldehyde dehydrogenase, putative
Cs_ont_5g024510	-4.16691	3.51524e-53	Sucrose-phosphate synthase
Cs_ont_8g029470	-3.75305	5.81859e-53	phototropin-2-like
Cs_ont_2g031680	-2.96605	1.68363e-52	LRRNT_2 domain-containing protein
Cs_ont_7g011370	-4.14303	1.80151e-52	Aluminum-activated malate transporter
Cs_ont_2g017300	-4.90013	2.2566e-52	Zinc finger CCCH domain-containing protein 18
Cs_ont_5g010220	-2.49632	2.30534e-52	Epimerase domain-containing protein
Cs_ont_2g029450	-3.25093	1.67166e-51	Potassium transporter
Cs_ont_5g039520	2.67313	5.48217e-51	Sieve element occlusion
Cs_ont_1g021460	4.9222	7.96409e-51	Phospho-2-dehydro-3-deoxyheptonate aldolase
Cs_ont_3g012050	-6.3332	9.08826e-51	Protein ECERIFERUM like
Cs_ont_8g029000	-3.2016	1.57696e-50	Transcription factor NLP2
Cs_ont_4g008970	-5.03468	2.44072e-50	Unknown protein
Cs_ont_2g035200	-3.21139	3.40182e-50	Rieske domain-containing protein
Cs_ont_4g019980	6.11862	4.08592e-50	Kinesin motor domain-containing protein
Cs_ont_5g042000	-3.39548	4.71994e-50	protein NRT1/ PTR FAMILY 6.3-like
Cs_ont_2g001740	2.16599	8.01207e-50	Lactoylglutathione lyase
Cs_ont_8g016990	-3.38896	1.05659e-49	Aldo_ket_red domain-containing protein
Cs_ont_3g001020	-2.30069	1.06379e-49	Catalase
Cs_ont_7g003040	4.65629	3.04073e-49	Chalcone-flavonone isomerase family protein
Cs_ont_3g010970	-2.23802	6.42576e-49	Cryptochrome 1
Cs_ont_8g020180	-4.04982	1.49169e-48	Zinc finger, B-box
Cs_ont_2g033040	5.94522	2.09854e-48	LRRNT_2 domain-containing protein
Cs_ont_7g028420	5.85731	3.4014e-48	Leucine rich repeat protein
Cs_ont_9g022930	-2.6321	4.61417e-48	E3 ubiquitin ligase
Cs_ont_3g022040	-6.32416	5.21893e-48	AAA domain-containing protein
Cs_ont_4g005630	-2.56607	1.76651e-47	C2H2-type domain-containing protein
Cs_ont_8g025670	-4.95589	2.41323e-47	Unknown protein
Cs_ont_2g018100	-3.47234	2.87561e-47	GDSL esterase/lipase At2g04570
Cs_ont_3g024800	8.18859	4.14857e-47	Peptidase A1 domain-containing protein
Cs_ont_7g024220	3.28504	4.50983e-47	ATP citrate synthase
Cs_ont_6g017510	-3.2577	5.4159e-47	Unknown protein
Cs_ont_4g003140	2.70909	7.07452e-47	FAD_binding_3 domain-containing protein
Cs_ont_4g022280	-2.84547	1.47713e-46	FCS-Like Zinc finger 14
Cs_ont_3g011460	-3.35585	2.12661e-46	Fe2OG dioxygenase domain-containing protein
Cs_ont_6g001020	-3.70923	2.18906e-46	Dof-type domain-containing protein
Cs_ont_8g025430	4.00276	2.86628e-46	Glycosyltransferase
Cs_ont_8g004180	2.53968	6.99105e-46	Interactor of constitutive active ROPs 3
Cs_ont_9g000410	4.18971	6.99105e-46	S-adenosylmethionine synthase
Cs_ont_5g006010	-2.99233	1.84653e-45	BHLH domain-containing protein
Cs_ont_9g003690	5.83237	4.83931e-45	Protein kinase domain-containing protein
Cs_ont_7g019850	-4.94683	9.30809e-45	Protein kinase domain-containing protein
Cs_ont_3g003800	5.51975	1.0375e-44	Deoxyuridine 5'-triphosphate nucleotidohydrolase
Cs_ont_6g026230	-6.48836	1.21416e-44	Protein kinase domain-containing protein
Cs_ont_6g007240	-3.92217	1.62842e-44	Cytochrome P450, putative
Cs_ont_2g027960	4.07749	2.97554e-44	GDSL esterase/lipase
Cs_ont_4g002030	-2.72467	3.74851e-44	Serine-rich protein-like protein
Cs_ont_1g021020	10.3968	4.63084e-44	Unknown protein
Cs_ont_5g002760	-3.31479	1.1679e-43	Carbonyl reductase
Cs_ont_5g038920	3.71224	1.35379e-43	X8 domain-containing protein
Cs_ont_5g049730	-5.71867	1.53629e-43	Glutaredoxin domain-containing protein
Cs_ont_4g016150	-3.81764	2.14544e-43	Receptor-like serine/threonine-protein kinase
Cs_ont_8g028740	16.9635	2.35048e-43	Chitinase
Cs_ont_2g010400	-4.22999	3.60996e-43	Vacuolar-sorting receptor 6-like protein
Cs_ont_7g004500	2.87436	4.96768e-43	Glutathione S-transferase DHAR2
Cs_ont_7g002960	-4.50795	1.26809e-42	Cytochrome P450 82A3
Cs_ont_8g027180	2.86156	1.78156e-42	Beta-glucosidase, putative
Cs_ont_4g027120	-3.59806	2.55569e-42	Very-long-chain aldehyde decarbonylase GL1-3
Cs_ont_8g000640	4.32763	3.82705e-42	Phosphoinositide phospholipase C
Cs_ont_7g001360	-2.80624	6.60329e-42	Chlorophyll a-b binding protein, chloroplastic
Cs_ont_1g012990	-4.11271	8.46357e-42	Fe2OG dioxygenase domain-containing protein
Cs_ont_8g027960	-3.8398	8.60808e-42	Glycerate dehydrogenase
Cs_ont_1g004700	4.01027	1.74172e-41	Pectinesterase
Cs_ont_9g027200	-3.10251	1.92602e-41	RNA polymerase sigma factor rpoD
Cs_ont_5g045520	-3.50738	2.14047e-41	Cell division cycle protein 48 homolog
Cs_ont_8g012830	4.20716	2.6776e-41	aquaporin SIP1-1-like
Cs_ont_1g013360	-3.83322	3.86477e-41	AB hydrolase-1 domain-containing protein
Cs_ont_5g006610	-2.42861	4.09039e-41	Long-chain-fatty-acid CoA ligase, putative
Cs_ont_9g009030	5.8774	7.39501e-41	KIN14B-interacting protein At4g14310
Cs_ont_5g032610	-2.20651	8.24408e-41	Photosystem II 10 kDa polypeptide, chloroplastic
Cs_ont_3g001680	-3.34236	1.13021e-40	Thioredoxin domain-containing protein
Cs_ont_5g001770	5.3841	1.15e-40	Protein kinase domain-containing protein
Cs_ont_3g017540	4.5248	5.33105e-40	Shikimate dehydrogenase, putative
Cs_ont_1g024890	4.87959	1.12282e-39	Protein RALF-like 34
Cs_ont_8g010150	4.96274	1.206e-39	Glycosyl hydrolase family protein isoform 2
Cs_ont_8g002620	3.82078	1.35546e-39	Glucan endo-1,3-beta-D-glucosidase
Cs_ont_7g017960	-4.04159	2.87974e-39	9-cis-epoxycarotenoid dioxygenase, chloroplastic
Cs_ont_2g007320	-3.35529	3.4371e-39	MFS domain-containing protein
Cs_ont_4g012320	3.61056	3.8793e-39	Phosphoethanolamine n-methyltransferase, putative
Cs_ont_5g036800	-6.12376	4.46275e-39	Zinc finger protein CONSTANS-LIKE 16
Cs_ont_2g013180	-16.0772	4.95854e-39	Pectinesterase
Cs_ont_1g014910	3.06598	6.87379e-39	ADP,ATP carrier protein
Cs_ont_2g029120	-12.1463	9.18828e-39	Carbonic anhydrase
Cs_ont_2g029750	-2.6289	9.18828e-39	Seed maturation-like protein
Cs_ont_6g018020	3.18138	1.23049e-38	Histone H2B
Cs_ont_8g020190	-4.13631	5.3743e-38	Fructose-bisphosphate aldolase
Cs_ont_8g001310	4.87684	5.43199e-38	Tubulin beta chain
Cs_ont_2g026640	4.72428	8.3112e-38	inactive TPR repeat-containing thioredoxin TTL3-like
Cs_ont_5g004300	-3.99704	9.31538e-38	Glycosyltransferase
Cs_ont_5g038080	-2.29958	1.30308e-37	Dof-type domain-containing protein
Cs_ont_4g013100	-4.6306	1.52537e-37	NADPH-dependent codeinone reductase 1-1
Cs_ont_5g007940	-2.83295	1.61822e-37	RING-type domain-containing protein
Cs_ont_1g026630	-4.79288	1.62818e-37	CRAL-TRIO domain-containing protein
Cs_ont_7g023790	-2.27707	2.11646e-37	NPH3 domain-containing protein
Cs_ont_3g008670	-3.19657	2.75145e-37	NAD(P)H dehydrogenase subunit M
Cs_ont_5g031860	-3.27329	3.01583e-37	Protein kinase domain-containing protein
Cs_ont_6g020600	5.12983	3.49495e-37	Phenylalanine ammonia-lyase
Cs_ont_1g024390	2.71462	4.00454e-37	Cyclin N-terminal domain-containing protein
Cs_ont_7g015500	16.0222	4.37142e-37	Protodermal factor 1
Cs_ont_5g016230	-2.53708	4.41702e-37	Protein kinase domain-containing protein
Cs_ont_2g020070	5.74121	7.04398e-37	Xyloglucan endotransglucosylase/hydrolase
Cs_ont_8g011350	-3.74427	1.51596e-36	Non-specific serine/threonine protein kinase
Cs_ont_5g002770	-4.05987	1.98818e-36	(+)-neomenthol dehydrogenase
Cs_ont_2g000620	5.14049	2.1665e-36	Cytochrome P450 71D8
Cs_ont_8g002760	3.76014	2.17798e-36	Actin
Cs_ont_5g009300	4.53601	2.46682e-36	Histone H2A
Cs_ont_2g026250	-3.78541	3.72162e-36	Chaperone DnaJ
Cs_ont_1g003730	5.33636	4.23116e-36	Ribonucleoside-diphosphate reductase
Cs_ont_2g011150	-3.0343	4.27127e-36	Zinc finger protein CONSTANS-LIKE 6
Cs_ont_7g000550	-4.67007	4.43411e-36	Serine/threonine-protein kinase Nek8, putative
Cs_ont_4g001470	5.9296	4.65014e-36	Phytocyanin domain-containing protein
Cs_ont_2g009600	3.41992	5.41591e-36	Glycine cleavage system H protein
Cs_ont_2g004940	5.67928	8.77209e-36	Non-classical arabinogalactan protein 31
Cs_ont_7g001390	-3.17847	1.13663e-35	Cytochrome P450
Cs_ont_5g009070	-4.26289	1.25379e-35	Flavin-containing monooxygenase
Cs_ont_2g020270	-2.80703	2.48733e-35	Heat shock protein
Cs_ont_7g003330	-2.4943	3.94521e-35	zinc_ribbon_12 domain-containing protein
Cs_ont_8g009970	-6.07522	4.55283e-35	Protein kinase domain-containing protein
Cs_ont_9g019340	-6.6881	4.67392e-35	ABC transporter-like
Cs_ont_4g007880	-5.6936	4.74329e-35	Unknown protein
Cs_ont_2g035210	-3.41207	5.29136e-35	Rieske domain-containing protein
Cs_ont_2g025340	3.12345	5.72116e-35	BHLH domain-containing protein
Cs_ont_8g009250	-5.28818	7.34952e-35	Homeobox domain-containing protein
Cs_ont_1g022500	-3.3664	1.1668e-34	Serine hydroxymethyltransferase
Cs_ont_7g014880	2.0773	1.34101e-34	3-hydroxyisobutyryl-CoA hydrolase-like protein 5
Cs_ont_6g017950	-5.76869	1.85605e-34	FUSC_2 domain-containing protein
Cs_ont_1g021930	2.64276	2.3349e-34	ATP-dependent 6-phosphofructokinase
Cs_ont_3g021050	-3.76729	3.63649e-34	Cytochrome P450
Cs_ont_6g013060	15.1271	4.23252e-34	Non-specific lipid-transfer protein
Cs_ont_4g012710	3.64413	4.40994e-34	Beta-glucosidase 44
Cs_ont_2g019190	-3.48775	7.09549e-34	Protein DETOXIFICATION
Cs_ont_6g025650	2.15008	7.1533e-34	S-adenosylmethionine synthase
Cs_ont_8g006410	-9.196	7.87661e-34	lysosomal Pro-X carboxypeptidase-like
Cs_ont_1g005130	-2.47213	9.88871e-34	Photosystem I reaction center subunit N, chloroplastic
Cs_ont_3g000770	-2.78924	1.32925e-33	Glyceraldehyde-3-phosphate dehydrogenase
Cs_ont_5g047840	-3.53703	1.35309e-33	CAP10 domain-containing protein
Cs_ont_5g029170	-4.65618	1.52247e-33	HTH myb-type domain-containing protein
Cs_ont_6g015920	10.0413	3.62575e-33	Laccase
Cs_ont_4g001210	-3.16081	4.09915e-33	Peptidase A1 domain-containing protein
Cs_ont_5g027410	-4.32663	4.56249e-33	N-acetyltransferase domain-containing protein
Cs_ont_4g022570	3.23128	9.19615e-33	Sucrose synthase
Cs_ont_9g015270	-5.21897	9.53781e-33	Str_synth domain-containing protein
Cs_ont_1g015250	-2.60177	1.10537e-32	D-glycerate 3-kinase, chloroplastic
Cs_ont_1g006920	-2.10209	1.32174e-32	BTB/POZ-like protein
Cs_ont_7g019370	-3.35247	1.44779e-32	3-ketoacyl-CoA synthase
Cs_ont_8g013790	-3.16818	1.54231e-32	Protein NRT1/ PTR FAMILY 6.1
Cs_ont_9g003630	-2.59808	1.7633e-32	Tubby-like F-box protein
Cs_ont_5g026330	-7.36859	2.08922e-32	SWIM-type domain-containing protein
Cs_ont_6g022410	3.8107	2.79688e-32	Histone H2B
Cs_ont_9g026900	14.7416	3.65868e-32	Glycosyltransferase
Cs_ont_1g024770	2.22692	4.09455e-32	Caffeoyl-CoA O-methyltransferase
Cs_ont_1g018180	2.2938	4.44432e-32	Pectinesterase
Cs_ont_3g008920	7.09805	5.05941e-32	Cyclin N-terminal domain-containing protein
Cs_ont_3g028130	-2.86716	7.24112e-32	Polyketide_cyc domain-containing protein
Cs_ont_3g000450	5.43331	8.66683e-32	Cyclin-dependent kinase B2-2
Cs_ont_9g015360	-2.24407	1.04761e-31	Glutamine amidotransferase type-2 domain-containing protein
Cs_ont_1g021320	4.37965	1.44219e-31	DNA (cytosine-5)-methyltransferase
Cs_ont_1g029170	-1.92709	1.48896e-31	4-coumarate--CoA ligase
Cs_ont_9g024470	2.60648	1.54703e-31	Embryo-specific
Cs_ont_1g023980	-3.56778	1.58865e-31	Protein CONSERVED IN THE GREEN LINEAGE AND DIATOMS 27, chloroplastic
Cs_ont_5g016760	7.53554	1.76296e-31	Zinc finger, CCHC-type
Cs_ont_7g007050	-2.26847	1.77109e-31	AAA domain-containing protein
Cs_ont_6g000600	-3.13478	1.81093e-31	Lysine-tRNA ligase
Cs_ont_5g024890	3.59783	2.28658e-31	Cytochrome P450
Cs_ont_4g016170	-3.66115	2.48353e-31	Receptor-like serine/threonine-protein kinase
Cs_ont_1g017820	-5.04823	2.61284e-31	Protein kinase domain-containing protein
Cs_ont_4g023170	3.57012	2.93388e-31	LRR receptor-like serine/threonine-protein kinase
Cs_ont_3g021760	-3.21692	2.98729e-31	Phosphoribulokinase
Cs_ont_6g021930	-4.87097	3.45354e-31	Heparan-alpha-glucosaminide N-acetyltransferase-like
Cs_ont_8g023130	-2.66788	3.5761e-31	NAD(P)-bd_dom domain-containing protein
Cs_ont_8g025250	3.9575	3.76629e-31	D-3-phosphoglycerate dehydrogenase
Cs_ont_1g028230	-2.20989	5.70892e-31	Ferredoxin--NADP reductase, chloroplastic
Cs_ont_5g046270	-3.51284	6.03941e-31	D-ribose-binding periplasmic protein
Cs_ont_9g004990	5.18649	8.11474e-31	Protein kinase domain-containing protein
Cs_ont_3g017180	-2.57688	8.20404e-31	MFS domain-containing protein
Cs_ont_7g023930	-2.41648	8.4865e-31	Glutamate--glyoxylate aminotransferase 2
Cs_ont_5g002550	3.35511	9.12816e-31	Plant UBX domain-containing protein 8
Cs_ont_5g007360	14.2783	1.00019e-30	Transcription factor MYB11
Cs_ont_8g002970	6.43029	1.22766e-30	Osmotin-like protein
Cs_ont_5g024910	-2.60797	1.29012e-30	Chlorophyll a-b binding protein, chloroplastic
Cs_ont_2g004030	4.78797	1.31297e-30	3'-N-debenzoyl-2'-deoxytaxol N-benzoyltransferase, putative
Cs_ont_1g026860	3.29016	1.79675e-30	Tubby-like F-box protein
Cs_ont_7g024560	-3.17129	1.96938e-30	Carbonic anhydrase
Cs_ont_7g016020	3.42724	2.47928e-30	Glucan endo-1,3-beta-D-glucosidase
Cs_ont_1g009730	3.02761	3.00484e-30	Flavonoid 3-hydroxylase, putative
Cs_ont_8g001550	-6.27732	3.10184e-30	serine/threonine-protein kinase pakD
Cs_ont_6g024320	-4.82733	3.68654e-30	Bet_v_1 domain-containing protein
Cs_ont_3g005550	4.42068	5.18737e-30	Cyclin N-terminal domain-containing protein
Cs_ont_1g014200	-4.83899	5.41375e-30	Caffeoyl-CoA O-methyltransferase
Cs_ont_9g007910	-3.44355	6.88526e-30	WAT1-related protein
Cs_ont_4g006950	-2.49194	8.18191e-30	ABC transporter family protein
Cs_ont_4g028380	5.57353	8.85556e-30	DNA replication licensing factor MCM5
Cs_ont_6g005890	5.56563	9.36855e-30	Cyclin N-terminal domain-containing protein
Cs_ont_1g015000	-2.04034	9.67483e-30	ABC transporter G family member 36
Cs_ont_3g009160	2.59382	1.00692e-29	Protein disulfide-isomerase
Cs_ont_5g006200	-4.89554	1.02518e-29	SANT domain-containing protein
Cs_ont_5g040680	-5.64175	1.2556e-29	(R)-mandelonitrile lyase
Cs_ont_2g016850	-10.4532	1.75881e-29	LRRNT_2 domain-containing protein
Cs_ont_3g018970	-5.85924	2.06057e-29	UDP-glycosyltransferase
Cs_ont_6g010800	3.78191	2.47108e-29	Actin
Cs_ont_2g013230	-4.17905	2.77308e-29	Plant cadmium resistance 2, putative
Cs_ont_3g013890	-2.07063	3.32032e-29	Epimerase domain-containing protein
Cs_ont_2g034130	2.69401	4.24354e-29	1,3-beta-glucan synthase
Cs_ont_6g017570	1.97878	5.49134e-29	Actin
Cs_ont_6g010400	2.22633	5.9051e-29	60S ribosomal protein L21-1
Cs_ont_6g004130	2.78013	6.58073e-29	DUF4378 domain-containing protein/VARLMGL domain-containing protein
Cs_ont_2g017890	-5.43198	1.19981e-28	Glycine-rich protein
Cs_ont_1g019890	13.8579	1.22153e-28	(R)-mandelonitrile lyase
Cs_ont_8g005970	-3.2544	1.47969e-28	Exostosin domain-containing protein
Cs_ont_2g008990	-1.95091	1.49673e-28	Protein kinase domain-containing protein
Cs_ont_7g017180	-5.67713	1.54472e-28	cytochrome P450 89A2-like
Cs_ont_8g003170	9.0219	1.75434e-28	Histone H2A
Cs_ont_9g025590	-4.23715	1.80186e-28	Remorin
Cs_ont_6g009600	-3.30877	1.87917e-28	Nuclear transcription factor Y subunit A
Cs_ont_2g018970	2.76644	1.91586e-28	DNA repair protein RAD5
Cs_ont_9g004680	4.14259	2.38509e-28	HMA domain-containing protein
Cs_ont_9g000550	4.55921	2.91119e-28	Kinesin motor domain-containing protein
Cs_ont_9g004950	-2.97266	2.97817e-28	Glucose-1-phosphate adenylyltransferase
Cs_ont_8g027660	4.07719	3.88248e-28	Pathogenesis-related thaumatin family protein
Cs_ont_3g017220	-4.8768	4.37572e-28	Protein FANTASTIC FOUR 1-like
Cs_ont_9g004750	11.1496	5.14426e-28	Peptidase A1 domain-containing protein
Cs_ont_1g008510	-2.57134	8.42214e-28	Terpene cyclase/mutase family member
Cs_ont_9g025030	-3.21575	9.06451e-28	PKS_ER domain-containing protein
Cs_ont_3g023760	-6.39592	9.64625e-28	LRRNT_2 domain-containing protein
Cs_ont_4g014510	-4.00012	9.84538e-28	Metallothionein-like protein type 3
Cs_ont_3g001250	-2.07519	1.0014e-27	ATP-dependent zinc metalloprotease FTSH, chloroplastic
Cs_ont_4g022780	6.81846	1.26842e-27	Pectinesterase
Cs_ont_7g011480	-2.27592	1.31171e-27	Glycine cleavage system H protein
Cs_ont_5g040900	-2.73353	1.54731e-27	PGR5-like protein 1A, chloroplastic-like protein
Cs_ont_5g049420	3.17233	1.85411e-27	Endoglucanase
Cs_ont_5g041740	-2.42115	1.98826e-27	Thylakoid lumenal protein TL20.3, chloroplastic
Cs_ont_2g001840	-1.83945	2.16001e-27	starch synthase 3, chloroplastic/amyloplastic
Cs_ont_3g021220	-4.36611	2.21055e-27	Xyloglucan endotransglucosylase/hydrolase
Cs_ont_5g049210	7.6523	2.4746e-27	high mobility group B protein 6-like
Cs_ont_5g042650	-2.80059	2.58768e-27	Homeobox-leucine zipper family protein
Cs_ont_9g025740	3.02554	2.89775e-27	Tubulin beta chain
Cs_ont_1g027900	10.3245	3.1046e-27	Chalcone-flavanone isomerase family protein
Cs_ont_4g015230	3.79803	3.66635e-27	Protein kinase domain-containing protein
Cs_ont_Un005900	-2.37602	3.68279e-27	Protein HIGH CHLOROPHYLL FLUORESCENCE PHENOTYPE 173, chloroplastic
Cs_ont_7g012480	-2.05192	3.76201e-27	CBS domain-containing protein
Cs_ont_3g005450	4.89709	4.01685e-27	Protein kinase domain-containing protein
Cs_ont_9g006470	3.69065	4.46615e-27	Argonaute family protein
Cs_ont_9g006120	2.29861	4.59965e-27	NAB domain-containing protein
Cs_ont_5g030340	-2.1271	4.77493e-27	START domain-containing protein
Cs_ont_2g013020	-4.36458	5.71523e-27	phosphomannomutase/phosphoglucomutase
Cs_ont_2g020440	-3.12718	6.05992e-27	G-type lectin S-receptor-like serine/threonine-protein kinase
Cs_ont_9g002920	9.0804	7.87152e-27	TOG domain-containing protein
Cs_ont_9g009080	-3.4661	9.15368e-27	Long-chain-alcohol oxidase
Cs_ont_4g027500	-2.84029	9.30596e-27	protein TSS
Cs_ont_6g012290	4.81213	9.57919e-27	GRAS domain-containing protein
Cs_ont_5g034530	4.45233	9.97282e-27	Proteinase inhibitor
Cs_ont_3g001570	-6.36268	1.00636e-26	High mobility group B 9-like protein
Cs_ont_9g023720	4.43099	1.04941e-26	BAG domain-containing protein
Cs_ont_1g018300	5.10493	1.15368e-26	Subtilisin-like protease
Cs_ont_5g000170	2.91808	1.18543e-26	ABC transporter C family member 9
Cs_ont_7g013050	2.44014	1.25794e-26	Protein NO VEIN
Cs_ont_6g006120	-5.57767	1.49821e-26	Peptidylprolyl isomerase
Cs_ont_4g017800	-4.12929	1.58972e-26	ANK_REP_REGION domain-containing protein
Cs_ont_2g027600	-4.37013	1.63177e-26	HTH myb-type domain-containing protein
Cs_ont_2g017820	4.47927	1.68183e-26	glycine-rich protein-like
Cs_ont_6g000130	-4.07657	1.8495e-26	TCP domain-containing protein
Cs_ont_5g031530	-3.40129	2.04721e-26	Ribonuclease P protein subunit P38-related isoform 1
Cs_ont_8g014130	6.9267	2.37862e-26	DNA replication licensing factor MCM2
Cs_ont_6g001150	6.20777	2.6197e-26	Structural maintenance of chromosomes protein
Cs_ont_9g006670	9.02521	3.79305e-26	3-ketoacyl-CoA synthase
Cs_ont_6g004980	-2.74356	3.936e-26	U-box domain-containing protein 4
Cs_ont_8g019000	-3.21844	4.26096e-26	Unknown protein
Cs_ont_2g031580	4.96869	5.44921e-26	Ubiquitin-conjugating enzyme E2 C, putative
Cs_ont_5g002930	-7.87349	6.49558e-26	CAP10 domain-containing protein
Cs_ont_8g000800	-5.79343	8.45046e-26	Ubiquitin-protein ligase, putative
Cs_ont_1g024950	-2.79588	9.09717e-26	Zeaxanthin epoxidase, chloroplastic
Cs_ont_6g002460	-5.01292	9.83226e-26	Long-chain-alcohol oxidase
Cs_ont_8g014690	-2.49265	1.05244e-25	Chlorophyll a-b binding protein, chloroplastic
Cs_ont_7g027010	2.19822	1.07234e-25	S-acyltransferase
Cs_ont_1g023830	-2.24191	1.09781e-25	Acetamidase/Formamidase
Cs_ont_1g026820	-5.62518	1.14236e-25	SANT domain-containing protein
Cs_ont_7g008330	-4.2552	1.40054e-25	Cytochrome P450
Cs_ont_9g002090	-4.03736	1.50715e-25	Bet_v_1 domain-containing protein
Cs_ont_5g016100	9.0842	1.56787e-25	GDSL esterase/lipase
Cs_ont_7g011960	-2.82178	1.85914e-25	NAC domain-containing protein
Cs_ont_4g024900	9.33112	1.86512e-25	Trans-cinnamate 4-monooxygenase
Cs_ont_4g006680	-2.86327	2.22497e-25	Potassium channel AKT1-like
Cs_ont_7g006410	2.54275	2.33743e-25	Adenosine kinase
Cs_ont_7g010080	2.4894	2.3982e-25	Lysosomal beta glucosidase
Cs_ont_7g023800	-3.80944	2.40074e-25	AP2/ERF domain-containing protein
Cs_ont_2g006530	7.03353	2.99264e-25	Kinesin-like protein
Cs_ont_5g049780	-3.27621	3.05673e-25	Cellulose synthase-like protein
Cs_ont_9g009010	9.01746	3.45418e-25	Kinesin motor domain-containing protein
Cs_ont_6g017160	2.80298	3.62807e-25	Haloacid dehalogenase-like hydrolase
Cs_ont_2g005750	3.64382	3.99423e-25	FKBP-type peptidyl-prolyl cis-trans isomerase 5
Cs_ont_6g001800	2.83729	4.04568e-25	Mitochondrial outer membrane protein porin of 34 kDa
Cs_ont_5g003920	-2.85492	4.42571e-25	Delta(8)-fatty-acid desaturase-like
Cs_ont_6g015890	-2.74234	4.6622e-25	Fructose-1,6-bisphosphatase, chloroplastic
Cs_ont_9g025240	-2.68568	4.6622e-25	4-hydroxy-tetrahydrodipicolinate reductase
Cs_ont_7g012880	-8.89598	4.8214e-25	Bidirectional sugar transporter SWEET
Cs_ont_1g020320	-3.96332	6.02694e-25	Phospholipase D
Cs_ont_3g014400	-2.358	6.22389e-25	Histidine kinase CKI1-like
Cs_ont_8g001890	12.9681	6.22389e-25	Tropinone reductase, putative
Cs_ont_7g025290	3.0399	6.93708e-25	NADPH-dependent codeinone reductase 1-1
Cs_ont_4g008500	4.18527	7.12489e-25	Auxin-responsive protein
Cs_ont_6g002240	6.32994	7.35054e-25	Gibberellin-regulated protein 14
Cs_ont_4g007100	8.11706	7.77779e-25	Serine/arginine repetitive matrix protein 1
Cs_ont_2g032950	-1.89493	8.73821e-25	Alpha-L-arabinofuranosidase B
Cs_ont_2g016450	-2.75655	9.137e-25	RING-type domain-containing protein
Cs_ont_4g013960	-3.96566	9.24686e-25	D-amino-acid transaminase, chloroplastic
Cs_ont_3g001920	-11.6718	1.01851e-24	GDSL esterase/lipase
Cs_ont_6g013110	-3.70127	1.26326e-24	Non-specific lipid-transfer protein
Cs_ont_7g024840	2.59165	1.28942e-24	NHL domain-containing protein isoform 2
Cs_ont_8g022970	-2.20778	1.35257e-24	Long chain acyl-CoA synthetase 2
Cs_ont_9g009400	-3.90822	1.41121e-24	Protein PROTON GRADIENT REGULATION 5, chloroplastic
Cs_ont_2g001260	2.30193	1.98923e-24	Pyrophosphate--fructose 6-phosphate 1-phosphotransferase subunit beta
Cs_ont_3g002740	-4.88174	1.9997e-24	Kinesin motor domain-containing protein
Cs_ont_8g001510	-2.38724	2.27651e-24	Copper transporter
Cs_ont_8g020170	-1.7016	2.95413e-24	Kinesin-like protein
Cs_ont_6g000940	3.42102	3.29862e-24	Expansin
Cs_ont_6g007080	-4.90067	3.65215e-24	Exostosin domain-containing protein
Cs_ont_1g017070	1.70019	4.23576e-24	Auxin-responsive protein
Cs_ont_4g021990	-1.9652	4.23659e-24	Thiol protease aleurain
Cs_ont_9g022180	-3.82819	4.40436e-24	AP2/ERF domain-containing protein
Cs_ont_9g028660	2.07322	5.05037e-24	CTP synthase
Cs_ont_6g026070	2.06169	6.89482e-24	40S ribosomal protein S3a
Cs_ont_8g003590	-2.51281	8.51034e-24	Protein kinase domain-containing protein
Cs_ont_9g028230	2.88935	8.51034e-24	Glyceraldehyde-3-phosphate dehydrogenase
Cs_ont_2g003830	-3.90388	8.58494e-24	BHLH domain-containing protein
Cs_ont_5g014650	3.69191	8.75941e-24	Protein quirky
Cs_ont_1g022170	7.98096	9.66952e-24	Basic helix-loop-helix DNA-binding superfamily protein, putative isoform 1
Cs_ont_3g011160	1.92338	9.88284e-24	Protein PHOSPHATE-INDUCED 1
Cs_ont_5g049290	-4.50819	1.01712e-23	Unknown protein
Cs_ont_2g026270	2.02596	1.02338e-23	60S ribosomal protein L11
Cs_ont_6g001140	-4.67261	1.10021e-23	Aquaporin NIP2-1 like
Cs_ont_6g009850	-3.38654	1.22344e-23	ABC transporter-like protein
Cs_ont_2g003920	3.61962	1.36332e-23	protein CHUP1, chloroplastic-like
Cs_ont_1g024040	-2.17315	1.43747e-23	AB hydrolase-1 domain-containing protein
Cs_ont_3g012220	3.80459	1.63603e-23	Kinesin-like protein
Cs_ont_6g020660	2.78035	1.87566e-23	Adenosine kinase
Cs_ont_1g016720	-2.8514	2.08043e-23	Sulfite exporter TauE/SafE family protein 3
Cs_ont_6g007120	2.94107	2.28592e-23	Threonine dehydratase
Cs_ont_2g015450	-2.07312	2.38878e-23	PSI subunit V
Cs_ont_7g022820	2.82228	2.41602e-23	Glyceraldehyde-3-phosphate dehydrogenase, cytosolic
Cs_ont_6g009880	3.73568	2.42604e-23	Protein downstream neighbor of Son
Cs_ont_8g021730	-4.19109	2.56283e-23	SANT domain-containing protein
Cs_ont_2g030680	-2.84501	2.63704e-23	Phospholipase A2 2
Cs_ont_1g027300	1.96682	4.03426e-23	Beta-galactosidase
Cs_ont_2g006320	-4.85243	4.03426e-23	Receptor-like serine/threonine-protein kinase
Cs_ont_1g001530	-4.97253	4.05677e-23	Transcription factor TGA4-like
Cs_ont_6g009200	-4.2055	4.5117e-23	HVA22-like protein
Cs_ont_5g034680	1.5981	4.72556e-23	Protein transport protein Sec61 subunit alpha
Cs_ont_2g029600	-5.16551	5.30114e-23	WAT1-related protein
Cs_ont_1g010950	3.01608	5.87404e-23	Phytocyanin domain-containing protein
Cs_ont_7g000160	-2.93396	6.28263e-23	HTH myb-type domain-containing protein
Cs_ont_8g003080	2.43603	6.606e-23	Histone H4
Cs_ont_7g017080	3.58161	6.90484e-23	Ribonucleoside-diphosphate reductase
Cs_ont_3g022830	6.08929	8.55848e-23	Pectinesterase
Cs_ont_3g019870	-2.11301	9.38863e-23	Pectin acetylesterase
Cs_ont_7g026600	-4.29428	1.02109e-22	Dof-type domain-containing protein
Cs_ont_3g024580	-4.406	1.08219e-22	Protein LNK3
Cs_ont_2g000290	8.15544	1.13871e-22	protein ENDOSPERM DEFECTIVE 1-like isoform X1
Cs_ont_9g002540	3.95108	1.19943e-22	Condensin-2 complex subunit H2
Cs_ont_2g004700	-2.39615	1.21109e-22	Auxin-repressed 12.5 kDa protein
Cs_ont_8g028260	12.4009	1.21109e-22	Holliday junction ATP-dependent DNA helicase RuvB
Cs_ont_5g031840	-3.25359	1.27201e-22	Protein kinase domain-containing protein
Cs_ont_6g025170	-3.90885	1.30695e-22	omega-hydroxypalmitate O-feruloyl transferase
Cs_ont_3g023630	-8.28453	1.31735e-22	LRRNT_2 domain-containing protein
Cs_ont_6g003330	2.86958	1.31735e-22	Protein kinase domain-containing protein
Cs_ont_5g023110	2.68575	1.47844e-22	Methylenetetrahydrofolate reductase
Cs_ont_3g029060	-1.5962	1.56311e-22	Cytochrome P450, putative
Cs_ont_8g007130	-1.80592	1.57139e-22	Histidine phosphatase superfamily, clade-1
Cs_ont_8g020650	5.16521	1.61703e-22	DNA helicase
Cs_ont_1g007850	-3.75711	1.72992e-22	Nodulin-like domain-containing protein
Cs_ont_9g012600	2.97396	1.75836e-22	Dihydroxy-acid dehydratase, putative
Cs_ont_6g013350	-1.64949	1.8269e-22	Saposin B-type domain-containing protein
Cs_ont_4g025330	-2.7086	1.84924e-22	CCT domain-containing protein
Cs_ont_5g034510	2.95916	1.86106e-22	Folate gamma-glutamyl hydrolase
Cs_ont_Un000220	-1.85347	1.91556e-22	Ribulose bisphosphate carboxylase large chain
Cs_ont_8g020590	3.29012	2.19545e-22	Kinesin motor domain-containing protein
Cs_ont_1g002250	-2.38436	2.34558e-22	ABC transporter F family member 5-like
Cs_ont_8g027580	-3.48405	2.55738e-22	PLCXc domain-containing protein
Cs_ont_3g014370	2.80109	2.69142e-22	Calreticulin
Cs_ont_2g011090	7.63425	2.97532e-22	BRO1 domain-containing protein
Cs_ont_4g026800	3.76819	3.5781e-22	Glutamate receptor
Cs_ont_5g005800	-2.53251	3.81348e-22	Unknown protein
Cs_ont_1g014950	6.6182	3.84212e-22	Gb:AAF35421.1, putative
Cs_ont_1g025500	3.84948	3.89425e-22	L-ascorbate oxidase homolog
Cs_ont_5g026940	12.2556	3.95046e-22	GDSL esterase/lipase
Cs_ont_4g001080	-1.57041	4.0043e-22	CONSTANS-like 5 protein
Cs_ont_6g016140	-3.68839	4.07278e-22	Unknown protein
Cs_ont_4g016850	-8.2284	4.28584e-22	Thioredoxin domain-containing protein
Cs_ont_9g003940	-1.54404	4.42477e-22	Unknown protein
Cs_ont_9g021570	4.77609	4.49691e-22	Protein kinase domain-containing protein
Cs_ont_6g011530	12.2129	4.67107e-22	Glycosyltransferase
Cs_ont_7g024340	-2.44588	5.61871e-22	Pyrrolidone-carboxylate peptidase
Cs_ont_3g018510	2.72325	5.83691e-22	Non-specific serine/threonine protein kinase
Cs_ont_1g026230	-3.48848	5.84466e-22	Glycosyltransferase
Cs_ont_6g006490	-2.59601	5.92828e-22	Non-reducing end alpha-L-arabinofuranosidase
Cs_ont_4g026150	12.2091	6.44439e-22	AAA-ATPase
Cs_ont_2g025950	-2.59149	6.61906e-22	Glyceraldehyde-3-phosphate dehydrogenase
Cs_ont_4g022740	-2.30358	7.05402e-22	Pectinesterase
Cs_ont_1g008200	-12.2668	7.24545e-22	Unknown protein
Cs_ont_7g003170	3.78134	7.3927e-22	Protein kinase domain-containing protein
Cs_ont_1g028510	1.67431	8.0197e-22	3-dehydroquinate synthase
Cs_ont_4g001910	-2.01979	8.14894e-22	Homeobox protein knotted-1-like 3
Cs_ont_9g026530	-2.04295	8.60316e-22	Sterol regulatory element-binding protein cleavage-activating protein, putative
Cs_ont_8g005610	3.69155	8.77265e-22	P-loop NTPase domain-containing protein LPA1
Cs_ont_9g003850	4.33303	9.55903e-22	Sugar transporter ERD6-like 16
Cs_ont_6g000200	8.73905	9.55906e-22	Hydroxyproline-rich glycoprotein family protein
Cs_ont_1g009640	4.20042	1.0148e-21	cytochrome P450 71A1-like
Cs_ont_2g003440	-3.33482	1.10352e-21	WRKY domain-containing protein
Cs_ont_8g000950	4.06678	1.11024e-21	C2H2-type domain-containing protein
Cs_ont_5g000200	12.3551	1.1527e-21	Very-long-chain aldehyde decarbonylase GL1-1
Cs_ont_9g008220	1.53576	1.17879e-21	Malate dehydrogenase
Cs_ont_5g000180	1.78756	1.1965e-21	DNA replication ATP-dependent helicase/nuclease
Cs_ont_3g017660	-12.5777	1.23509e-21	Superoxide dismutase [Cu-Zn]
Cs_ont_3g013470	7.9999	1.28201e-21	DNA-directed RNA polymerase
Cs_ont_3g005170	4.36447	1.42481e-21	Remorin_C domain-containing protein
Cs_ont_9g005300	-2.28058	1.64263e-21	Lipoxygenase
Cs_ont_3g003740	-1.46441	1.80234e-21	Unknown protein
Cs_ont_2g031180	-2.87612	1.89754e-21	Benzyl alcohol O-benzoyltransferase
Cs_ont_2g011550	7.40055	1.99592e-21	Protein kinase domain-containing protein
Cs_ont_8g027480	-2.64377	2.02843e-21	PB1 domain-containing protein
Cs_ont_3g010590	2.98252	2.16034e-21	Phosphoglycerate mutase (2,3-diphosphoglycerate-dependent)
Cs_ont_9g016320	2.36275	2.24529e-21	Caffeic acid 3-O-methyltransferase
Cs_ont_4g015890	-4.59902	2.34876e-21	B box-type domain-containing protein
Cs_ont_2g002390	6.37333	2.46821e-21	DNA replication licensing factor MCM3
Cs_ont_5g048720	2.93882	2.46821e-21	Unknown protein
Cs_ont_5g044090	1.60002	2.48856e-21	ATP:AMP phosphotransferase
Cs_ont_8g001950	-2.24532	2.73566e-21	Protein PLASTID TRANSCRIPTIONALLY ACTIVE 16, chloroplastic
Cs_ont_8g010000	-3.87673	2.84007e-21	Protein kinase domain-containing protein
Cs_ont_5g030480	4.10226	2.92e-21	Growth-regulating factor 7
Cs_ont_3g001690	-4.03619	2.92259e-21	Unknown protein
Cs_ont_4g013850	-12.5066	3.2244e-21	Glycosyltransferase
Cs_ont_5g012590	-3.06186	3.35492e-21	Cellulose synthase
Cs_ont_5g030740	-1.47923	3.40674e-21	Metal-nicotianamine transporter YSL3-like protein
Cs_ont_1g009250	4.55756	4.32171e-21	Flavonoid 3',5'-hydroxylase
Cs_ont_8g024960	3.19762	4.42102e-21	Filament-like plant protein 7
Cs_ont_5g002050	3.98311	4.77757e-21	FAS1 domain-containing protein
Cs_ont_8g003270	1.77575	5.26088e-21	Histone H2B
Cs_ont_4g012400	5.30052	5.96294e-21	Thaumatin-like protein
Cs_ont_2g004090	-2.44018	6.69038e-21	Protein IQ-DOMAIN 1
Cs_ont_1g002790	-2.31146	6.9357e-21	Cellulose synthase
Cs_ont_8g020950	-4.7397	7.06046e-21	AAA domain-containing protein
Cs_ont_1g023250	3.97509	7.31457e-21	Growth-regulating factor 1
Cs_ont_4g019780	-5.75302	7.43952e-21	Unknown protein
Cs_ont_9g014550	-3.43579	7.4899e-21	J domain-containing protein
Cs_ont_2g033630	8.44723	7.49197e-21	Unknown protein
Cs_ont_5g001230	-2.17568	7.52649e-21	BHLH domain-containing protein
Cs_ont_3g004350	-2.70009	7.61747e-21	Protein kinase domain-containing protein
Cs_ont_4g005440	-1.7962	7.95014e-21	Glycine dehydrogenase (decarboxylating), mitochondrial
Cs_ont_3g002720	9.24505	8.67088e-21	Protein kinase domain-containing protein
Cs_ont_5g018270	8.23513	9.07673e-21	Protein kinase domain-containing protein
Cs_ont_8g006490	-4.57958	1.03584e-20	lysosomal Pro-X carboxypeptidase-like
Cs_ont_7g027580	4.70729	1.03775e-20	Tify domain-containing protein
Cs_ont_2g009320	11.9902	1.08313e-20	Homeodomain-like superfamily protein, putative
Cs_ont_5g007120	4.87493	1.09868e-20	DNA replication licensing factor MCM7
Cs_ont_3g004230	3.57217	1.18088e-20	Protein DETOXIFICATION
Cs_ont_3g018950	3.91883	1.18727e-20	serine/threonine-protein kinase Nek2
Cs_ont_6g020540	-4.25793	1.20218e-20	Cyclic nucleotide-binding domain-containing protein
Cs_ont_1g014720	10.3	1.24661e-20	CRC domain-containing protein
Cs_ont_3g009260	-2.71815	1.32507e-20	Rieske domain-containing protein
Cs_ont_1g017240	-2.81543	1.45721e-20	AP2/ERF domain-containing protein
Cs_ont_4g018980	1.95176	1.62605e-20	Aconitate hydratase
Cs_ont_9g003930	-1.71052	1.62605e-20	Unknown protein
Cs_ont_3g016900	3.23237	1.72277e-20	HPt domain-containing protein
Cs_ont_5g037100	-1.95351	1.8372e-20	Endo/exonuclease/phosphatase domain-containing protein
Cs_ont_2g030090	3.39844	1.94478e-20	L-ascorbate oxidase
Cs_ont_1g006680	-1.80931	2.1685e-20	Glutamyl-tRNA(Gln) amidotransferase subunit A
Cs_ont_9g026310	8.43484	2.485e-20	GRAS domain-containing protein
Cs_ont_6g001350	3.69035	2.52201e-20	ABC transporter B family member 19
Cs_ont_1g005880	1.43902	2.99944e-20	Methyltransf_29 domain-containing protein
Cs_ont_5g044730	4.24947	3.0256e-20	Protein SIEVE ELEMENT OCCLUSION B
Cs_ont_5g012860	2.41031	3.34149e-20	Protein kinase domain-containing protein
Cs_ont_4g005140	-3.96149	3.47323e-20	Vacuolar-processing enzyme
Cs_ont_1g014180	2.59043	3.63993e-20	Embryo-specific protein ATS3B
Cs_ont_5g007260	3.38531	4.26213e-20	TPR_REGION domain-containing protein
Cs_ont_8g007040	-2.95092	4.29618e-20	Histone deacetylase HDT1-like
Cs_ont_9g025010	-2.36622	5.19518e-20	PKS_ER domain-containing protein
Cs_ont_3g010580	2.41592	6.12216e-20	Pollen-specific protein
Cs_ont_2g005720	-2.19741	6.13502e-20	Bromo domain-containing protein
Cs_ont_7g028260	-2.91565	6.50955e-20	UPF0114 domain-containing protein
Cs_ont_8g008990	2.56905	6.79074e-20	Serine/threonine protein kinase
Cs_ont_3g024500	4.91392	6.89897e-20	Sulfotransferase
Cs_ont_1g023760	6.32881	7.14539e-20	Glucan endo-1,3-beta-D-glucosidase
Cs_ont_5g045070	8.15648	7.28348e-20	AAA domain-containing protein
Cs_ont_5g031160	-2.48987	7.87575e-20	Protein-serine/threonine phosphatase
Cs_ont_5g027750	-1.89095	8.66608e-20	ABC transporter domain-containing protein
Cs_ont_4g025500	-2.93501	9.33785e-20	Unknown protein
Cs_ont_8g007740	-3.29036	9.86463e-20	AB hydrolase-1 domain-containing protein
Cs_ont_1g017320	-4.32557	1.0526e-19	Unknown protein
Cs_ont_2g033110	3.88232	1.17907e-19	Histone H3.2
Cs_ont_7g024620	3.08714	1.26469e-19	Polygalacturonase
Cs_ont_4g024890	1.6201	1.2665e-19	Biotin carboxylase
Cs_ont_9g000650	2.87112	1.28712e-19	boron transporter 1-like
Cs_ont_9g018340	-4.34294	1.34221e-19	Glucan endo-1,3-beta-D-glucosidase
Cs_ont_5g025860	2.25766	1.3733e-19	Aspartokinase
Cs_ont_4g002880	6.69985	1.52118e-19	CRC domain-containing protein
Cs_ont_8g026850	3.11016	1.52118e-19	Pyruvate kinase
Cs_ont_9g010400	8.28678	1.61657e-19	Unknown protein
Cs_ont_3g006590	11.95	1.76182e-19	Cytochrome P450
Cs_ont_5g036470	-7.60041	1.86692e-19	Cytochrome P450
Cs_ont_2g021550	4.15541	1.93167e-19	Expansin-B3-like protein
Cs_ont_6g001170	11.4948	1.97069e-19	Gibberellin regulated protein
Cs_ont_8g001870	11.4624	2.00305e-19	Tropinone reductase, putative
Cs_ont_2g003770	3.3114	2.12425e-19	14-3-3-like protein
Cs_ont_2g015600	2.54047	2.23689e-19	Formin-like protein
Cs_ont_3g000200	2.72981	2.24317e-19	LOW QUALITY PROTEIN: uncharacterized protein At1g76660
Cs_ont_5g041500	-3.00783	2.26374e-19	Amine oxidase
Cs_ont_7g018970	-2.27132	2.35336e-19	Thioredoxin domain-containing protein
Cs_ont_9g004960	2.83295	2.39811e-19	Glycoprotein membrane GPI-anchored
Cs_ont_6g022630	-3.11835	2.41233e-19	Lipase_3 domain-containing protein
Cs_ont_2g002920	-3.36718	2.419e-19	ABC transporter B family member 9
Cs_ont_3g016130	1.63055	2.4512e-19	mannosylglycoprotein endo-beta-mannosidase
Cs_ont_1g003600	1.38502	2.86701e-19	Cellulose synthase
Cs_ont_2g035770	1.67238	2.89212e-19	Ketol-acid reductoisomerase
Cs_ont_6g014000	-5.85301	3.1693e-19	Mitoferrin-like
Cs_ont_3g004720	11.7441	3.36759e-19	Unknown protein
Cs_ont_4g000340	-1.67761	3.50014e-19	Ubiquinone biosynthesis protein coq-8, putative
Cs_ont_8g028950	7.86749	3.75869e-19	Cyclin N-terminal domain-containing protein
Cs_ont_2g027790	-2.04426	3.83164e-19	Alpha/beta hydrolase fold
Cs_ont_1g022670	11.8174	3.8612e-19	BHLH domain-containing protein
Cs_ont_8g011220	-3.85027	3.87186e-19	Non-specific serine/threonine protein kinase
Cs_ont_9g022560	2.89105	3.90197e-19	WD repeat-containing protein WRAP73
Cs_ont_1g028200	-3.93585	3.95191e-19	Chaperone protein DnaJ
Cs_ont_2g032130	-1.99455	4.12333e-19	Nuclear transcription factor Y subunit A-1-like protein
Cs_ont_3g004690	-3.3589	4.12909e-19	Carboxypeptidase
Cs_ont_2g000570	-11.7059	4.19413e-19	Unknown protein
Cs_ont_7g005550	-1.88724	5.52935e-19	Ubiquitin-conjugating enzyme E2 19
Cs_ont_1g021130	-3.41763	5.5705e-19	VQ domain-containing protein
Cs_ont_4g015040	-11.5907	5.75227e-19	ABC transporter domain-containing protein
Cs_ont_5g002540	-2.58696	7.05846e-19	Methyltransferase
Cs_ont_5g039400	-12.144	7.58725e-19	BHLH domain-containing protein
Cs_ont_6g014990	-2.838	7.68765e-19	Chlorophyll a-b binding protein, chloroplastic
Cs_ont_3g015280	-3.02442	8.45043e-19	Auxin-repressed 12.5 kDa protein
Cs_ont_4g005960	1.61894	8.53763e-19	TPX2 domain-containing protein
Cs_ont_2g002990	5.02301	9.12436e-19	Exonuclease 1
Cs_ont_8g027300	10.056	9.49756e-19	Neurofilament heavy protein
Cs_ont_7g023040	-3.06995	1.00494e-18	Two-component response regulator
Cs_ont_8g028320	-2.58938	1.0656e-18	MFS domain-containing protein
Cs_ont_9g006740	10.0002	1.12078e-18	3-ketoacyl-CoA synthase
Cs_ont_2g031750	-4.67492	1.15774e-18	Unknown protein
Cs_ont_6g007000	4.10127	1.16472e-18	butyrate--CoA ligase AAE11, peroxisomal-like
Cs_ont_5g021340	2.12707	1.18266e-18	Formin-like protein
Cs_ont_1g024730	1.49978	1.24499e-18	histone-lysine N-methyltransferase CLF
Cs_ont_5g031930	-4.28561	1.27992e-18	Protein kinase domain-containing protein
Cs_ont_5g004960	2.52549	1.54202e-18	proteoglycan 4-like
Cs_ont_6g000390	2.48825	1.55264e-18	UDP-glucose 6-dehydrogenase
Cs_ont_6g012410	5.40692	1.55264e-18	Cyclin-dependent kinase B1-2-like protein
Cs_ont_7g026970	2.59449	1.63926e-18	Argonaute family protein
Cs_ont_5g049530	-4.19085	1.77367e-18	Unknown protein
Cs_ont_1g019380	11.5477	1.87069e-18	AP2-like ethylene-responsive transcription factor AIL1
Cs_ont_7g023850	-3.74848	1.90672e-18	PB1 domain-containing protein
Cs_ont_4g003000	1.5491	2.02394e-18	GTP-binding nuclear protein
Cs_ont_5g049370	3.3465	2.02394e-18	DNA primase
Cs_ont_8g002910	-1.81596	2.05126e-18	Heat shock cognate 70 kDa protein
Cs_ont_5g014850	-2.45584	2.30667e-18	DUF1639 domain-containing protein
Cs_ont_6g006880	-3.00127	2.37622e-18	HTH myb-type domain-containing protein
Cs_ont_4g018510	4.14575	2.40839e-18	WHy domain-containing protein
[truncated: 6,771 more rows]

## Sheet: C.h.060_vs_C.h.prior.DESeq2.ann
DEGs in t60 as compared to that of flushes prior to the inoculation period with Clas-negative psyllids in Citrus flushes
[truncated: 6,296 more rows]

[truncated: 28 more sheets: C.Las.000_vs_C.h.prior.DESeq2.a, C.Las.010_vs_C.h.prior.DESeq2.a, C.Las.020_vs_C.h.prior.DESeq2.a, C.Las.030_vs_C.h.prior.DESeq2.a, C.Las.060_vs_C.h.prior.DESeq2.a, M.h.000_vs_M.h.prior.DESeq2.ann, M.h.010_vs_M.h.prior.DESeq2.ann, M.h.020_vs_M.h.prior.DESeq2.ann, M.h.030_vs_M.h.prior.DESeq2.ann, M.h.060_vs_M.h.prior.DESeq2.ann, M.Las.000_vs_M.h.prior.DESeq2.a, M.Las.010_vs_M.h.prior.DESeq2.a, M.Las.020_vs_M.h.prior.DESeq2.a, M.Las.030_vs_M.h.prior.DESeq2.a, M.Las.060_vs_M.h.prior.DESeq2.a, B.h.000_vs_B.h.prior.DESeq2.ann, B.h.010_vs_B.h.prior.DESeq2.ann, B.h.020_vs_B.h.prior.DESeq2.ann, B.h.030_vs_B.h.prior.DESeq2.ann, B.h.060_vs_B.h.prior.DESeq2.ann …]
