# Supplementary material for: Transcriptomic analysis of early stages of ‘Candidatus Liberibacter asiaticus’ infection in susceptible and resistant species after inoculation by Diaphorina citri feeding on young shoots
Source: Front Plant Sci. 2025 Feb 20;16:1502953. doi: 10.3389/fpls.2025.1502953 (PMC11882604; doi:10.3389/fpls.2025.1502953)
Supplement: Supplementary file 2 [file DataSheet2.zip › Supplemental Table 6.xlsx]

## Sheet: GSEA_C0_h_Las
Tags	GO ID	GO Name	Size	ES	FDR q-val
BOTTOM	GO:0009150	purine ribonucleotide metabolic process	49	-0.519215	0.0139055
BOTTOM	GO:0044272	sulfur compound biosynthetic process	24	-0.602598	0.0193027
BOTTOM	GO:0034308	primary alcohol metabolic process	16	-0.679612	0.0174337
BOTTOM	GO:0046165	alcohol biosynthetic process	18	-0.638269	0.0231455
BOTTOM	GO:0006163	purine nucleotide metabolic process	70	-0.45671	0.0210825
BOTTOM	GO:0046034	ATP metabolic process	40	-0.506317	0.0215745
BOTTOM	GO:0072521	purine-containing compound metabolic process	71	-0.445632	0.0219211
BOTTOM	GO:0034309	primary alcohol biosynthetic process	15	-0.659379	0.026148
BOTTOM	GO:0042325	regulation of phosphorylation	23	-0.575624	0.0323036
BOTTOM	GO:0009259	ribonucleotide metabolic process	57	-0.458751	0.0296872
BOTTOM	GO:0009205	purine ribonucleoside triphosphate metabolic process	40	-0.506317	0.0302984
BOTTOM	GO:0009144	purine nucleoside triphosphate metabolic process	40	-0.506317	0.0297595
BOTTOM	GO:0022618	protein-RNA complex assembly	17	-0.629011	0.0310647
BOTTOM	GO:1901617	organic hydroxy compound biosynthetic process	22	-0.571167	0.0329551
BOTTOM	GO:0009658	chloroplast organization	29	-0.514851	0.0380319
BOTTOM	GO:0019693	ribose phosphate metabolic process	59	-0.449116	0.0377551
BOTTOM	GO:0006066	alcohol metabolic process	26	-0.545268	0.0373659
BOTTOM	GO:0071826	protein-RNA complex organization	18	-0.580218	0.0394409
BOTTOM	GO:0009181	purine ribonucleoside diphosphate catabolic process	27	-0.514768	0.0416133
BOTTOM	GO:1901615	organic hydroxy compound metabolic process	36	-0.486833	0.0446952
BOTTOM	GO:0009154	purine ribonucleotide catabolic process	27	-0.514768	0.0441149
BOTTOM	GO:0009185	ribonucleoside diphosphate metabolic process	27	-0.514768	0.044654
BOTTOM	GO:0006790	sulfur compound metabolic process	28	-0.523891	0.0438184
BOTTOM	GO:0009179	purine ribonucleoside diphosphate metabolic process	27	-0.514768	0.0429083
BOTTOM	GO:0009191	ribonucleoside diphosphate catabolic process	27	-0.514768	0.0408954
BOTTOM	GO:0009137	purine nucleoside diphosphate catabolic process	27	-0.514768	0.0413635
BOTTOM	GO:0019362	pyridine nucleotide metabolic process	49	-0.444197	0.041107
BOTTOM	GO:0046031	ADP metabolic process	27	-0.514768	0.040939
BOTTOM	GO:0009132	nucleoside diphosphate metabolic process	27	-0.514768	0.0422014
GO terms enriched in list of genes induced (TOP) o represed (BOTTOM) in Citrus flushes inoculated with Clas-positive psyllids at t0
Tags	GO ID	GO Name	Size	ES	FDR q-val
BOTTOM	GO:0009199	ribonucleoside triphosphate metabolic process	44	-0.467235	0.0418998
BOTTOM	GO:0046496	nicotinamide nucleotide metabolic process	49	-0.444197	0.0424709
BOTTOM	GO:0009141	nucleoside triphosphate metabolic process	46	-0.455326	0.0418168
BOTTOM	GO:0072526	pyridine-containing compound catabolic process	27	-0.514768	0.039912
BOTTOM	GO:0019364	pyridine nucleotide catabolic process	27	-0.514768	0.0403891
BOTTOM	GO:0009117	nucleotide metabolic process	89	-0.390595	0.040493
BOTTOM	GO:0006096	glycolytic process	27	-0.514768	0.0400873
BOTTOM	GO:0009261	ribonucleotide catabolic process	27	-0.514768	0.040087
BOTTOM	GO:0032940	secretion by cell	29	-0.500282	0.0399509
BOTTOM	GO:0140352	export from cell	29	-0.500282	0.0394834
BOTTOM	GO:0072523	purine-containing compound catabolic process	27	-0.514768	0.0402861
BOTTOM	GO:0006195	purine nucleotide catabolic process	27	-0.514768	0.0405959
BOTTOM	GO:0051338	regulation of transferase activity	21	-0.531932	0.0407947
BOTTOM	GO:0009134	nucleoside diphosphate catabolic process	27	-0.514768	0.0402969
BOTTOM	GO:0006091	generation of precursor metabolites and energy	164	-0.353095	0.0402776
BOTTOM	GO:0009135	purine nucleoside diphosphate metabolic process	27	-0.514768	0.0398575
BOTTOM	GO:0046032	ADP catabolic process	27	-0.514768	0.042304
BOTTOM	GO:0065003	protein-containing complex assembly	48	-0.443795	0.043002
BOTTOM	GO:0006753	nucleoside phosphate metabolic process	89	-0.390595	0.0449849
BOTTOM	GO:0006090	pyruvate metabolic process	31	-0.480638	0.0478869
BOTTOM	GO:0046903	secretion	32	-0.481085	0.04746

## Sheet: GSEA_C10_h_Las
GO terms enriched in list of genes induced (TOP) o represed (BOTTOM) in Citrus flushes inoculated with Clas-positive psyllids at t10
Tags	GO ID	GO Name	Size	ES	FDR q-val
TOP	GO:0006974	DNA damage response	85	0.508173	0.00418918
TOP	GO:0008033	tRNA processing	33	0.62067	0.0041869
TOP	GO:0009451	RNA modification	24	0.626049	0.0234344
TOP	GO:0006281	DNA repair	61	0.489855	0.0371884
TOP	GO:0051276	chromosome organization	47	0.514376	0.0313244
TOP	GO:0006400	tRNA modification	20	0.634973	0.0336581
TOP	GO:0034470	ncRNA processing	105	0.433542	0.041273

## Sheet: GSEA_C30_h_Las
GO terms enriched in list of genes induced (TOP) o represed (BOTTOM) in Citrus flushes inoculated with Clas-positive psyllids at t30
Tags	GO ID	GO Name	Size	ES	FDR q-val
TOP	GO:0010393	galacturonan metabolic process	25	0.712865	0
TOP	GO:0045488	pectin metabolic process	25	0.712865	0
TOP	GO:0045490	pectin catabolic process	21	0.739144	0
TOP	GO:0043086	negative regulation of catalytic activity	27	0.674319	0
TOP	GO:0044092	negative regulation of molecular function	28	0.669903	0
TOP	GO:0042545	cell wall modification	22	0.668194	0.00168691
TOP	GO:0045229	external encapsulating structure organization	32	0.545136	0.0185598
TOP	GO:0071555	cell wall organization	32	0.545136	0.0257127
TOP	GO:0000272	polysaccharide catabolic process	36	0.519898	0.0346148
TOP	GO:0016052	carbohydrate catabolic process	66	0.440469	0.039487
TOP	GO:0065009	regulation of molecular function	84	0.416026	0.0453967
TOP	GO:0050790	regulation of catalytic activity	83	0.417425	0.0430264

## Sheet: GSEA_C60_h_Las
GO terms enriched in list of genes induced (TOP) o represed (BOTTOM) in Citrus flushes inoculated with Clas-positive psyllids at t60
Tags	GO ID	GO Name	Size	ES	FDR q-val
TOP	GO:0009658	chloroplast organization	26	0.673203	0.00167978
TOP	GO:0009657	plastid organization	29	0.621447	0.00529625
BOTTOM	GO:0015031	protein transport	79	-0.555931	0.00109111
BOTTOM	GO:0006886	intracellular protein transport	73	-0.551265	0.00565846
BOTTOM	GO:0070727	cellular macromolecule localization	103	-0.491444	0.0131867
BOTTOM	GO:0008104	protein localization	103	-0.491444	0.0109889
BOTTOM	GO:1901565	organonitrogen compound catabolic process	73	-0.513295	0.015453
BOTTOM	GO:0045184	establishment of protein localization	93	-0.501254	0.0148977
BOTTOM	GO:0044282	small molecule catabolic process	24	-0.637832	0.0156105
BOTTOM	GO:0048193	Golgi vesicle transport	30	-0.595306	0.0195648
BOTTOM	GO:0009308	amine metabolic process	20	-0.656812	0.0198283
BOTTOM	GO:0071705	nitrogen compound transport	124	-0.454767	0.0215399
BOTTOM	GO:0044248	cellular catabolic process	128	-0.452964	0.022862
BOTTOM	GO:0016054	organic acid catabolic process	23	-0.618165	0.0249574
BOTTOM	GO:0071702	organic substance transport	178	-0.424656	0.0267436
BOTTOM	GO:0046395	carboxylic acid catabolic process	23	-0.618165	0.0310095
BOTTOM	GO:0046907	intracellular transport	108	-0.452881	0.0330608
BOTTOM	GO:1901575	organic substance catabolic process	177	-0.414978	0.0388959
BOTTOM	GO:0016311	dephosphorylation	63	-0.480017	0.0377915
BOTTOM	GO:0022411	cellular component disassembly	16	-0.672949	0.0374718
BOTTOM	GO:0006470	protein dephosphorylation	57	-0.498547	0.0384469
BOTTOM	GO:0006090	pyruvate metabolic process	32	-0.544546	0.0379778
BOTTOM	GO:0006195	purine nucleotide catabolic process	28	-0.556411	0.0398918
BOTTOM	GO:0019364	pyridine nucleotide catabolic process	28	-0.556411	0.045526
BOTTOM	GO:0009132	nucleoside diphosphate metabolic process	28	-0.556411	0.0453976
BOTTOM	GO:0046031	ADP metabolic process	28	-0.556411	0.0456564
BOTTOM	GO:1901605	alpha-amino acid metabolic process	54	-0.491325	0.0444818
BOTTOM	GO:0009185	ribonucleoside diphosphate metabolic process	28	-0.556411	0.0433104
BOTTOM	GO:0072523	purine-containing compound catabolic process	28	-0.556411	0.0426693
BOTTOM	GO:0046032	ADP catabolic process	28	-0.556411	0.0416337
BOTTOM	GO:0009179	purine ribonucleoside diphosphate metabolic process	28	-0.556411	0.0416269
BOTTOM	GO:0009135	purine nucleoside diphosphate metabolic process	28	-0.556411	0.0409683
BOTTOM	GO:0009191	ribonucleoside diphosphate catabolic process	28	-0.556411	0.0403133
BOTTOM	GO:0009166	nucleotide catabolic process	31	-0.5308	0.0395564
BOTTOM	GO:0033036	macromolecule localization	140	-0.419236	0.0388352
BOTTOM	GO:0006096	glycolytic process	28	-0.556411	0.0406082
BOTTOM	GO:0009134	nucleoside diphosphate catabolic process	28	-0.556411	0.039749
BOTTOM	GO:0009181	purine ribonucleoside diphosphate catabolic process	28	-0.556411	0.0393544
BOTTOM	GO:0009137	purine nucleoside diphosphate catabolic process	28	-0.556411	0.0395739
BOTTOM	GO:0009261	ribonucleotide catabolic process	28	-0.556411	0.0394886
BOTTOM	GO:0009154	purine ribonucleotide catabolic process	28	-0.556411	0.0391684
[BOTTOM]	GO:0072526	pyridine-containing compound catabolic process	28	-0.556411	0.0465388

## Sheet: ReviGO_C0_bottom
Subset of representative GO terms after Revigo summarization of GSEA_C0_h_Las BOTTOM terms
TermID	Name	LogSize	Frequency	Uniqueness	Dispensability
GO:0006091	generation of precursor metabolites and energy	5.89774	2.62835	0.888885	0.0950046
GO:0072521	purine-containing compound metabolic process	5.89224	2.59526	0.758573	0.0987262
GO:0019693	ribose phosphate metabolic process	5.83976	2.29987	0.493751	0.493817
GO:0006790	sulfur compound metabolic process	5.76821	1.95054	0.892169	0.0352325
GO:0044272	sulfur compound biosynthetic process	5.57358	1.24601	0.878982	0.0864838
GO:1901615	organic hydroxy compound metabolic process	5.55544	1.19504	0.934333	0
GO:0006090	pyruvate metabolic process	5.38785	0.812453	0.633435	0.082257
GO:0009141	nucleoside triphosphate metabolic process	5.36051	0.762873	0.418508	0.613867
GO:1901617	organic hydroxy compound biosynthetic process	5.29454	0.655361	0.811048	0.192802
GO:0140352	export from cell	5.29441	0.655164	0.964075	0.271898
GO:0046903	secretion	5.25529	0.598739	0.978126	0.266987
GO:0032940	secretion by cell	5.21337	0.543638	0.964514	0
GO:0046034	ATP metabolic process	5.11944	0.437908	0.383994	0.617426
GO:0071826	protein-RNA complex organization	5.03353	0.359311	0.920273	0.338429
GO:0042325	regulation of phosphorylation	4.88104	0.252916	0.9924	0.186567
GO:0051338	regulation of transferase activity	4.81832	0.218909	0.9924	0
GO:0072523	purine-containing compound catabolic process	4.49513	0.104006	0.597558	0.597224
GO:0009132	nucleoside diphosphate metabolic process	4.44745	0.0931929	0.494492	0.271545
GO:0072526	pyridine-containing compound catabolic process	3.8811	0.0252923	0.638579	0.164298
GO:0009658	chloroplast organization	3.87978	0.0252158	0.947422	0.00724084
GO:0009261	ribonucleotide catabolic process	3.82789	0.0223752	0.426847	0.628857
GO:0009134	nucleoside diphosphate catabolic process	2.89597	0.00261438	0.438633	0.480425

## Sheet: ReviGO_C10_top
Subset of representative GO terms after Revigo summarization of GSEA_C10_h_Las TOP terms
TermID	Name	LogSize	Frequency	Uniqueness	Dispensability
GO:0006974	DNA damage response	5.89454	2.60907	0.702046	0.0121514
GO:0009451	RNA modification	5.7899	2.05045	0.506432	0.012976
GO:0034470	ncRNA processing	5.90624	2.6803	0.355848	0.460828
GO:0051276	chromosome organization	5.56788	1.22977	0.976689	0

## Sheet: ReviGO_C30_top
Subset of representative GO terms after Revigo summarization of GSEA_C30_h_Las TOP terms
TermID	Name	LogSize	Frequency	Uniqueness	Dispensability
GO:0010393	galacturonan metabolic process	4.48738	0.102167	0.597171	0.637464
GO:0016052	carbohydrate catabolic process	5.59938	1.32229	0.665744	0
GO:0043086	negative regulation of catalytic activity	4.80689	0.213218	0.691507	0.206074
GO:0045229	external encapsulating structure organization	5.48854	1.02443	0.843365	0.504692
GO:0045490	pectin catabolic process	4.41273	0.0860317	0.552549	0.480776
GO:0065009	regulation of molecular function	5.39008	0.816631	0.885787	0
GO:0071555	cell wall organization	5.41544	0.865735	0.785334	0

## Sheet: ReviGO_C60_bottom
Subset of representative GO terms after Revigo summarization of GSEA_C60_h_Las BOTTOM terms
TermID	Name	LogSize	Frequency	Uniqueness	Dispensability
GO:0006090	pyruvate metabolic process	5.38785	0.812453	0.687383	0.0733726
GO:0006470	protein dephosphorylation	5.16454	0.485825	0.739352	0.346232
GO:0009132	nucleoside diphosphate metabolic process	4.44745	0.0931929	0.614415	0.298491
GO:0009154	purine ribonucleotide catabolic process	3.80665	0.0213075	0.411941	0.54065
GO:0009179	purine ribonucleoside diphosphate metabolic process	4.16501	0.0486321	0.485123	0.435661
GO:0009308	amine metabolic process	5.24866	0.589662	0.887126	0
GO:0016311	dephosphorylation	5.30808	0.676116	0.759213	0.0290906
GO:0022411	cellular component disassembly	4.94382	0.292252	0.987128	0
GO:0033036	macromolecule localization	6.0469	3.70546	0.828167	0.309231
GO:0044248	cellular catabolic process	5.93162	2.8416	0.554636	0.0859531
GO:0044282	small molecule catabolic process	5.67896	1.58821	0.518792	0.683785
GO:0046395	carboxylic acid catabolic process	5.50588	1.06617	0.450709	0.650149
GO:0046907	intracellular transport	5.78745	2.03888	0.714403	0.377728
GO:0048193	Golgi vesicle transport	5.09595	0.414851	0.863762	0
GO:0071702	organic substance transport	6.26102	6.0669	0.815726	0.472042
GO:0071705	nitrogen compound transport	6.15698	4.77446	0.821107	0.428445
GO:0072523	purine-containing compound catabolic process	4.49513	0.104006	0.49843	0.597224
GO:0072526	pyridine-containing compound catabolic process	3.8811	0.0252923	0.545608	0.444764
GO:1901605	alpha-amino acid metabolic process	6.02932	3.55852	0.635998	0.549809

## Sheet: Legends
Tags	Reference to top (Clas-positive>Clas-negative) or bottom (Clas-positive<Clas-negative) ranked genes in the list
GO ID	Gene Ontology ID
GO Name	Gene Ontology Name
Size	Number of genes in category
ES	Enrichment Score:Reflects the degree to which a gene set is overrepresented at the top or bottom of a ranked list of genes
FDR q-val	False Discovery Rate
TermID	Gene Ontology ID
Name	Name of the GO term as defined in Gene ontology.
LogSize	Log10(Number of annotations for GO Term ID in selected species in the EBI GOA database).
Frequency	Proportion of selected GO term in the EBI GOA database for the selected species. Higher value implies more general terms, lower implies more specific ones.
Uniqueness	Measures whether the term is an outlier when compared semantically to the whole list. Calculated as 1-(average semantic similarity of a term to all other terms). More unique terms tend to be less dispensable.
Dispensability	he semantic similarity threshold at which the term was removed from the list and assigned to a cluster. Cluster representatives always have dispensability less than the user-specified 'allowed similarity' cutoff.
