# Supplementary material for: Transcriptomic analysis of early stages of ‘Candidatus Liberibacter asiaticus’ infection in susceptible and resistant species after inoculation by Diaphorina citri feeding on young shoots
Source: Front Plant Sci. 2025 Feb 20;16:1502953. doi: 10.3389/fpls.2025.1502953 (PMC11882604; doi:10.3389/fpls.2025.1502953)
Supplement: Supplementary file 2 [file DataSheet2.zip › Supplemental Table 11.xlsx]

## Sheet: Legend
basemean	The average of the normalized count values, dividing by size factors, taken over all samples.
log2FoldChange	The effect size estimate. This value indicates how much the gene expression has changed between the comparison and control groups. This value is reported on a logarithmic scale to base 2.
lfcSE	Standard error estimate for the log2 fold change estimate.
stat	Value of the test statistic for the gene.
p-value	P-value of the test for the gene.
adj p-value	Adjusted P-value for multiple testing for the gene.
annottation	Gene annottation
Arabidopsis best_hit	Best Arabidopsis hit after Blast

## Sheet: B_prior_vs_C_prior_DESeq2.a
	baseMean	log2FoldChange	lfcSE	stat	pvalue	padj	annotation	Arabidopsis_best_hit
Cs_ont_2g017340	19115	-9.86737	0.240525	-41.0243	0	0	Chlorophyll a-b binding protein, chloroplastic	AT2G05070
Cs_ont_2g021940	65512.1	7.46309	0.171589	43.4939	0	0	Pentatricopeptide repeat-containing protein At1g73710	AT1G73710
Cs_ont_3g032520	5708.04	6.77714	0.179975	37.6559	0	0	Methionine S-methyltransferase	AT5G49810
Cs_ont_5g016320	13531.6	7.06557	0.168638	41.898	0	0	50S ribosomal protein L16, chloroplastic	ATCG00790
Cs_ont_Un002310	7882.08	8.00771	0.214992	37.2465	1.20884e-303	2.03496e-300	Cytochrome c oxidase subunit 2	ATMG00160
Cs_ont_5g005120	2508.49	-6.82525	0.192047	-35.5394	1.21117e-276	1.69907e-273	BHLH domain-containing protein	AT1G32640
Cs_ont_7g026740	62728.4	9.72173	0.281091	34.5857	4.15182e-262	4.99226e-259	SET domain-containing family protein	AT1G26760
Cs_ont_1g027310	4876.58	-6.53796	0.190455	-34.3281	2.98775e-258	2.93774e-255	Thioredoxin H-type	AT3G51030
Cs_ont_Un000790	53331.3	14.2295	0.414532	34.3267	3.14122e-258	2.93774e-255	NADH dehydrogenase subunit 2	AT2G07689
Cs_ont_1g015220	8155.88	10.6125	0.320567	33.1054	2.48288e-240	2.08984e-237	60S ribosomal protein L8	AT2G18020
Cs_ont_3g002900	6200.28	-7.65117	0.245624	-31.1499	5.0822e-213	3.88881e-210	cysteine proteinase 15A-like	AT4G16190
Cs_ont_2g025700	74841.2	-6.6319	0.213827	-31.0153	3.35297e-211	2.35183e-208	Chalcone synthase	AT5G13930
Cs_ont_3g030240	4774.34	-9.4416	0.30862	-30.593	1.51824e-205	9.83005e-203	Elongation factor 1-gamma 1	AT1G09640
Cs_ont_8g003870	2081.22	4.16916	0.137396	30.3442	2.99633e-202	1.80143e-199	Hydrolase, putative	AT3G45740
Cs_ont_Un000360	213298	13.0026	0.429586	30.2677	3.05421e-201	1.71382e-198	DNA-directed RNA polymerase subunit alpha	ATCG00740
Cs_ont_4g006230	2247.79	-5.92066	0.199076	-29.7406	2.29315e-194	1.20634e-191	13 kDa ribonucleoprotein-associated protein	AT4G22380
Cs_ont_7g026530	2045.1	7.34537	0.250788	29.2892	1.42342e-188	7.04761e-186	Ribonuclease T(2)	AT1G14220
Cs_ont_9g026350	2682.57	9.13059	0.328623	27.7844	6.69381e-170	3.1301e-167	FAD-binding FR-type domain-containing protein	AT1G01580
Cs_ont_2g028230	1333.5	6.80336	0.251331	27.0694	2.25962e-161	1.00101e-158	U-box domain-containing protein 41	AT5G14510
Cs_ont_2g004480	1443.16	7.11239	0.26455	26.8848	3.30368e-159	1.39035e-156	Protein kinase domain-containing protein	AT5G46080
Cs_ont_1g008080	30869.7	11.2116	0.420622	26.6547	1.5775e-156	6.32279e-154	Adenosylhomocysteinase	AT3G23810
Cs_ont_6g006600	4126.37	-8.86764	0.332867	-26.6402	2.32502e-156	8.89532e-154	FSH1 domain-containing protein	AT5G65400
Cs_ont_9g005100	1139.31	4.7197	0.181846	25.9544	1.62217e-148	5.93644e-146	Thaumatin-like protein 1	AT5G24620
Cs_ont_2g016480	24264.6	6.55578	0.252807	25.9319	2.9068e-148	1.01944e-145	U-box domain-containing protein 15-like	AT4G12710
Cs_ont_Un003350	31731.9	6.52122	0.251948	25.8832	1.02884e-147	3.4639e-145	Ribosomal protein L5	AT2G07725
Cs_ont_2g016490	1517.01	6.84427	0.265159	25.8119	6.51932e-147	2.11051e-144	Myeloid-associated differentiation marker-like protein	no_Arabidopsis_hit
Cs_ont_3g016810	1667.95	6.10622	0.236665	25.8011	8.61602e-147	2.68596e-144	Unknown protein	AT1G54680
Cs_ont_4g021980	4888.49	4.031	0.156689	25.7262	5.95272e-146	1.78943e-143	Pentatricopeptide repeat	no_Arabidopsis_hit
Cs_ont_4g004750	2311.44	6.01286	0.236465	25.4281	1.23198e-142	3.57572e-140	Tetratricopeptide repeat-like superfamily protein isoform 1	AT4G32820
Cs_ont_1g010950	1431.45	-6.71742	0.264432	-25.4032	2.32762e-142	6.53052e-140	Phytocyanin domain-containing protein	no_Arabidopsis_hit
Cs_ont_5g044280	8698.58	4.62274	0.1829	25.2747	6.0596e-141	1.64528e-138	Amino acid transporter, transmembrane	AT5G50350
Cs_ont_6g020380	27970.2	-4.40714	0.175804	-25.0685	1.09782e-138	2.88761e-136	Polyubiquitin	AT4G05050
Cs_ont_7g024210	25922.7	7.66189	0.308614	24.8268	4.60714e-136	1.1751e-133	F-box domain-containing protein	AT1G23390
Cs_ont_4g001520	2652.83	3.92918	0.160002	24.557	3.63882e-133	9.00823e-131	DNA-directed RNA polymerase	AT3G23780
Cs_ont_8g012500	1552.16	5.79232	0.236523	24.4895	1.9106e-132	4.59471e-130	Carboxypeptidase	AT4G30810
Cs_ont_9g025530	2950.06	3.39014	0.139152	24.3628	4.23875e-131	9.91044e-129	DNA mismatch repair protein MSH3	AT4G25540
Cs_ont_1g015760	991.9	4.91432	0.203763	24.1178	1.62736e-128	3.70203e-126	RNA-dependent RNA polymerase	AT3G49500
Cs_ont_2g009900	13089.6	6.30542	0.261658	24.098	2.62539e-128	5.81524e-126	50S ribosomal protein L12	AT1G70190
Cs_ont_6g014740	966.81	6.16026	0.259349	23.7528	1.0278e-124	2.21821e-122	HTH myb-type domain-containing protein	AT2G01060
Cs_ont_5g050140	1051.33	3.85814	0.162775	23.7022	3.41963e-124	7.19576e-122	Phytocyanin domain-containing protein	AT1G64640
Cs_ont_4g014460	1620.69	4.9006	0.207123	23.6603	9.2431e-124	1.89754e-121	Lectin_legB domain-containing protein	AT4G04960
Cs_ont_5g035590	1768.12	-5.0222	0.213381	-23.5363	1.73404e-122	3.47509e-120	Multiprotein-bridging factor 1b	AT3G58680
Cs_ont_5g038330	2453.88	5.2169	0.221797	23.521	2.48455e-122	4.86336e-120	COBRA-like protein	AT5G15630
Cs_ont_8g027660	3074.71	-5.34545	0.227466	-23.5	4.08348e-122	7.81152e-120	Pathogenesis-related thaumatin family protein	AT4G38670
Cs_ont_1g025630	1321.84	5.05292	0.21543	23.4551	1.17374e-121	2.19542e-119	Pentatricopeptide repeat-containing protein At5g27110	AT3G50420
Cs_ont_2g012810	2733.46	-6.69034	0.285832	-23.4066	3.66365e-121	6.70368e-119	Mitogen-activated protein kinase	AT5G19010
Cs_ont_5g009260	2401.46	5.11786	0.21943	23.3235	2.56355e-120	4.59093e-118	U3 small nucleolar RNA-associated protein 15-like	AT2G47990
Cs_ont_5g002540	4097.5	4.68867	0.202035	23.2072	3.85249e-119	6.7555e-117	Methyltransferase	AT4G00750
Cs_ont_3g013220	1397.21	-8.36257	0.360964	-23.1674	9.71874e-119	1.66944e-116	LIM domain-containing protein WLIM1	AT1G10200
Cs_ont_3g006750	18812.4	6.8906	0.300167	22.9559	1.28691e-116	2.16638e-114	DEAD-box ATP-dependent RNA helicase 39	AT4G09730
Cs_ont_7g024450	2046.18	2.97337	0.129691	22.9266	2.52513e-116	4.16745e-114	Nucleoredoxin	AT1G60420
Cs_ont_1g018970	3341.82	2.78065	0.122397	22.7183	2.95282e-114	4.77959e-112	TPR_REGION domain-containing protein	AT3G14110
Cs_ont_7g026270	8571.85	-4.80004	0.212374	-22.6019	4.15195e-113	6.59377e-111	S4 RNA-binding domain-containing protein	AT5G39850
Cs_ont_3g010540	1329.53	4.96572	0.221334	22.4354	1.77672e-111	2.76938e-109	Protein kinase domain-containing protein	AT1G69910
Cs_ont_4g009780	1163.73	3.7857	0.168893	22.4148	2.8219e-111	4.31853e-109	F-box/LRR-repeat protein At4g29420	AT4G29420
Cs_ont_6g005500	1919.1	4.59947	0.206824	22.2386	1.45393e-109	2.18531e-107	PsbQ-like protein 3 chloroplastic	AT2G01918
Cs_ont_8g004480	12868.9	-3.06901	0.139642	-21.9778	4.70175e-107	6.94292e-105	Elongation factor 1-alpha	AT1G07920
Cs_ont_3g028310	1935.39	-7.52646	0.342706	-21.9618	6.67267e-107	9.68342e-105	Flavonoid 3'-monooxygenase	AT4G12310
Cs_ont_4g019050	1099.51	4.82803	0.221375	21.8093	1.89401e-105	2.70201e-103	CASP-like protein	AT5G54980
Cs_ont_2g030090	22983.2	-5.99971	0.275121	-21.8075	1.96961e-105	2.76304e-103	L-ascorbate oxidase	AT5G21105
Cs_ont_6g026650	3763.79	6.18991	0.286041	21.6399	7.56241e-104	1.04349e-101	Pentatricopeptide repeat	AT5G03560
Cs_ont_1g008710	5627.63	8.03065	0.371194	21.6346	8.48212e-104	1.15152e-101	AAA-ATPase	AT3G50940
Cs_ont_5g023120	7186.77	4.44549	0.205969	21.5833	2.58058e-103	3.44773e-101	tRNA-binding domain-containing protein	AT3G59980
Cs_ont_8g028740	17697.4	-14.4591	0.673537	-21.4675	3.13618e-102	4.12457e-100	Chitinase	AT3G12500
Cs_ont_3g031380	2693.45	7.03082	0.331085	21.2357	4.47069e-100	5.7892e-98	RRM domain-containing protein	AT5G49160
Cs_ont_7g023010	4405.73	2.62988	0.124145	21.1839	1.34394e-99	1.71393e-97	Cytochrome P450	AT3G48320
Cs_ont_7g014260	46216.9	7.19265	0.340731	21.1095	6.50683e-99	8.17433e-97	DNA helicase	AT4G25120
Cs_ont_3g018300	853039	8.47431	0.402134	21.0734	1.39677e-98	1.72892e-96	Sec7_N domain-containing protein	AT5G27970
Cs_ont_7g002830	1470.59	3.6732	0.175675	20.9091	4.4237e-97	5.39627e-95	tRNA (guanine(26)-N(2))-dimethyltransferase	AT3G56330
Cs_ont_6g003180	932.84	-5.72251	0.274817	-20.823	2.68023e-96	3.22278e-94	Arabinosyltransferase	AT2G35610
Cs_ont_4g026790	900.139	-7.29009	0.350892	-20.7759	7.15638e-96	8.48384e-94	Cytochrome P450 family protein	AT4G37370
Cs_ont_7g022760	1830.07	-3.99233	0.192347	-20.7559	1.08427e-95	1.26754e-93	3-oxoacyl-[acyl-carrier-protein] reductase	AT1G24360
Cs_ont_8g029210	1893.29	6.33531	0.305565	20.7331	1.74114e-95	2.00756e-93	DYW_deaminase domain-containing protein	AT2G03880
Cs_ont_Un000200	21079.7	8.15453	0.393836	20.7054	3.09874e-95	3.52461e-93	Photosystem I assembly protein Ycf4	ATCG00520
Cs_ont_8g022990	5459.95	5.31787	0.256984	20.6934	3.97312e-95	4.4589e-93	RING-H2 finger protein ATL65	AT3G18930
Cs_ont_6g006810	3965.41	11.311	0.546737	20.6881	4.43262e-95	4.90913e-93	Acetyl-coenzyme A carboxylase carboxyl transferase subunit beta, chloroplastic	ATCG00500
Cs_ont_8g018720	8538.38	-4.48258	0.217789	-20.5822	3.95968e-94	4.32839e-92	Glutamyl-tRNA(Gln) amidotransferase subunit A	AT4G34880
Cs_ont_3g020240	1396.25	5.67472	0.276995	20.4867	2.82854e-93	3.05229e-91	Bacterial periplasmic spermidine/putrescine-binding protein	AT1G31410
Cs_ont_6g013130	725.279	6.01341	0.296922	20.2524	3.38026e-91	3.60147e-89	Expansin	AT2G40610
Cs_ont_1g021570	4131.45	6.06597	0.29985	20.23	5.32979e-91	5.6076e-89	pentatricopeptide repeat-containing protein At4g02750-like	AT3G23330
Cs_ont_7g001280	3974.5	3.36073	0.166974	20.1273	4.25432e-90	4.42082e-88	Anthranilate synthase	AT3G55870
Cs_ont_3g009300	4363.56	-4.31917	0.21496	-20.0929	8.51087e-90	8.73609e-88	Photosystem II 22 kDa protein, chloroplastic	AT1G44575
Cs_ont_5g004890	8337	3.67945	0.183147	20.0901	9.00794e-90	9.13492e-88	Calcium-transporting ATPase, endoplasmic reticulum-type	AT4G00900
Cs_ont_7g015880	1268.43	5.94912	0.298135	19.9545	1.37107e-88	1.37384e-86	Glyco_trans_2-like domain-containing protein	AT3G07330
Cs_ont_4g004010	1776.24	8.95772	0.456543	19.6207	1.02828e-85	1.01824e-83	Eukaryotic translation initiation factor 3 subunit L	AT5G25754
Cs_ont_7g019130	2421.24	2.66303	0.13757	19.3576	1.75937e-83	1.72194e-81	FAD synthase	AT5G08340
Cs_ont_7g020310	1708.58	3.07319	0.159986	19.2091	3.109e-82	3.00786e-80	F-box/FBD/LRR-repeat protein At1g13570	AT1G13570
Cs_ont_5g020830	1800.04	4.34523	0.226354	19.1966	3.94869e-82	3.77683e-80	SacI domain-containing protein / WW domain-containing protein isoform 3	AT3G59770
Cs_ont_8g018760	1409.76	3.90438	0.203543	19.1821	5.21818e-82	4.93499e-80	Pollen Ole e 1 allergen/extensin	AT2G16630
Cs_ont_5g011720	694.354	6.82061	0.356167	19.15	9.67784e-82	9.05093e-80	1-aminocyclopropane-1-carboxylate oxidase homolog 1-like	AT1G04350
Cs_ont_7g013130	3353.49	2.80328	0.147141	19.0517	6.35689e-81	5.87977e-79	Armadillo	AT5G50900
Cs_ont_1g001870	583.793	-5.13059	0.269955	-19.0053	1.54085e-80	1.40971e-78	Mitochondrial transcription termination factor family protein	AT5G64950
Cs_ont_3g013960	2076.51	3.36559	0.177302	18.9823	2.39096e-80	2.16395e-78	Agenet domain-containing protein, putative	AT1G09320
Cs_ont_3g019870	3856.95	-7.75432	0.409761	-18.924	7.23612e-80	6.47941e-78	Pectin acetylesterase	AT4G19420
Cs_ont_8g020910	6558.07	-1.89192	0.100131	-18.8944	1.26703e-79	1.12259e-77	CRAL-TRIO domain-containing protein	AT2G21520
Cs_ont_4g005020	2259.22	4.97879	0.263656	18.8836	1.55482e-79	1.36322e-77	Transcription factor RAX2-like	AT3G49690
Cs_ont_5g010820	1868.39	-2.62946	0.139629	-18.8318	4.14394e-79	3.59583e-77	ETO1-like protein 1	AT4G02680
Cs_ont_4g003830	1190.52	-9.73393	0.517056	-18.8257	4.65421e-79	3.9974e-77	BURP domain protein RD22	AT5G25610
Cs_ont_2g020700	1482.23	-10.0603	0.536865	-18.7389	2.38446e-78	2.02727e-76	Tryptophan decarboxylase	AT2G20340
Cs_ont_7g028590	13529.1	-5.58121	0.298395	-18.7041	4.58291e-78	3.85743e-76	ADP,ATP carrier protein, mitochondrial	AT5G13490
Cs_ont_4g016480	5004.71	3.14034	0.168233	18.6666	9.25508e-78	7.71287e-76	Terpene synthase	AT5G23960
Cs_ont_5g049180	1546.27	3.88072	0.208155	18.6434	1.42754e-77	1.178e-75	zinc_ribbon_12 domain-containing protein	AT3G61670
Cs_ont_8g008520	1137.18	4.38674	0.235762	18.6067	2.83779e-77	2.319e-75	RRM domain-containing protein	AT2G27330
Cs_ont_3g022830	909.306	-4.35392	0.234327	-18.5805	4.62381e-77	3.74217e-75	Pectinesterase	AT3G10720
Cs_ont_6g014850	1295.61	6.70871	0.363196	18.4713	3.51566e-76	2.81822e-74	GDSL esterase/lipase CPRD49	AT3G11210
Cs_ont_3g027880	5146.18	8.13654	0.44132	18.4368	6.65301e-76	5.28286e-74	MLO-like protein	AT1G11000
Cs_ont_7g013660	514.514	4.33977	0.235559	18.4233	8.54853e-76	6.72458e-74	DYW_deaminase domain-containing protein	AT5G50990
Cs_ont_5g012430	2212.98	3.52907	0.193385	18.2489	2.10979e-74	1.64427e-72	Thioredoxin-like fold domain-containing protein MRL7, chloroplastic	AT4G28590
Cs_ont_2g030490	4103.92	3.32437	0.182244	18.2413	2.42596e-74	1.87333e-72	Las1-like family protein, putative isoform 1	AT5G12220
Cs_ont_4g025580	719.489	7.49843	0.412767	18.1663	9.55025e-74	7.30767e-72	Branch domain-containing protein	AT4G30060
Cs_ont_4g021710	3292.03	2.57203	0.142073	18.1036	2.98699e-73	2.265e-71	F-box domain-containing protein	AT5G56180
Cs_ont_5g013390	575.289	4.17524	0.230773	18.0924	3.65519e-73	2.74694e-71	Pantoate--beta-alanine ligase	AT5G48840
Cs_ont_9g000210	5493.69	2.34752	0.129933	18.0671	5.78365e-73	4.30805e-71	SWIM-type domain-containing protein	AT3G05850
Cs_ont_1g028670	1354.08	-2.64459	0.146832	-18.011	1.59625e-72	1.17857e-70	HTH La-type RNA-binding domain-containing protein	AT4G35890
Cs_ont_5g015350	1903.39	3.40873	0.189691	17.9699	3.35182e-72	2.45324e-70	Tryptophan/tyrosine permease	AT2G33260
Cs_ont_8g009770	3397.87	-2.69854	0.150265	-17.9585	4.12028e-72	2.98969e-70	Ubiquitinyl hydrolase 1	AT3G11910
Cs_ont_5g009240	9210.49	-5.52497	0.307815	-17.949	4.88435e-72	3.51381e-70	Peroxidase	AT1G05260
Cs_ont_1g004120	608.182	7.14657	0.400103	17.8618	2.33942e-71	1.66872e-69	DUF295 domain-containing protein	no_Arabidopsis_hit
Cs_ont_7g022090	4728.15	2.73637	0.153279	17.8522	2.77945e-71	1.96593e-69	AAI domain-containing protein	AT1G27950
Cs_ont_3g030940	496.403	5.47235	0.307936	17.771	1.18457e-70	8.30879e-69	FTCD_N domain-containing protein	AT2G20830
Cs_ont_6g009040	642.389	-6.09095	0.342778	-17.7694	1.22089e-70	8.49279e-69	Short-chain dehydrogenase/reductase SDR	AT3G51680
Cs_ont_1g013290	4181.21	3.13499	0.176667	17.7452	1.87692e-70	1.29492e-68	TPR_REGION domain-containing protein	AT1G15290
Cs_ont_9g004030	2090.43	-3.0523	0.172253	-17.7199	2.94678e-70	2.01651e-68	PCI domain-containing protein	AT3G06290
Cs_ont_2g007590	1659.74	-3.96093	0.223857	-17.694	4.66461e-70	3.16629e-68	CSC1-like protein ERD4	AT1G30360
Cs_ont_9g001140	976.402	9.28598	0.526227	17.6463	1.08568e-69	7.31054e-68	Peroxidase	AT4G16270
Cs_ont_Un000190	26089.1	6.0229	0.343025	17.5582	5.14964e-69	3.44004e-67	Cytochrome f	ATCG00540
Cs_ont_2g024470	429.328	6.6439	0.380305	17.4699	2.42888e-68	1.60975e-66	Regulator of nonsense transcript protein	AT5G14090
Cs_ont_9g017170	2247.43	2.53027	0.145089	17.4395	4.13928e-68	2.7219e-66	Lycopene beta cyclase	AT3G10230
Cs_ont_3g009750	3300.31	3.20786	0.184105	17.424	5.42049e-68	3.53676e-66	Aa_trans domain-containing protein	AT1G77690
Cs_ont_7g008080	861.791	5.46079	0.314053	17.3881	1.01519e-67	6.57298e-66	Phosphatidylinositol-3,5-bisphosphate 3-phosphatase	AT3G10550
Cs_ont_3g000240	1011.49	9.32166	0.538678	17.3047	4.33565e-67	2.78574e-65	Calcium-binding protein cml37	AT5G42380
Cs_ont_1g014880	2610.95	11.5629	0.668339	17.3009	4.6317e-67	2.95341e-65	Lactoylglutathione lyase / glyoxalase I family protein	no_Arabidopsis_hit
Cs_ont_2g018870	703.869	4.06049	0.235032	17.2763	7.09535e-67	4.49034e-65	Pentatricopeptide repeat-containing protein At5g66520	AT1G10330
Cs_ont_5g026170	4169.24	2.31184	0.134327	17.2105	2.21616e-66	1.39205e-64	Non-lysosomal glucosylceramidase	AT5G49900
Cs_ont_8g027290	3356.06	3.00463	0.174615	17.2072	2.34614e-66	1.46278e-64	SWIM-type domain-containing protein	AT1G06740
Cs_ont_8g015950	13772.2	4.01065	0.233153	17.2018	2.5736e-66	1.59279e-64	dicarboxylate transporter 2.1, chloroplastic-like	AT5G64290
Cs_ont_5g012730	741.578	8.22412	0.478299	17.1945	2.9186e-66	1.79313e-64	Protein kinase domain-containing protein	AT4G28650
Cs_ont_4g027540	914.732	5.468	0.3188	17.1518	6.09068e-66	3.71487e-64	RING-type domain-containing protein	no_Arabidopsis_hit
Cs_ont_2g003150	485.622	5.46104	0.31867	17.137	7.85931e-66	4.75912e-64	Adipose-regulatory protein, putative	no_Arabidopsis_hit
Cs_ont_9g027850	400.861	-5.40521	0.315735	-17.1195	1.06242e-65	6.38739e-64	Peptidyl-prolyl cis-trans isomerase	AT1G53720
Cs_ont_6g020370	4485.64	3.17662	0.185913	17.0866	1.86675e-65	1.11436e-63	CASP-like protein	AT2G37200
Cs_ont_7g014330	7365.77	-3.2013	0.187963	-17.0316	4.78825e-65	2.83822e-63	Oxygen-evolving enhancer protein 2, chloroplastic	AT1G06680
Cs_ont_7g029350	694.573	8.08302	0.474782	17.0247	5.38517e-65	3.16972e-63	Unknown protein	AT2G31930
Cs_ont_4g018470	775.518	-5.69014	0.335055	-16.9827	1.10313e-64	6.44793e-63	AAA domain-containing protein	AT4G26090
Cs_ont_7g004120	2560.33	-3.05916	0.180458	-16.9522	1.8553e-64	1.07697e-62	2-oxoglutarate dehydrogenase, mitochondrial-like	AT5G65750
Cs_ont_4g014180	1230.41	4.37106	0.258151	16.9322	2.60594e-64	1.50234e-62	PRA1 family protein	AT4G27540
Cs_ont_1g016160	577.344	7.80413	0.461499	16.9104	3.77098e-64	2.1592e-62	Helicase ATP-binding domain-containing protein	AT4G15850
Cs_ont_2g029570	375.557	-6.10483	0.361473	-16.8887	5.44488e-64	3.09659e-62	WAT1-related protein	AT3G28050
Cs_ont_5g022440	932.207	5.33746	0.318356	16.7657	4.34788e-63	2.45611e-61	Type I inositol polyphosphate 5-phosphatase 12	AT1G05630
Cs_ont_4g007210	1969.96	4.22754	0.252168	16.7648	4.41386e-63	2.47676e-61	UDP-glycosyltransferase 91C1-like	AT5G49690
Cs_ont_6g026410	639.531	-4.93288	0.295929	-16.6691	2.19719e-62	1.22475e-60	Protein NRT1/ PTR FAMILY 4.5 like	AT1G59740
Cs_ont_2g034130	14910	-2.0051	0.120545	-16.6336	3.97637e-62	2.20191e-60	1,3-beta-glucan synthase	AT5G13000
Cs_ont_4g000170	747.878	7.30772	0.439358	16.6327	4.03742e-62	2.22111e-60	Aspartyl-tRNA synthetase	no_Arabidopsis_hit
Cs_ont_2g026130	718.567	3.15662	0.19085	16.5398	1.89761e-61	1.03716e-59	Ubiquitin carboxyl-terminal hydrolase family protein	AT1G06440
Cs_ont_8g004890	2416.4	3.42613	0.207757	16.491	4.25544e-61	2.31084e-59	Unknown protein	AT2G28410
Cs_ont_5g017430	7997.24	13.9133	0.846258	16.441	9.72697e-61	5.2482e-59	Caffeic acid 3-O-methyltransferase	AT5G54160
Cs_ont_3g008670	797.007	2.97143	0.180814	16.4336	1.09948e-60	5.89447e-59	NAD(P)H dehydrogenase subunit M	AT4G37925
Cs_ont_1g028920	726.956	8.71228	0.530715	16.4161	1.46617e-60	7.81062e-59	Ammonium transporter	AT2G38290
Cs_ont_7g027050	2157.61	2.4636	0.150213	16.4007	1.89079e-60	1.00093e-58	Isopentenyl phosphate kinase	AT1G26640
Cs_ont_1g022870	10185	-3.3756	0.205965	-16.3892	2.28597e-60	1.20257e-58	Tubulin alpha chain	AT1G04820
Cs_ont_6g008290	1503.92	4.32896	0.264152	16.3881	2.32596e-60	1.216e-58	ToMV resistance protein Tm-2(2)	AT3G14470
Cs_ont_6g020070	1046.58	-3.12747	0.191466	-16.3344	5.62245e-60	2.92124e-58	C2H2-type domain-containing protein	AT5G03150
Cs_ont_4g007480	987.164	3.78468	0.231765	16.3298	6.05802e-60	3.12824e-58	Tetratricopeptide repeat-like superfamily protein, putative isoform 1	no_Arabidopsis_hit
Cs_ont_8g011470	403.753	-5.09739	0.312686	-16.302	9.55685e-60	4.90488e-58	1-aminocyclopropane-1-carboxylate oxidase-1-like protein	AT1G06620
Cs_ont_8g001900	903.054	4.44836	0.273691	16.2532	2.11882e-59	1.08085e-57	Tropinone reductase	AT2G29350
Cs_ont_3g020890	763.56	2.8911	0.178052	16.2374	2.7418e-59	1.39022e-57	Survival motor neuron	no_Arabidopsis_hit
Cs_ont_9g004940	12269.4	6.05341	0.373882	16.1907	5.86826e-59	2.95767e-57	DEAD-box ATP-dependent RNA helicase	AT5G19210
Cs_ont_2g001290	538.577	4.67228	0.288865	16.1746	7.62021e-59	3.81782e-57	Unknown protein	AT4G22160
Cs_ont_3g018780	1022.76	4.85532	0.301808	16.0874	3.1247e-58	1.55625e-56	CRC domain-containing protein	no_Arabidopsis_hit
Cs_ont_1g015290	670.217	-3.40497	0.212011	-16.0603	4.83907e-58	2.39591e-56	RING-type domain-containing protein	AT1G80400
Cs_ont_1g019760	1510.79	4.73358	0.295096	16.0408	6.62899e-58	3.26294e-56	DUF3511 domain-containing protein	AT5G11970
Cs_ont_3g001620	6355.8	7.65932	0.478056	16.0218	9.00086e-58	4.40466e-56	Phospholipase D	AT4G35790
Cs_ont_2g015080	1052.08	2.77181	0.173306	15.9938	1.41187e-57	6.86919e-56	G-patch domain-containing protein	AT1G17070
Cs_ont_7g023140	1300.82	2.63806	0.165371	15.9524	2.74147e-57	1.32615e-55	Very-long-chain 3-oxoacyl-CoA reductase 1-like	AT1G67730
Cs_ont_5g019060	911.686	2.48007	0.155651	15.9335	3.71007e-57	1.78444e-55	Pentatricopeptide repeat-containing protein At5g48730, chloroplastic	AT5G09315
Cs_ont_5g030610	3137.05	3.65089	0.229555	15.9042	5.92471e-57	2.83343e-55	Aldo_ket_red domain-containing protein	AT5G53580
Cs_ont_1g024750	960.604	4.36778	0.27481	15.8938	6.99368e-57	3.32575e-55	F-box domain-containing protein	AT5G67140
Cs_ont_1g022390	4914.99	-7.23754	0.455823	-15.8779	9.00753e-57	4.25935e-55	PKS_ER domain-containing protein	AT4G37990
Cs_ont_6g003150	617.14	-4.08912	0.257827	-15.8599	1.2007e-56	5.64599e-55	F-box domain-containing protein	AT5G45360
Cs_ont_9g019980	3081.42	-4.66438	0.294459	-15.8405	1.63521e-56	7.64643e-55	Bis(5'-adenosyl)-triphosphatase	AT5G58240
Cs_ont_1g019020	1849.75	2.23554	0.141219	15.8303	1.92383e-56	8.94635e-55	Exocyst subunit Exo70 family protein	AT3G14090
Cs_ont_3g016330	679.694	-4.26322	0.269746	-15.8045	2.89456e-56	1.33865e-54	Unknown protein	AT1G54920
Cs_ont_8g009710	1081.46	4.21964	0.267103	15.7978	3.22129e-56	1.48162e-54	Kinesin-like protein	AT3G44050
Cs_ont_9g009030	1251.61	-4.01625	0.254251	-15.7964	3.29338e-56	1.50654e-54	KIN14B-interacting protein At4g14310	AT4G14310
Cs_ont_6g013980	627.387	-4.89883	0.310236	-15.7907	3.60834e-56	1.6417e-54	Abscisic acid receptor PYL4-like	AT2G38310
Cs_ont_9g001370	1193.63	-4.03466	0.256258	-15.7445	7.48876e-56	3.38886e-54	Phytochrome	AT2G18790
Cs_ont_1g011970	573.669	6.20584	0.394266	15.7403	8.0121e-56	3.6063e-54	LRRNT_2 domain-containing protein	AT1G45616
Cs_ont_9g026580	886.662	4.69765	0.29846	15.7396	8.09479e-56	3.62414e-54	Delta(1)-pyrroline-2-carboxylate reductase-like	AT5G52810
Cs_ont_2g033980	3011.96	4.63012	0.294567	15.7184	1.13137e-55	5.0385e-54	Non-structural maintenance of chromosomes element 4	AT1G51130
Cs_ont_9g001530	1383.33	-3.79975	0.241952	-15.7046	1.40757e-55	6.23554e-54	UBC core domain-containing protein	AT3G17000
Cs_ont_7g027720	1230.77	6.36376	0.406658	15.6489	3.37976e-55	1.4894e-53	Annexin	AT5G12380
Cs_ont_9g026360	983.534	-3.01247	0.19271	-15.6321	4.39996e-55	1.92888e-53	Ferric reduction oxidase	AT5G23980
Cs_ont_1g026560	1210.1	2.40777	0.154065	15.6283	4.67409e-55	2.03844e-53	Cytochrome P450	AT3G50660
Cs_ont_5g021680	1382.38	3.44279	0.220463	15.6162	5.65027e-55	2.45146e-53	Leucine zipper-EF-hand-containing transmembrane protein 1	AT1G65540
Cs_ont_1g028550	1707.79	-2.07573	0.133315	-15.5701	1.16184e-54	5.01497e-53	Vacuolar protein sorting-associated protein 35	AT2G17790
Cs_ont_1g018210	1556.64	-3.32788	0.21419	-15.5371	1.9466e-54	8.35944e-53	Proteasome endopeptidase complex	AT1G53860
Cs_ont_1g027090	401.398	4.62209	0.297994	15.5107	2.93666e-54	1.25471e-52	Abscisic acid 8'-hydroxylase	AT1G19630
Cs_ont_5g010800	893.615	-3.366	0.217046	-15.5082	3.05175e-54	1.2973e-52	ANK_REP_REGION domain-containing protein	AT3G18670
Cs_ont_5g006290	65606.9	-3.42907	0.22151	-15.4805	4.70037e-54	1.98809e-52	S-adenosylmethionine synthase	AT4G01850
Cs_ont_8g014830	4115.3	-2.82695	0.182687	-15.4743	5.1723e-54	2.17676e-52	Lactase	AT3G54440
Cs_ont_3g012310	629.815	8.36083	0.540705	15.4628	6.18097e-54	2.58832e-52	Transcription factor	AT3G57230
Cs_ont_5g046300	847.508	3.72165	0.240741	15.4591	6.54723e-54	2.72812e-52	Glycosyltransferase	AT1G24100
Cs_ont_6g006750	3326.42	3.3058	0.21455	15.4081	1.44456e-53	5.98959e-52	Auxin response factor	AT5G37020
Cs_ont_5g035700	5962.49	13.0673	0.848682	15.3972	1.71011e-53	7.0559e-52	Bulb-type lectin domain-containing protein	AT1G78850
Cs_ont_4g000630	2276.85	-2.20653	0.143313	-15.3966	1.7242e-53	7.07933e-52	COP9 signalosome complex subunit 5	AT1G71230
Cs_ont_5g035860	469.677	-5.61452	0.364896	-15.3866	2.01226e-53	8.22193e-52	UDP-N-acetylglucosamine 1-carboxyvinyltransferase	no_Arabidopsis_hit
Cs_ont_7g003330	1829.37	2.33585	0.151821	15.3856	2.04437e-53	8.3128e-52	zinc_ribbon_12 domain-containing protein	AT5G05190
Cs_ont_9g024910	1696.84	2.27714	0.148315	15.3534	3.36304e-53	1.3609e-51	Transcription factor, TCP	AT5G51910
Cs_ont_4g000540	1852.63	-2.51584	0.164144	-15.327	5.04435e-53	2.0315e-51	C2H2-type domain-containing protein	AT2G24500
Cs_ont_7g002460	785.933	9.56618	0.624445	15.3195	5.66554e-53	2.2708e-51	Nodulin-like domain-containing protein	AT1G31470
Cs_ont_6g014720	2242.12	-2.46988	0.161504	-15.293	8.50889e-53	3.39428e-51	Calcium-dependent protein kinase, putative	AT3G51850
Cs_ont_7g001590	628.175	2.89578	0.189464	15.2841	9.76545e-53	3.87716e-51	V-SNARE coiled-coil homology domain-containing protein	AT5G05570
Cs_ont_3g006660	1303.49	4.95337	0.324161	15.2806	1.03016e-52	4.07083e-51	Pentatricopeptide repeat-containing protein	AT1G34160
Cs_ont_8g006250	1963.34	2.6759	0.175859	15.2162	2.76295e-52	1.08672e-50	Unknown protein	no_Arabidopsis_hit
Cs_ont_4g024880	318.161	-4.46076	0.294168	-15.164	6.12594e-52	2.39824e-50	FCS-Like Zinc finger 14	AT5G20700
Cs_ont_7g001690	1417.97	-3.99932	0.264257	-15.1342	9.63089e-52	3.75293e-50	Ribonucleoside-diphosphate reductase small chain	AT3G27060
Cs_ont_1g014040	633.352	2.58676	0.171025	15.1251	1.10696e-51	4.29369e-50	Receptor-like serine/threonine-protein kinase	AT4G32300
Cs_ont_1g018400	1051.08	5.38372	0.35642	15.105	1.50101e-51	5.79543e-50	17.4 kDa class iii heat shock protein	AT1G54050
Cs_ont_2g002280	3167.41	-4.31999	0.286098	-15.0997	1.62682e-51	6.25248e-50	Phospho-N-acetylmuramoyl-pentapeptide-transferase	AT4G18270
Cs_ont_2g000960	1518.47	2.64532	0.17548	15.0747	2.37414e-51	9.08324e-50	BAG domain-containing protein	AT1G12060
Cs_ont_7g003040	4004.97	-4.5595	0.302636	-15.066	2.71138e-51	1.03265e-49	Chalcone-flavonone isomerase family protein	AT5G05270
Cs_ont_5g002810	1674.41	2.60676	0.173206	15.05	3.45025e-51	1.30814e-49	Peptidase T2, asparaginase	AT4G00590
Cs_ont_1g024210	1027.8	3.66246	0.243916	15.0152	5.83762e-51	2.20337e-49	DYW_deaminase domain-containing protein	AT4G37380
Cs_ont_2g011480	2844.12	5.19863	0.346786	14.9909	8.41789e-51	3.1631e-49	Protein kinase domain-containing protein	AT1G66920
Cs_ont_3g009290	5185.11	2.43907	0.162839	14.9785	1.01543e-50	3.79863e-49	Filament-like plant protein 3	AT1G77580
Cs_ont_5g016180	1315.06	4.22902	0.282711	14.9588	1.36516e-50	5.0843e-49	Ammonium transporter	AT1G64780
Cs_ont_5g047840	928.934	3.8686	0.258765	14.9503	1.55152e-50	5.75292e-49	CAP10 domain-containing protein	AT5G23850
Cs_ont_7g017260	979.074	3.33089	0.22321	14.9226	2.34787e-50	8.66755e-49	Pentatricopeptide repeat-containing protein	no_Arabidopsis_hit
Cs_ont_4g027990	1835.49	2.20812	0.147989	14.9208	2.41208e-50	8.86569e-49	WRKY family transcription factor family protein	AT4G30935
Cs_ont_1g028490	2042.85	3.30983	0.222171	14.8977	3.41089e-50	1.24824e-48	Protein ALTERED PHOSPHATE STARVATION RESPONSE 1	AT3G51290
Cs_ont_4g019790	11222.7	1.72707	0.115953	14.8946	3.57306e-50	1.30192e-48	DNA topoisomerase I	AT5G55310
Cs_ont_4g013760	530.07	8.55675	0.575502	14.8683	5.29286e-50	1.92026e-48	Armadillo-type fold containing protein	AT1G73970
Cs_ont_4g006410	405.889	7.58533	0.510732	14.8519	6.76504e-50	2.44384e-48	Amino-acid racemase isoform 2	AT1G15410
Cs_ont_2g033030	537.093	3.04436	0.205099	14.8434	7.68068e-50	2.76275e-48	Condensin-2 complex subunit D3	AT4G15890
Cs_ont_5g040060	1199.84	6.21507	0.421243	14.7541	2.89445e-49	1.0367e-47	Pentatricopeptide repeat-containing protein	AT3G47530
Cs_ont_5g001360	862.576	3.09579	0.210127	14.7329	3.96116e-49	1.41276e-47	EF-hand domain-containing protein	AT1G73440
Cs_ont_1g014740	1898.22	2.59946	0.17684	14.6995	6.497e-49	2.3074e-47	Photolyase/cryptochrome alpha/beta domain-containing protein	AT3G15620
Cs_ont_2g003530	1372.42	-4.82852	0.3285	-14.6987	6.57427e-49	2.32503e-47	60S ribosomal protein L11	AT2G42740
Cs_ont_6g009400	1125.4	3.94705	0.268817	14.683	8.28166e-49	2.9166e-47	protein CHROMOSOME TRANSMISSION FIDELITY 7	AT4G31400
Cs_ont_7g008480	1832	-2.59207	0.176669	-14.6719	9.75817e-49	3.42227e-47	XS domain-containing protein	AT3G22430
Cs_ont_5g046390	374.093	7.40392	0.505036	14.6602	1.15964e-48	4.0501e-47	S-adenosyl-L-methionine-dependent methyltransferases superfamily protein isoform 1	AT1G24130
Cs_ont_7g019910	1052.05	-2.4943	0.170356	-14.6417	1.52309e-48	5.29744e-47	Peptidase A1 domain-containing protein	AT3G25700
Cs_ont_4g010060	672.37	-3.12836	0.213758	-14.635	1.67893e-48	5.81547e-47	Pentatricopeptide repeat-containing protein	AT4G13650
Cs_ont_5g050580	1101.58	-3.32648	0.228115	-14.5825	3.63131e-48	1.25265e-46	Subtilisin-like protease	AT1G32950
Cs_ont_2g025080	1003.86	10.1852	0.698556	14.5804	3.74286e-48	1.28586e-46	Protein kinase domain-containing protein	AT5G20480
Cs_ont_9g027670	14953.6	-2.8203	0.193528	-14.5731	4.16646e-48	1.42557e-46	Elongation factor 2	AT1G56070
Cs_ont_1g002390	1293.74	2.85778	0.196623	14.5343	7.3422e-48	2.502e-46	DUF4220 domain-containing protein	AT5G45540
Cs_ont_6g002540	1540.77	-11.2833	0.77696	-14.5223	8.7484e-48	2.96916e-46	Aa_trans domain-containing protein	AT3G30390
Cs_ont_2g004030	5449.9	-5.21091	0.359141	-14.5094	1.05681e-47	3.57235e-46	3'-N-debenzoyl-2'-deoxytaxol N-benzoyltransferase, putative	AT1G28680
Cs_ont_1g025350	2486.22	-12.3735	0.853301	-14.5007	1.1991e-47	4.03712e-46	Patatin	AT4G37050
Cs_ont_2g026070	448.511	5.87653	0.405613	14.488	1.44279e-47	4.83824e-46	Non-specific lipid-transfer protein	AT2G18370
Cs_ont_3g013820	773.146	6.38999	0.441323	14.4791	1.64122e-47	5.48179e-46	Stearoyl-[acyl-carrier-protein] 9-desaturase	AT3G02630
Cs_ont_5g005780	1223.81	2.36739	0.163624	14.4685	1.91601e-47	6.37431e-46	UNC93-like protein 1	AT1G18000
Cs_ont_Un000170	17549.5	15.6365	1.08094	14.4657	1.9948e-47	6.61033e-46	NAD(P)H-quinone oxidoreductase subunit H, chloroplastic	ATCG01110
Cs_ont_7g006230	1252.16	2.58074	0.178471	14.4602	2.16056e-47	7.13153e-46	N-acetyltransferase domain-containing protein	AT2G39000
Cs_ont_2g003850	393.981	-3.97296	0.2752	-14.4367	3.0427e-47	1.00041e-45	Maternal effect embryo arrest 18	AT2G34090
Cs_ont_7g004500	12966.5	-17.1822	1.19022	-14.4362	3.0613e-47	1.0026e-45	Glutathione S-transferase DHAR2	AT1G75270
Cs_ont_8g010410	429.992	3.58537	0.248399	14.4339	3.16692e-47	1.03318e-45	TPX2 domain-containing protein	no_Arabidopsis_hit
Cs_ont_2g013640	1089.14	2.31169	0.160514	14.4018	5.03911e-47	1.63761e-45	UDP-3-O-acyl-N-acetylglucosamine deacetylase	AT1G24793
Cs_ont_4g002160	412.32	4.36698	0.303397	14.3936	5.67275e-47	1.83644e-45	Synaptotagmin-4	AT5G11100
Cs_ont_2g002580	3215.48	-5.0126	0.348513	-14.3828	6.63227e-47	2.13884e-45	Chlorophyll a-b binding protein, chloroplastic	AT1G29910
Cs_ont_1g028320	1244.74	2.18333	0.151834	14.3798	6.93406e-47	2.22763e-45	MLO-like protein	AT1G11000
Cs_ont_8g029260	2065.28	2.94119	0.204737	14.3657	8.49906e-47	2.72002e-45	Virus resistant/susceptible lipocalin	AT4G38225
Cs_ont_2g014610	6049.57	-3.6356	0.253429	-14.3456	1.13449e-46	3.61703e-45	Glutamate decarboxylase	AT2G02010
Cs_ont_6g012470	550.639	3.6747	0.256556	14.3232	1.56821e-46	4.98099e-45	LEA_2 domain-containing protein	AT3G54200
Cs_ont_6g009850	1982.64	3.80295	0.265802	14.3074	1.966e-46	6.22098e-45	ABC transporter-like protein	AT5G06530
Cs_ont_1g009140	723.468	3.54437	0.247791	14.3039	2.06988e-46	6.52515e-45	F-box domain-containing protein	AT1G51550
Cs_ont_4g027610	949.674	-2.66325	0.186196	-14.3035	2.08109e-46	6.536e-45	DNA-directed RNA polymerase	AT2G24120
Cs_ont_3g024320	264.208	4.04482	0.282871	14.2992	2.21419e-46	6.9282e-45	RING-type domain-containing protein	AT5G07040
Cs_ont_1g012680	560.513	3.89952	0.273296	14.2685	3.44128e-46	1.07279e-44	Aa_trans domain-containing protein	AT1G80510
Cs_ont_4g027690	1002.94	-4.21737	0.296353	-14.2309	5.89018e-46	1.82943e-44	ATG11 domain-containing protein	AT4G30790
Cs_ont_3g003910	877.437	8.66385	0.612159	14.1529	1.79102e-45	5.54228e-44	Cytochrome P450 734A1-like	AT1G75130
Cs_ont_8g022400	1248.86	3.62283	0.256052	14.1488	1.89989e-45	5.85764e-44	NAD(P)H dehydrogenase (quinone)	AT4G36750
Cs_ont_8g022530	546.775	7.27194	0.514401	14.1367	2.25601e-45	6.93024e-44	4-hydroxy-3-methylbut-2-enyl diphosphate reductase	AT4G34350
Cs_ont_3g018530	307.789	4.44829	0.316568	14.0516	7.52844e-45	2.30425e-43	Sulfate/thiosulfate import ATP-binding protein cysA	AT5G11000
Cs_ont_2g013530	859.872	-2.66956	0.190065	-14.0455	8.21245e-45	2.5045e-43	Fe2OG dioxygenase domain-containing protein	AT1G03410
Cs_ont_7g028880	5319.52	2.10925	0.15029	14.0345	9.58213e-45	2.91165e-43	Protein OBERON 4	AT3G63500
Cs_ont_3g007110	1042.79	2.94416	0.209815	14.0322	9.90803e-45	2.99985e-43	5-formyltetrahydrofolate cyclo-ligase-like protein	AT1G76730
Cs_ont_8g027360	1282.93	1.91863	0.136785	14.0266	1.07125e-44	3.23179e-43	L-galactose dehydrogenase	AT4G33670
Cs_ont_5g003440	1576.75	2.0642	0.147505	13.9941	1.69421e-44	5.09292e-43	Protein kinase domain-containing protein	AT4G00330
Cs_ont_4g025690	963.684	2.25439	0.161177	13.9871	1.86907e-44	5.59394e-43	Cytochrome b5 heme-binding domain-containing protein	AT4G14965
Cs_ont_5g009510	473.598	-3.3287	0.237987	-13.9869	1.87417e-44	5.59394e-43	Indole-3-acetic acid-amido synthetase GH3.3	AT2G23170
Cs_ont_2g001720	2283.1	-3.21475	0.230326	-13.9574	2.83659e-44	8.43659e-43	Glucan endo-1,3-beta-D-glucosidase	AT1G11820
Cs_ont_5g002500	3752.34	2.4009	0.172065	13.9534	2.99969e-44	8.89029e-43	Ubiquitin-protein ligase, putative	AT2G45720
Cs_ont_8g010360	776.098	6.05736	0.434459	13.9423	3.50311e-44	1.03458e-42	TPX2 domain-containing protein	no_Arabidopsis_hit
Cs_ont_6g010030	1408.62	2.95208	0.211799	13.9381	3.71486e-44	1.09329e-42	Integrase catalytic domain-containing protein	AT5G06590
Cs_ont_1g025740	1758.86	2.11269	0.151847	13.9133	5.25901e-44	1.54234e-42	Protein root UVB sensitive 4	AT2G23470
Cs_ont_5g036160	512.789	-3.31549	0.238635	-13.8936	6.93121e-44	2.02569e-42	RING-type domain-containing protein	AT1G73760
Cs_ont_9g004350	1547.83	3.86809	0.278466	13.8907	7.21155e-44	2.10033e-42	Guanylate kinase	AT3G06200
Cs_ont_2g033110	1521.98	-2.36601	0.170896	-13.8448	1.36822e-43	3.97114e-42	Histone H3.2	AT1G09200
Cs_ont_9g022570	1548.31	2.37294	0.171704	13.8199	1.93274e-43	5.59032e-42	Ubiquitin-protein ligase, putative	AT2G44900
Cs_ont_7g028530	371.674	5.28281	0.382838	13.7991	2.58094e-43	7.43965e-42	Oligopeptide transporter	AT4G26590
Cs_ont_3g006210	2859.28	2.4252	0.17605	13.7757	3.5711e-43	1.02587e-41	FHA domain-containing protein PS1	AT1G34355
Cs_ont_5g032140	924.74	-2.62083	0.190604	-13.7501	5.08337e-43	1.45533e-41	Histone-lysine N-methyltransferase ATX5	AT5G53430
Cs_ont_3g011390	963.088	3.0098	0.218931	13.7477	5.25496e-43	1.49936e-41	Metallophos domain-containing protein	no_Arabidopsis_hit
Cs_ont_3g009550	562.124	3.85292	0.280411	13.7402	5.8287e-43	1.65744e-41	RING-type E3 ubiquitin transferase	AT1G60360
Cs_ont_5g030920	937.454	3.82543	0.279048	13.7089	8.98349e-43	2.54593e-41	Pentatricopeptide repeat-containing protein At4g13650	AT1G11290
Cs_ont_7g004020	1139.07	2.54534	0.185919	13.6906	1.15609e-42	3.26537e-41	enoyl-CoA delta isomerase 1, peroxisomal-like	AT1G65520
Cs_ont_2g000620	783.115	-7.49655	0.547932	-13.6815	1.30888e-42	3.68457e-41	Cytochrome P450 71D8	AT3G26210
Cs_ont_5g048210	466.651	-3.22622	0.235846	-13.6793	1.34898e-42	3.78479e-41	AAA domain-containing protein	AT4G23440
Cs_ont_3g033110	620.092	5.00524	0.366976	13.6391	2.34292e-42	6.55162e-41	DNA-3-methyladenine glycosylase 1	no_Arabidopsis_hit
Cs_ont_5g045220	975.647	4.05876	0.298211	13.6104	3.47429e-42	9.68314e-41	ATP binding protein, putative	no_Arabidopsis_hit
Cs_ont_5g012830	3676.93	1.83676	0.134957	13.61	3.49295e-42	9.70303e-41	WD repeat-containing protein 70-like	AT2G20330
Cs_ont_5g001850	581.356	-9.53197	0.700589	-13.6057	3.70625e-42	1.02617e-40	Protein transport Sec1a	AT1G02010
Cs_ont_6g008680	1359.14	7.59579	0.558786	13.5934	4.38366e-42	1.20975e-40	DYW_deaminase domain-containing protein	AT4G33990
Cs_ont_3g021370	1438.65	2.68126	0.197383	13.584	4.97994e-42	1.36981e-40	Pentatricopeptide repeat-containing protein	AT1G31920
Cs_ont_4g019120	2796.51	6.54548	0.482683	13.5606	6.85699e-42	1.87998e-40	Homogentisate geranylgeranyltransferase, chloroplastic	AT2G18950
Cs_ont_5g002360	396.469	4.62676	0.341463	13.5498	7.94097e-42	2.1701e-40	subtilisin-like protease SBT1.1	AT1G01900
Cs_ont_1g005550	1359.03	-11.4979	0.850958	-13.5117	1.33425e-41	3.63442e-40	3'(2'),5'-bisphosphate nucleotidase	AT5G63980
Cs_ont_9g026700	6492.05	16.0462	1.19239	13.4572	2.79319e-41	7.58395e-40	FAD-binding PCMH-type domain-containing protein	AT1G30700
Cs_ont_1g027900	944.399	-5.54215	0.412878	-13.4232	4.42042e-41	1.19636e-39	Chalcone-flavanone isomerase family protein	AT5G66230
Cs_ont_6g025460	3001.02	-2.35663	0.175605	-13.42	4.6142e-41	1.24082e-39	RNA polymerase II subunit B1 CTD phosphatase RPAP2 homolog	AT5G26751
Cs_ont_6g026440	522.562	4.44854	0.331483	13.4201	4.61167e-41	1.24082e-39	Pentatricopeptide repeat-containing protein	AT3G56550
Cs_ont_7g017450	1143.82	2.22573	0.16592	13.4145	4.97404e-41	1.33333e-39	F-box/kelch-repeat protein At5g60570-like	AT5G60570
Cs_ont_7g027240	5147.92	-15.8495	1.18715	-13.3508	1.17108e-40	3.12921e-39	HAP3-like protein	AT2G03440
Cs_ont_7g023760	1595.98	2.44815	0.184103	13.2977	2.38742e-40	6.35916e-39	Beta-1,4-mannosyl-glycoprotein 4-beta-N-acetylglucosaminyltransferase	AT1G12990
Cs_ont_1g024940	1574.53	1.80938	0.136138	13.2908	2.6176e-40	6.95027e-39	Remorin_C domain-containing protein	AT4G36970
Cs_ont_6g019610	549.277	4.90017	0.369035	13.2783	3.09179e-40	8.18352e-39	Pentatricopeptide repeat-containing protein At3g53360, mitochondrial	AT3G53360
Cs_ont_2g000240	3196.68	1.57563	0.11941	13.1951	9.36236e-40	2.47031e-38	Abhydrolase_5 domain-containing protein	AT4G17150
Cs_ont_4g017920	313.155	4.66835	0.353956	13.1891	1.01445e-39	2.66833e-38	F-box domain-containing protein	AT5G02930
Cs_ont_7g027200	1374.95	-2.14516	0.162671	-13.187	1.04183e-39	2.73181e-38	Glycosyltransferase	AT3G16520
Cs_ont_5g038970	19254.4	-3.48024	0.264314	-13.1671	1.3574e-39	3.54821e-38	Flavonoid 3'-hydroxylase	AT5G07990
Cs_ont_9g008970	883.309	3.22612	0.245381	13.1474	1.76207e-39	4.59175e-38	Kinesin motor domain-containing protein	AT4G14330
Cs_ont_3g010050	695.175	5.92507	0.451362	13.1271	2.30316e-39	5.98324e-38	Unknown protein	AT1G36940
Cs_ont_5g045560	548.939	3.70982	0.283343	13.0931	3.60798e-39	9.34412e-38	Plant UBX domain-containing protein 10	AT4G10790
Cs_ont_2g033020	662.571	-7.64454	0.584849	-13.071	4.82453e-39	1.24565e-37	Flavonoid 3',5'-hydroxylase	AT4G12300
Cs_ont_7g021540	878.429	-3.69561	0.282753	-13.0701	4.87975e-39	1.25605e-37	Serine/threonine-protein kinase dst1	AT1G69220
Cs_ont_5g015500	1569.5	-2.54135	0.194448	-13.0696	4.91426e-39	1.26108e-37	Aquaporin SIP1-2	AT3G04090
Cs_ont_9g004330	4522.87	5.70838	0.437059	13.0609	5.5075e-39	1.40902e-37	GDP-mannose transporter	AT5G18970
Cs_ont_2g018700	327.269	4.63606	0.355646	13.0356	7.67333e-39	1.95716e-37	RNase III domain-containing protein	AT4G15417
Cs_ont_5g027310	310.75	7.78012	0.597697	13.0168	9.81611e-39	2.49614e-37	Methyltransf_2 domain-containing protein	AT3G53140
Cs_ont_3g000010	1020.83	2.98969	0.229829	13.0083	1.09695e-38	2.78103e-37	Chaperone protein DnaJ	AT1G76700
Cs_ont_6g017140	385.276	5.4243	0.417734	12.985	1.48752e-38	3.75991e-37	Laccase	AT5G60020
Cs_ont_8g029430	850.659	3.53598	0.273088	12.9481	2.40769e-38	6.06752e-37	Protein kinase domain-containing protein	AT5G06740
Cs_ont_1g011650	773.206	2.84774	0.220099	12.9384	2.73155e-38	6.86313e-37	DUF862 domain-containing protein	AT1G80690
Cs_ont_5g047440	316.269	-4.85868	0.375741	-12.9309	3.01204e-38	7.54533e-37	Protein kinase domain-containing protein	AT2G02800
Cs_ont_5g018170	962.317	-3.16189	0.244731	-12.9199	3.47744e-38	8.68535e-37	Electron transfer flavoprotein-ubiquinone oxidoreductase	AT2G43400
Cs_ont_9g007460	348.385	5.37723	0.416261	12.9179	3.56587e-38	8.87987e-37	Cellulose synthase-like protein	AT4G24000
Cs_ont_6g004500	896.845	-3.92247	0.303662	-12.9172	3.59891e-38	8.93571e-37	Protein DETOXIFICATION	AT2G04050
Cs_ont_6g012220	1044.52	3.68861	0.285884	12.9025	4.35843e-38	1.07897e-36	Chaperone protein DnaJ	AT2G41000
Cs_ont_3g012230	27475.7	-1.44683	0.112259	-12.8883	5.23995e-38	1.29339e-36	HECT-type E3 ubiquitin transferase	AT1G55860
Cs_ont_5g018830	675.275	9.91526	0.770569	12.8675	6.86278e-38	1.68901e-36	Unknown protein	no_Arabidopsis_hit
Cs_ont_5g036930	2989.15	-1.78299	0.138642	-12.8604	7.51887e-38	1.84508e-36	Serine/threonine-protein phosphatase 2A 65 kDa regulatory subunit A beta isoform	AT3G25800
Cs_ont_2g010490	443.832	4.42691	0.344393	12.8542	8.14243e-38	1.99229e-36	Protein kinase domain-containing protein	AT4G20140
Cs_ont_8g006910	2892.7	3.19951	0.248926	12.8533	8.24578e-38	2.01173e-36	Splicing factor U2af small subunit A	AT5G42820
Cs_ont_3g020110	1864.23	2.19019	0.170427	12.8512	8.46509e-38	2.05927e-36	Amino acid transporter, putative	AT1G31830
Cs_ont_4g007430	867.198	-4.6084	0.359405	-12.8223	1.23016e-37	2.98395e-36	Aldehyde dehydrogenase, putative	AT3G24503
Cs_ont_7g002740	1777.57	2.55826	0.199631	12.8149	1.35285e-37	3.27212e-36	ADP,ATP carrier protein	AT5G05310
Cs_ont_3g019450	1405.51	5.59669	0.436778	12.8136	1.37638e-37	3.31949e-36	Pentatricopeptide repeat-containing protein At3g18970	AT3G18970
Cs_ont_2g019840	771.328	-10.239	0.800624	-12.7887	1.89526e-37	4.55782e-36	Beta-amylase	AT2G32290
Cs_ont_5g023570	266.104	3.63569	0.284409	12.7833	2.03179e-37	4.87224e-36	50S ribosomal protein L7/L12-like	AT4G36420
Cs_ont_5g010200	788.635	3.16902	0.247927	12.7821	2.06456e-37	4.93676e-36	titin-like isoform X2	no_Arabidopsis_hit
Cs_ont_9g025510	4160.71	-1.87805	0.147052	-12.7714	2.36994e-37	5.65093e-36	Cytochrome b5 heme-binding domain-containing protein	AT3G48890
Cs_ont_5g033030	2206.74	-2.25948	0.177425	-12.7348	3.78574e-37	9.0013e-36	Ethylene receptor	AT1G66340
Cs_ont_4g024110	1102.24	-3.77096	0.296363	-12.7241	4.34308e-37	1.02974e-35	Chloride channel-like family protein	AT5G33280
Cs_ont_1g016490	627.295	-6.39314	0.502777	-12.7157	4.8404e-37	1.14443e-35	Receptor-like serine/threonine-protein kinase	AT3G16030
Cs_ont_2g010370	530.147	2.32656	0.183074	12.7083	5.32095e-37	1.25452e-35	DYW_deaminase domain-containing protein	AT3G57430
Cs_ont_5g033510	1455.05	-2.27963	0.179397	-12.7071	5.39798e-37	1.26913e-35	Ribosomal protein L18a	AT1G17080
Cs_ont_2g013460	749.762	3.40889	0.268506	12.6958	6.24268e-37	1.46364e-35	Fe2OG dioxygenase domain-containing protein	AT2G30830
Cs_ont_5g000550	1635.76	1.99825	0.157531	12.6848	7.18284e-37	1.67939e-35	Domain of Uncharacterized protein function	AT2G44760
Cs_ont_8g010170	1866.92	3.46558	0.274417	12.6289	1.46372e-36	3.41277e-35	FAD-binding PCMH-type domain-containing protein	AT5G20960
Cs_ont_2g009950	571.743	9.67708	0.76668	12.6221	1.59583e-36	3.71053e-35	Poly(A) polymerase	AT1G17980
Cs_ont_3g027890	3277.3	15.06	1.19345	12.6189	1.66087e-36	3.85111e-35	geranylgeranyl pyrophosphate synthase, chloroplastic-like	AT4G36810
Cs_ont_2g004970	2685.44	-2.25118	0.178609	-12.604	2.00748e-36	4.64203e-35	Eukaryotic translation initiation factor 3 subunit D	AT4G20980
Cs_ont_5g013010	4917.51	4.42737	0.352596	12.5565	3.6611e-36	8.4426e-35	protein LOW PSII ACCUMULATION 1, chloroplastic-like	AT4G28740
Cs_ont_4g016630	812.226	-10.7529	0.856459	-12.5551	3.72885e-36	8.57533e-35	SQS2	AT5G23960
Cs_ont_7g020900	2994.48	14.9299	1.19028	12.5432	4.3298e-36	9.93022e-35	14-3-3-like protein	AT4G09000
Cs_ont_8g016920	246.735	-6.56634	0.523683	-12.5388	4.58062e-36	1.04769e-34	MADS-box protein JOINTLESS	AT2G22540
Cs_ont_9g026140	1347.86	2.57059	0.205311	12.5205	5.76632e-36	1.31532e-34	BAHD acyltransferase DCR	AT5G23940
Cs_ont_3g022860	1623.59	4.45928	0.356601	12.505	7.01396e-36	1.59558e-34	BZIP domain-containing protein	AT3G56850
Cs_ont_5g010100	862.502	3.19993	0.256216	12.4892	8.55372e-36	1.94061e-34	Basic helix-loop-helix transcription factor family protein	AT4G09820
Cs_ont_6g014840	2270.54	-1.67085	0.133847	-12.4833	9.20863e-36	2.08358e-34	LIMR family protein	AT5G01460
Cs_ont_1g016280	3129.07	14.9934	1.20214	12.4723	1.05777e-35	2.38694e-34	Alpha-MPP	AT1G51980
Cs_ont_7g000200	2189.55	1.85792	0.149216	12.4512	1.37756e-35	3.10025e-34	Actin-related protein 5	AT3G12380
Cs_ont_9g008150	453.504	-4.81972	0.387451	-12.4396	1.59377e-35	3.57727e-34	Protein kinase domain-containing protein	AT1G08650
Cs_ont_7g027990	504.016	3.80884	0.306233	12.4377	1.63157e-35	3.65237e-34	Calcium-transporting ATPase	AT3G57330
Cs_ont_8g003070	154.407	-5.68869	0.458762	-12.4001	2.61042e-35	5.82809e-34	LOW QUALITY PROTEIN: UPF0481 protein At3g47200	AT2G36430
Cs_ont_5g037390	1116.35	2.23801	0.180573	12.3939	2.8187e-35	6.27646e-34	Peptidylprolyl isomerase	AT1G74070
Cs_ont_4g019230	195.041	5.40875	0.436514	12.3908	2.93229e-35	6.51216e-34	Endoplasmic reticulum transmembrane protein	AT5G42570
Cs_ont_9g020940	707.134	-4.96767	0.400943	-12.39	2.96147e-35	6.55966e-34	Guanylate kinase	AT3G57550
Cs_ont_5g024430	1123.83	4.8045	0.388236	12.3752	3.55906e-35	7.86264e-34	Abhydrolase_3 domain-containing protein	AT5G23530
Cs_ont_7g000710	4514.46	-4.47248	0.361711	-12.3648	4.0532e-35	8.93084e-34	Ribulose bisphosphate carboxylase/oxygenase activase, chloroplastic	AT2G39730
Cs_ont_7g009070	3817.19	3.47512	0.281094	12.3628	4.15228e-35	9.12525e-34	AB hydrolase-1 domain-containing protein	AT2G36290
Cs_ont_5g008540	2626.21	14.7406	1.19534	12.3316	6.11835e-35	1.3411e-33	Desiccation-related protein PCC13-62	AT3G62730
Cs_ont_8g023440	1913.03	5.87705	0.476768	12.3269	6.49335e-35	1.4196e-33	Fe2OG dioxygenase domain-containing protein	AT3G19000
Cs_ont_9g008610	2334.81	12.7229	1.03287	12.3181	7.24106e-35	1.57896e-33	PPM-type phosphatase domain-containing protein	AT3G23360
Cs_ont_6g024450	487.641	-3.86733	0.315277	-12.2665	1.371e-34	2.98185e-33	Glycosyltransferase	AT4G01070
Cs_ont_4g015670	289.041	7.51909	0.613036	12.2653	1.39049e-34	3.01642e-33	RNase H domain-containing protein	AT4G29090
Cs_ont_5g041410	1251.63	2.89003	0.235862	12.2531	1.61756e-34	3.50001e-33	peptidyl-tRNA hydrolase ICT1, mitochondrial	AT1G62850
Cs_ont_5g015010	853.769	2.3588	0.192566	12.2493	1.69506e-34	3.65829e-33	Pentatricopeptide repeat-containing protein	AT4G13650
Cs_ont_5g038490	4303.79	-14.6294	1.1948	-12.2442	1.80483e-34	3.88523e-33	Protein SPIRAL1-like 3	AT1G69230
Cs_ont_3g006000	2822.71	1.88224	0.153815	12.237	1.97183e-34	4.23389e-33	Regulator of Vps4 activity in the MVB pathway protein	AT1G34220
Cs_ont_8g003160	2672.23	-1.96877	0.161195	-12.2136	2.62922e-34	5.63108e-33	Actin depolymerizing factor, putative	AT5G59890
Cs_ont_2g018610	453.435	9.35866	0.76683	12.2044	2.94637e-34	6.29432e-33	J domain-containing protein	AT3G57340
Cs_ont_9g017010	435.967	2.82392	0.231902	12.1772	4.11048e-34	8.75897e-33	UPF0481 protein At3g47200	AT4G31980
Cs_ont_4g017720	2500.41	2.24074	0.184294	12.1585	5.17217e-34	1.09935e-32	Lipocln_cytosolic_FA-bd_dom domain-containing protein	AT3G47860
Cs_ont_3g017070	2154.65	14.455	1.18999	12.1471	5.94294e-34	1.25999e-32	MFS domain-containing protein	AT1G54730
Cs_ont_5g012660	434.278	4.32221	0.355897	12.1446	6.13081e-34	1.29656e-32	Cysteine-rich repeat secretory protein 56-like	AT1G04520
Cs_ont_7g024420	607.17	2.32709	0.191805	12.1326	7.09628e-34	1.49698e-32	Pantothenate kinase 2	AT1G60440
Cs_ont_9g016310	2614.13	-1.74138	0.143578	-12.1284	7.4658e-34	1.57099e-32	CBM20 domain-containing protein	AT5G26570
Cs_ont_5g016050	6279.28	4.03652	0.332938	12.1239	7.88682e-34	1.65545e-32	GDSL esterase/lipase	AT5G33370
Cs_ont_4g017240	270.512	7.23068	0.597188	12.1079	9.59398e-34	2.00877e-32	ABC transporter B family member 15	AT3G28345
Cs_ont_1g019970	1368.55	2.22203	0.18356	12.1052	9.91212e-34	2.07023e-32	Beta-galactosidase	AT1G72990
Cs_ont_5g050190	472.459	2.50217	0.206831	12.0977	1.08653e-33	2.2637e-32	Unknown protein	AT4G24090
Cs_ont_8g020590	2388.18	-1.74793	0.144662	-12.0828	1.30201e-33	2.70593e-32	Kinesin motor domain-containing protein	AT4G39050
Cs_ont_6g007640	2608.86	4.34337	0.359934	12.0671	1.57526e-33	3.26575e-32	ABC transporter G family member 34	AT2G36380
Cs_ont_6g010090	974.731	3.81669	0.316299	12.0667	1.58337e-33	3.27449e-32	Zinc finger, CCHC-type	AT3G43590
Cs_ont_5g001990	2071.16	14.3981	1.19452	12.0534	1.8611e-33	3.83943e-32	AT-hook motif nuclear-localized protein	AT2G45430
Cs_ont_5g009860	598.804	-2.62962	0.218225	-12.05	1.9387e-33	3.98974e-32	DUF21 domain-containing protein	AT4G14240
Cs_ont_3g013150	6189.03	1.89078	0.157113	12.0345	2.33928e-33	4.80238e-32	U3 small nucleolar RNA-associated protein 4 homolog	AT4G07410
Cs_ont_5g011310	1673.19	1.77811	0.147761	12.0337	2.3634e-33	4.84009e-32	U3 small nucleolar RNA-associated protein 18 homolog	AT5G14050
Cs_ont_5g050650	711.461	7.27996	0.605306	12.0269	2.56609e-33	5.24242e-32	Alpha,alpha-trehalose-phosphate synthase [UDP-forming] 6	AT1G68020
Cs_ont_1g006500	2682.77	6.48941	0.540403	12.0085	3.20737e-33	6.53666e-32	Chaperonin CPN60-2	AT2G33210
Cs_ont_2g010760	2678.17	-2.88042	0.239961	-12.0037	3.39808e-33	6.9086e-32	PKS_ER domain-containing protein	AT1G65560
Cs_ont_4g028230	1580.26	5.46764	0.455532	12.0028	3.43597e-33	6.9688e-32	AP2/ERF and B3 domain-containing transcription factor	AT1G51120
Cs_ont_9g008350	1992.8	14.3425	1.19668	11.9852	4.24925e-33	8.59758e-32	NAC domain-containing protein	AT3G15510
Cs_ont_2g010290	414.618	-4.93676	0.412709	-11.9618	5.6301e-33	1.13642e-31	YlmG homolog protein 1-2, chloroplastic	AT4G27990
Cs_ont_6g014630	2000.71	14.3482	1.19987	11.9581	5.88909e-33	1.18585e-31	Lysine--tRNA ligase	AT3G11710
Cs_ont_5g042080	2558.37	1.53064	0.128058	11.9527	6.28481e-33	1.26251e-31	GRAS domain-containing protein	AT4G00150
Cs_ont_6g006760	1861.92	14.2445	1.19198	11.9503	6.46979e-33	1.29658e-31	cysteine-rich receptor-like protein kinase 2	AT1G70520
Cs_ont_2g023230	1286.23	2.5296	0.211769	11.9451	6.88484e-33	1.37648e-31	Protein FAR1-RELATED SEQUENCE	AT3G06250
Cs_ont_1g024480	324.802	5.65382	0.473612	11.9377	7.53056e-33	1.50201e-31	UPF0481 protein	AT3G50120
Cs_ont_7g021170	3070.79	-2.84379	0.238296	-11.9338	7.88467e-33	1.56892e-31	Protein SPIRAL1	AT1G26355
Cs_ont_2g008750	2382.87	-2.57539	0.21586	-11.9308	8.17372e-33	1.6226e-31	UDP-glucose 4-epimerase, putative	AT1G30620
Cs_ont_7g029150	2204.91	1.5967	0.134354	11.8843	1.4285e-32	2.8291e-31	ENT domain-containing protein	AT2G44440
Cs_ont_4g025190	442.375	-3.1723	0.266954	-11.8833	1.44519e-32	2.85544e-31	17.5 kDa class I heat shock protein	AT2G19310
Cs_ont_3g008050	4412.9	-1.39367	0.117285	-11.8828	1.45358e-32	2.86528e-31	transcriptional corepressor SEUSS-like	AT1G43850
Cs_ont_6g017150	2977.66	1.70675	0.143668	11.8798	1.50679e-32	2.96323e-31	ATP-dependent zinc metalloprotease FTSH 10, mitochondrial-like protein	AT1G07510
Cs_ont_4g022210	615.136	7.78932	0.655784	11.8779	1.5426e-32	3.02658e-31	Protein kinase domain-containing protein	AT3G42880
Cs_ont_3g021690	653.935	3.11696	0.26253	11.8728	1.63955e-32	3.20933e-31	4-coumarate--CoA ligase	AT4G19010
Cs_ont_6g006720	2911.69	1.78016	0.150225	11.85	2.15208e-32	4.20279e-31	Heterogeneous nuclear ribonucleoprotein A1, putative	AT3G56860
Cs_ont_5g017890	1188.74	2.18313	0.184562	11.8287	2.77345e-32	5.40374e-31	serine/threonine-protein kinase-like protein ACR4	AT3G59420
Cs_ont_8g029170	825.383	3.644	0.30889	11.7971	4.04115e-32	7.8555e-31	Pentatricopeptide repeat-containing protein At5g48730, chloroplastic	AT5G09315
Cs_ont_1g022250	591.516	-2.86575	0.243367	-11.7754	5.22767e-32	1.01385e-30	Nucleobase-ascorbate transporter 11	AT4G38050
Cs_ont_9g028580	3822.87	1.67302	0.14215	11.7694	5.60907e-32	1.08532e-30	YTH domain-containing protein	AT1G79270
Cs_ont_1g019640	1581.09	1.6726	0.142122	11.7687	5.65696e-32	1.09208e-30	Serine/arginine repetitive matrix protein 1-like	AT1G72790
Cs_ont_4g000290	276.586	3.67566	0.312611	11.758	6.42715e-32	1.23792e-30	Glyco_transf_64 domain-containing protein	AT1G80290
Cs_ont_5g050520	3612.4	1.44845	0.123228	11.7542	6.72186e-32	1.29173e-30	Ubiquitin carboxyl-terminal hydrolase	AT4G10570
Cs_ont_7g024370	1837.59	2.59789	0.221281	11.7402	7.93021e-32	1.52047e-30	1,4-Dihydroxy-2-naphthoyl-CoA synthase	AT1G60550
Cs_ont_5g031120	1534.99	13.9657	1.19064	11.7296	8.98476e-32	1.71874e-30	Importin N-terminal domain-containing protein	AT5G53480
Cs_ont_5g012940	1610.09	3.86379	0.329674	11.72	1.00641e-31	1.92085e-30	FT-interacting protein 1	AT1G04150
Cs_ont_5g003790	536.397	5.63936	0.48328	11.6689	1.83707e-31	3.49833e-30	LEA_2 domain-containing protein	AT2G46150
Cs_ont_9g005900	707.164	-2.11946	0.1817	-11.6646	1.93243e-31	3.67161e-30	protein CDC73 homolog	AT3G22590
Cs_ont_9g002590	1472.57	13.9059	1.19237	11.6625	1.98249e-31	3.75825e-30	AB hydrolase-1 domain-containing protein	AT3G05600
Cs_ont_8g003840	2921.02	-1.71095	0.1468	-11.655	2.16457e-31	4.09421e-30	Protein kinase domain-containing protein	AT1G07870
Cs_ont_9g012680	2955.48	1.77595	0.152458	11.6488	2.32827e-31	4.39396e-30	General transcription factor IIH subunit	AT1G05055
Cs_ont_3g012050	238.686	4.7032	0.403851	11.6459	2.40859e-31	4.53538e-30	Protein ECERIFERUM like	AT4G24510
Cs_ont_1g027560	1693.75	-1.61956	0.139085	-11.6444	2.45133e-31	4.60555e-30	RNA helicase	AT3G26560
Cs_ont_7g001940	546.113	3.5197	0.302346	11.6413	2.54193e-31	4.76513e-30	Peptide-N4-(N-acetyl-beta-glucosaminyl)asparagine amidase A protein, putative	AT5G05480
Cs_ont_6g013110	1779.71	-12.4924	1.0737	-11.6349	2.7383e-31	5.12183e-30	Non-specific lipid-transfer protein	AT5G59310
Cs_ont_2g002820	1257.4	-3.38507	0.292753	-11.5629	6.35389e-31	1.18582e-29	Phytochrome	AT4G18130
Cs_ont_5g040820	848.874	-2.32394	0.200994	-11.5623	6.40078e-31	1.19193e-29	Agamous-like MADS-box protein AGL19	AT4G22950
Cs_ont_8g023020	993.627	2.65624	0.229943	11.5517	7.23361e-31	1.34405e-29	Pentatricopeptide repeat-containing protein	AT2G15980
Cs_ont_6g020160	837.825	2.23296	0.193502	11.5397	8.31942e-31	1.54239e-29	RING-CH-type domain-containing protein	AT3G09760
Cs_ont_7g021670	241.924	3.51504	0.304971	11.5258	9.7779e-31	1.8088e-29	BAG domain-containing protein	AT1G12060
Cs_ont_9g027380	502.191	-3.59731	0.312373	-11.5161	1.09494e-30	2.02108e-29	Trehalose 6-phosphate phosphatase	AT1G01340
Cs_ont_9g021150	993.859	-4.54185	0.394478	-11.5135	1.12741e-30	2.07646e-29	Receptor-like serine/threonine-protein kinase	AT2G41890
Cs_ont_2g031410	1301.72	13.7279	1.19336	11.5036	1.26469e-30	2.32422e-29	AAI domain-containing protein	AT4G33550
Cs_ont_5g028560	1644.54	2.31244	0.201119	11.4978	1.35288e-30	2.48087e-29	TPR_REGION domain-containing protein	AT3G17670
Cs_ont_1g003020	1372.12	13.8041	1.20072	11.4966	1.37283e-30	2.51199e-29	60S ribosomal protein L27a-3	AT1G23290
Cs_ont_7g028790	1322.07	3.85372	0.335782	11.4769	1.72404e-30	3.14778e-29	Photosystem II 5 kDa protein, chloroplastic	AT1G51400
Cs_ont_5g048060	720.109	4.71901	0.411282	11.4739	1.78424e-30	3.25064e-29	Fe2OG dioxygenase domain-containing protein	AT4G23340
Cs_ont_7g015710	3778.39	2.20629	0.192291	11.4737	1.78817e-30	3.25076e-29	Cytochrome b561 and DOMON domain-containing protein	AT3G25290
Cs_ont_7g005400	2514.65	2.48516	0.216619	11.4725	1.81282e-30	3.28847e-29	DNA-binding bromodomain-containing family protein	AT2G35790
Cs_ont_2g029920	26908.4	3.3264	0.290056	11.4681	1.90786e-30	3.45343e-29	5-methyltetrahydropteroyltriglutamate--homocysteine methyltransferase	AT5G17920
Cs_ont_3g016800	463.979	3.1917	0.278327	11.4675	1.92239e-30	3.47226e-29	A_TM021B04.11 protein	AT5G27290
Cs_ont_5g034680	5190.52	-1.24893	0.109019	-11.456	2.19376e-30	3.95393e-29	Protein transport protein Sec61 subunit alpha	AT2G34250
Cs_ont_4g013840	416.738	7.17713	0.627703	11.434	2.82936e-30	5.08861e-29	Serine/arginine repetitive matrix protein 2, putative	AT3G15115
Cs_ont_1g021480	958.968	3.83306	0.335411	11.428	3.03168e-30	5.44086e-29	ABC transporter domain-containing protein	AT1G17840
Cs_ont_5g009040	932.657	2.02681	0.177743	11.403	4.03937e-30	7.2339e-29	Flavin-containing monooxygenase	AT1G48910
Cs_ont_5g003840	2579.28	2.00096	0.175585	11.396	4.37988e-30	7.82706e-29	U11/U12 small nuclear ribonucleoprotein 59 kDa protein	AT2G46200
Cs_ont_5g049720	170.172	4.83962	0.425272	11.3801	5.25637e-30	9.37348e-29	UvrABC system protein C	AT4G10910
Cs_ont_6g015940	1093.76	-1.62153	0.142506	-11.3787	5.33912e-30	9.50092e-29	Kinase family protein	AT5G59010
Cs_ont_8g027170	538.081	3.67746	0.323667	11.3619	6.47283e-30	1.14941e-28	Branched-chain-amino-acid aminotransferase	AT1G10070
Cs_ont_2g000340	746.059	-2.26777	0.19984	-11.3479	7.59432e-30	1.34571e-28	SEC14-like protein 4	AT5G47730
Cs_ont_4g008460	895.762	-4.25484	0.375114	-11.3428	8.05265e-30	1.42393e-28	RING-type E3 ubiquitin transferase	AT3G06880
Cs_ont_5g045480	641.236	4.06011	0.357979	11.3418	8.14874e-30	1.4379e-28	Short-chain dehydrogenase TIC 32	AT5G50130
Cs_ont_6g020660	5168.41	-2.49924	0.220822	-11.3179	1.07058e-29	1.88516e-28	Adenosine kinase	AT5G03300
Cs_ont_1g007900	2412.87	-2.20655	0.194985	-11.3165	1.08688e-29	1.90986e-28	E3 ubiquitin-protein ligase listerin	AT5G58410
Cs_ont_2g021010	1127.39	13.5206	1.19855	11.2808	1.63344e-29	2.86431e-28	F-box family protein	AT4G24210
Cs_ont_7g006400	4617.27	-2.1402	0.18977	-11.2779	1.68796e-29	2.95376e-28	Phenylalanine ammonia-lyase	AT2G37040
Cs_ont_9g008250	3849.23	3.17926	0.282023	11.2731	1.78281e-29	3.11326e-28	Glutathione S-transferase	AT3G09270
Cs_ont_7g019870	659.745	4.99727	0.443855	11.2588	2.09585e-29	3.65233e-28	Leucoanthocyanidin reductase	AT4G39230
Cs_ont_6g003780	1099	3.32908	0.295798	11.2546	2.19863e-29	3.82352e-28	Mental retardation GTPase activating protein	AT5G16030
Cs_ont_3g005140	556.335	-2.32297	0.206406	-11.2544	2.20387e-29	3.82473e-28	BZIP domain-containing protein	AT1G45249
Cs_ont_3g020470	1440.14	3.80103	0.338217	11.2384	2.64002e-29	4.57224e-28	Ubiquinol oxidase	AT3G22370
Cs_ont_1g010930	197.962	-5.81296	0.51786	-11.225	3.07532e-29	5.31519e-28	Flavonoid 3'-monooxygenase	AT5G07990
Cs_ont_3g016630	320.812	4.23772	0.377794	11.217	3.36411e-29	5.8024e-28	DNA excision repair protein ERCC-1	AT3G05210
Cs_ont_9g004750	1657.3	-14.2142	1.26789	-11.211	3.6028e-29	6.20138e-28	Peptidase A1 domain-containing protein	AT1G03220
Cs_ont_1g026050	178.775	-5.94025	0.530179	-11.2042	3.88712e-29	6.67711e-28	LysM receptor kinase	AT2G23770
Cs_ont_8g004200	413.403	3.25354	0.290935	11.183	4.93759e-29	8.46429e-28	tRNA-intron lyase	AT3G45590
Cs_ont_9g026790	322.622	5.66518	0.507038	11.1731	5.52288e-29	9.44839e-28	S-type anion channel	AT5G24030
Cs_ont_2g007520	789.791	4.27244	0.382572	11.1677	5.86909e-29	1.00203e-27	Pentatricopeptide repeat-containing protein	AT4G21065
Cs_ont_9g001700	392.268	-2.45196	0.219632	-11.1639	6.12241e-29	1.04316e-27	GTP-binding protein SAR1	AT4G02080
Cs_ont_5g035980	704.367	3.04428	0.27274	11.1618	6.26869e-29	1.06593e-27	protein DJ-1 homolog B-like	AT1G53280
Cs_ont_5g027190	980.523	13.3189	1.195	11.1455	7.52899e-29	1.27765e-27	AIG1-type G domain-containing protein	AT1G33970
Cs_ont_3g013360	2156.07	-1.70606	0.153363	-11.1243	9.55028e-29	1.6174e-27	CUE domain-containing protein	AT1G27752
Cs_ont_1g027640	1972.98	-2.84403	0.25585	-11.116	1.04851e-28	1.77215e-27	Protein kinase domain-containing protein	AT4G36180
Cs_ont_7g001630	988.552	13.3311	1.19935	11.1152	1.0577e-28	1.78411e-27	RRM domain-containing protein	AT1G60200
Cs_ont_4g001600	2125.3	1.63155	0.146923	11.1048	1.18934e-28	2.00214e-27	RNA polymerase I-specific transcription initiation factor RRN3-like	AT2G34750
Cs_ont_1g028910	328.584	-3.93052	0.354176	-11.0977	1.28757e-28	2.16318e-27	BFN domain-containing protein	AT5G66050
Cs_ont_1g016590	178.133	-6.8724	0.620511	-11.0754	1.65184e-28	2.76963e-27	F-box domain-containing protein	no_Arabidopsis_hit
Cs_ont_1g012730	2093.38	2.36278	0.213419	11.0711	1.73356e-28	2.90087e-27	CobW C-terminal domain-containing protein	AT1G80480
Cs_ont_1g001770	1433.53	13.8669	1.2532	11.0652	1.85101e-28	3.09126e-27	cytochrome P450 CYP736A12-like	AT3G26300
Cs_ont_5g021830	316.136	2.89938	0.262349	11.0516	2.1538e-28	3.58981e-27	ADH_N_2 domain-containing protein	AT5G16990
Cs_ont_5g009800	1508.31	1.4815	0.134061	11.0509	2.1701e-28	3.60983e-27	Aamy domain-containing protein	AT4G02900
Cs_ont_7g029160	343.91	-2.84157	0.257316	-11.0431	2.36724e-28	3.93e-27	Bromo domain-containing protein	AT2G44430
Cs_ont_5g015560	266.313	-3.25395	0.295291	-11.0195	3.07888e-28	5.10136e-27	Unknown protein	AT2G38430
Cs_ont_4g021650	875.172	13.1551	1.19478	11.0105	3.40267e-28	5.62678e-27	RING-type domain-containing protein	AT4G14220
Cs_ont_4g004850	707.244	2.07174	0.188293	11.0027	3.70714e-28	6.11823e-27	Endoribonuclease YBEY, chloroplastic	AT2G25870
Cs_ont_1g002800	275.989	4.41599	0.401389	11.0018	3.74677e-28	6.17153e-27	Phorbol-ester/DAG-type domain-containing protein	AT3G46800
Cs_ont_6g011820	9045.07	1.46656	0.13333	10.9994	3.84539e-28	6.32161e-27	Protein PAT1 1-like	AT3G22270
Cs_ont_1g026890	661.112	3.31534	0.301631	10.9914	4.20337e-28	6.89664e-27	Pentatricopeptide repeat-containing protein	AT5G66520
Cs_ont_2g008770	2308.52	-1.85572	0.168863	-10.9895	4.29309e-28	7.03015e-27	Vps54 domain-containing protein	AT4G19490
Cs_ont_9g023070	301.735	-4.18231	0.380714	-10.9855	4.48993e-28	7.3382e-27	Sugar/inositol transporter	AT5G61520
Cs_ont_4g005490	38346.1	-15.3055	1.39402	-10.9794	4.8019e-28	7.83287e-27	Lectin_legB domain-containing protein	AT5G55830
Cs_ont_7g008830	1348.19	2.2007	0.200603	10.9704	5.30252e-28	8.63275e-27	RRM domain-containing protein	AT3G20930
Cs_ont_5g016560	1520.53	-13.1283	1.19725	-10.9654	5.60541e-28	9.10825e-27	Caffeic acid 3-O-methyltransferase	AT5G54160
Cs_ont_7g005130	665.566	2.2165	0.202257	10.9588	6.02825e-28	9.77646e-27	Pentatricopeptide repeat-containing protein At2g16880	AT2G16880
Cs_ont_4g024080	592.367	2.5257	0.230641	10.9508	6.58688e-28	1.06619e-26	heptahelical transmembrane protein 1	AT5G20270
Cs_ont_9g008140	2468.31	-2.53156	0.23129	-10.9454	6.99188e-28	1.12957e-26	Inorganic phosphate transporter, putative	AT2G38940
Cs_ont_7g005450	1100.97	-1.89934	0.173809	-10.9277	8.49469e-28	1.36973e-26	Taxilin family	AT5G50840
Cs_ont_3g008690	2617.42	-1.64332	0.150416	-10.9252	8.73927e-28	1.40647e-26	Protein kinase domain-containing protein	AT1G77280
Cs_ont_9g021460	474.309	2.62169	0.240113	10.9186	9.39437e-28	1.50902e-26	Carboxyl-terminal-processing peptidase 3, chloroplastic	AT3G57680
Cs_ont_1g002790	967.212	-4.1397	0.379309	-10.9138	9.90586e-28	1.58814e-26	Cellulose synthase	AT2G32540
Cs_ont_3g006120	899.35	13.1948	1.20928	10.9113	1.01836e-27	1.62957e-26	Lipase_GDSL domain-containing protein	no_Arabidopsis_hit
Cs_ont_5g003510	405.489	3.91786	0.359164	10.9083	1.05236e-27	1.68079e-26	FAD-binding FR-type domain-containing protein	AT1G01580
Cs_ont_8g002670	691.513	2.54384	0.233292	10.9041	1.10138e-27	1.75574e-26	Pentatricopeptide repeat-containing protein, putative	AT1G07590
Cs_ont_3g004520	945.238	13.2666	1.21908	10.8824	1.39811e-27	2.22456e-26	SERPIN domain-containing protein	AT1G47710
Cs_ont_8g022600	952.704	13.2772	1.22095	10.8745	1.52455e-27	2.42116e-26	Cytochrome c biogenesis protein	AT1G49380
Cs_ont_7g011060	2520.22	-1.58378	0.145931	-10.853	1.93025e-27	3.05968e-26	M20_dimer domain-containing protein	AT4G17830
Cs_ont_8g021820	2162.05	-3.41556	0.314768	-10.8511	1.97106e-27	3.1185e-26	Phenylalanine--tRNA ligase	AT4G39280
Cs_ont_8g014690	2680.08	-5.15043	0.474875	-10.8458	2.08688e-27	3.29555e-26	Chlorophyll a-b binding protein, chloroplastic	AT1G15820
Cs_ont_9g014030	911.576	13.2143	1.21924	10.8382	2.26908e-27	3.57657e-26	Ribonuclease H	no_Arabidopsis_hit
Cs_ont_2g030880	898.692	13.1933	1.21948	10.8188	2.80349e-27	4.41065e-26	Methanol O-anthraniloyltransferase	AT5G17540
Cs_ont_9g026690	794.166	13.0146	1.20387	10.8107	3.06298e-27	4.80991e-26	Stemmadenine O-acetyltransferase	AT3G26040
Cs_ont_3g014760	932.226	4.14676	0.383838	10.8034	3.31573e-27	5.18745e-26	Phospholipase	AT3G16785
Cs_ont_5g026310	839.936	2.46902	0.22854	10.8034	3.31523e-27	5.18745e-26	Pentatricopeptide repeat-containing protein At1g71490	AT1G71490
Cs_ont_8g001780	738.769	12.9105	1.19678	10.7877	3.93394e-27	6.14323e-26	Unknown protein	no_Arabidopsis_hit
Cs_ont_5g046270	848.388	3.19277	0.295968	10.7875	3.94171e-27	6.14396e-26	D-ribose-binding periplasmic protein	AT1G60010
Cs_ont_1g012890	415.993	2.22236	0.206172	10.7791	4.31873e-27	6.71918e-26	Transpos_assoc domain-containing protein	no_Arabidopsis_hit
Cs_ont_4g001710	725.4	12.8841	1.19705	10.7632	5.13386e-27	7.97264e-26	Transferase	AT4G31910
Cs_ont_2g003120	460.401	-6.80097	0.632524	-10.7521	5.79227e-27	8.97855e-26	MACPF domain-containing protein	AT1G29690
Cs_ont_3g009680	660.159	2.7	0.251242	10.7466	6.14682e-27	9.51062e-26	Receptor-like serine/threonine-protein kinase	AT5G35370
Cs_ont_5g033550	707.614	12.8488	1.19759	10.7289	7.44831e-27	1.15032e-25	p450 domain-containing protein	no_Arabidopsis_hit
Cs_ont_3g029000	1253.86	-2.31633	0.215954	-10.726	7.68172e-27	1.18419e-25	Hydrolase_4 domain-containing protein	AT5G16780
Cs_ont_5g031260	216.695	7.96906	0.743279	10.7215	8.06965e-27	1.24172e-25	EKC/KEOPS complex, subunit Pcc1	AT5G53045
Cs_ont_2g030570	1031.12	1.81796	0.169715	10.7118	8.95582e-27	1.37557e-25	Peptidyl-prolyl cis-trans isomerase	AT5G19370
Cs_ont_6g026150	6317.62	1.68182	0.157071	10.7074	9.39587e-27	1.44053e-25	Aspartic proteinase-like	AT1G11910
Cs_ont_7g005970	752.006	12.9359	1.20856	10.7036	9.79044e-27	1.49829e-25	Hydrolase_4 domain-containing protein	AT5G14980
Cs_ont_6g008530	1472.27	5.48939	0.513609	10.6879	1.15982e-26	1.77173e-25	CULLIN_2 domain-containing protein	AT4G02570
Cs_ont_9g027540	726.4	12.8867	1.2063	10.6828	1.22523e-26	1.86825e-25	Spermine synthase	AT5G53120
Cs_ont_3g021170	1279.48	3.22347	0.30202	10.673	1.3612e-26	2.07183e-25	Cellulose synthase	AT3G03050
Cs_ont_5g027670	695.452	-2.04819	0.191952	-10.6704	1.40084e-26	2.12831e-25	F-box domain-containing protein	AT1G50870
Cs_ont_2g002450	140.359	-3.88991	0.364695	-10.6662	1.46498e-26	2.22175e-25	mitochondrial inner membrane protease subunit 1	AT1G53530
Cs_ont_2g009490	768.363	12.9676	1.21595	10.6646	1.49008e-26	2.25576e-25	Alpha-glucosidase	AT5G11720
Cs_ont_9g028140	1116.26	2.06049	0.193453	10.6511	1.72265e-26	2.60314e-25	Pentatricopeptide repeat (PPR) superfamily protein	AT1G79490
Cs_ont_9g005030	4414.31	1.46834	0.137915	10.6467	1.80594e-26	2.72412e-25	ISWI chromatin-remodeling complex ATPase CHR11	AT3G06010
Cs_ont_7g001760	1686.24	-6.55757	0.616102	-10.6436	1.86685e-26	2.81097e-25	RING-type domain-containing protein	no_Arabidopsis_hit
Cs_ont_5g038610	1872.44	2.06096	0.193662	10.642	1.89956e-26	2.85511e-25	Glycerophosphodiester phosphodiesterase	AT5G08030
Cs_ont_4g000840	9607.69	1.97587	0.185701	10.6401	1.93992e-26	2.91057e-25	A-kinase anchor protein 9 isoform X2	AT4G31570
Cs_ont_2g021150	739.616	12.9128	1.21368	10.6394	1.95406e-26	2.92657e-25	Micronuclear linker histone polyprotein-like protein	no_Arabidopsis_hit
Cs_ont_2g017480	1259.67	1.92527	0.181029	10.6351	2.04544e-26	3.05798e-25	GRAS domain-containing protein	AT5G48150
Cs_ont_8g006810	4995.91	1.3285	0.124945	10.6326	2.10149e-26	3.13622e-25	PHD domain-containing protein/DDT domain-containing protein	AT5G22760
Cs_ont_3g010730	2011.11	-1.68436	0.158435	-10.6312	2.13268e-26	3.17712e-25	Endoplasmic reticulum-Golgi intermediate compartment protein 3	AT1G36050
Cs_ont_7g023950	1035.99	-1.67552	0.15775	-10.6214	2.36991e-26	3.5243e-25	F-box protein At1g70590	AT1G70590
Cs_ont_6g016310	642.742	12.7096	1.19689	10.6189	2.43414e-26	3.61343e-25	Receptor-like serine/threonine-protein kinase	no_Arabidopsis_hit
Cs_ont_4g010050	1011.63	2.10174	0.198008	10.6144	2.55354e-26	3.784e-25	SNF2 domain protein	AT5G11780
Cs_ont_5g001740	4697.4	-2.41052	0.227142	-10.6124	2.60977e-26	3.86053e-25	3-phosphoshikimate 1-carboxyvinyltransferase	AT2G45300
Cs_ont_5g050830	635.49	12.6934	1.1963	10.6106	2.6607e-26	3.92897e-25	protein FATTY ACID EXPORT 4, chloroplastic-like isoform X2	AT1G33265
Cs_ont_9g009200	391.459	-2.47833	0.23363	-10.6079	2.73721e-26	4.03487e-25	Cyanate hydratase	AT3G23490
Cs_ont_6g026740	887.417	13.1748	1.24278	10.6011	2.94479e-26	4.32571e-25	UDP-glycosyltransferase 83A1	AT3G02100
Cs_ont_8g022580	642.937	12.7105	1.19898	10.6011	2.94374e-26	4.32571e-25	Protein kinase domain-containing protein	AT4G02630
Cs_ont_5g005520	560.165	-4.27325	0.403109	-10.6007	2.95659e-26	4.33547e-25	Protein kinase domain-containing protein	AT2G46850
Cs_ont_6g022910	2835.43	2.66423	0.251446	10.5956	3.12206e-26	4.57015e-25	Replicase polyprotein 1ab	AT2G44870
Cs_ont_5g040830	649.988	12.7263	1.20131	10.5937	3.1887e-26	4.6596e-25	Ca2+ antiporter/cation exchanger isoform 4	AT1G54110
Cs_ont_6g000680	160.147	-3.60396	0.340267	-10.5916	3.26133e-26	4.75748e-25	Pentatricopeptide repeat-containing protein At5g39350	AT5G39350
Cs_ont_5g011340	1255.18	-12.8518	1.21456	-10.5815	3.63291e-26	5.29035e-25	PSII 6.1 kDa protein	AT2G30570
Cs_ont_7g009270	370.007	4.07788	0.386847	10.5413	5.57048e-26	8.09788e-25	Ferredoxin	AT2G27510
Cs_ont_5g012520	666.668	12.7627	1.2111	10.5381	5.76428e-26	8.36516e-25	Protein NRT1/PTR FAMILY 5.2-like	AT5G46050
Cs_ont_6g003270	2359.53	-1.948	0.184943	-10.533	6.08529e-26	8.81581e-25	6-phosphogluconate dehydrogenase, decarboxylating	AT3G02350
Cs_ont_3g022980	222.608	7.96038	0.756652	10.5205	6.9486e-26	1.00492e-24	Xylem serine proteinase 1, putative	AT1G20160
Cs_ont_5g047290	794.182	11.1581	1.06132	10.5135	7.48604e-26	1.08079e-24	Pectate lyase	AT3G01270
Cs_ont_8g002310	520.768	5.15379	0.491789	10.4797	1.07119e-25	1.54387e-24	Ubiquitin fusion degradation protein 1 homolog	AT2G29070
Cs_ont_5g019380	738.505	1.98328	0.18926	10.4791	1.07769e-25	1.55059e-24	Chloroplast, nucleus, chloroplast envelope, putative	AT2G43630
Cs_ont_5g037790	706.175	12.8451	1.22598	10.4774	1.09676e-25	1.57534e-24	Zinc finger protein CONSTANS	AT3G02380
Cs_ont_1g026630	488.339	3.60226	0.344638	10.4523	1.42989e-25	2.05032e-24	CRAL-TRIO domain-containing protein	AT4G36640
Cs_ont_3g000030	576.756	12.5538	1.20142	10.4491	1.4791e-25	2.11728e-24	UVR domain-containing protein	AT5G25070
Cs_ont_2g031760	514.032	-2.91556	0.279128	-10.4452	1.54063e-25	2.20161e-24	Exosome complex component RRP45B	AT3G60500
Cs_ont_4g017660	2051.67	-1.98195	0.189805	-10.442	1.59431e-25	2.27445e-24	Triose phosphate/phosphate translocator TPT, chloroplastic	AT1G61800
Cs_ont_3g011380	1156.77	-3.17407	0.304169	-10.4352	1.71181e-25	2.43796e-24	Unknown protein	no_Arabidopsis_hit
Cs_ont_1g004930	1582.77	-1.84446	0.176844	-10.4299	1.81108e-25	2.57187e-24	phosphatidylinositol 4-kinase beta 1-like	AT5G64070
Cs_ont_5g045710	587.169	2.91165	0.279166	10.4298	1.81195e-25	2.57187e-24	GUB_WAK_bind domain-containing protein	AT5G50290
Cs_ont_5g028410	853.493	-2.94962	0.282849	-10.4282	1.8426e-25	2.61097e-24	TRASH domain-containing protein	AT2G44860
Cs_ont_8g014530	2373.28	2.21946	0.213021	10.419	2.03178e-25	2.8742e-24	Hyccin domain-containing protein	AT5G64090
Cs_ont_1g027020	571.518	1.87464	0.179953	10.4174	2.06477e-25	2.91597e-24	Tetratricopeptide repeat-like superfamily protein	AT3G47840
Cs_ont_4g018810	635.409	12.6937	1.21959	10.4081	2.27658e-25	3.20971e-24	ANK_REP_REGION domain-containing protein	AT4G03460
Cs_ont_4g013740	580.376	12.5626	1.20708	10.4074	2.29329e-25	3.22787e-24	ANF_receptor domain-containing protein	no_Arabidopsis_hit
Cs_ont_1g018870	384.677	3.06725	0.294836	10.4033	2.39566e-25	3.36241e-24	NB-ARC domain-containing disease resistance protein	AT3G14470
Cs_ont_7g003270	252.439	5.05097	0.48552	10.4032	2.39687e-25	3.36241e-24	Pre-mRNA-splicing factor CLF1	AT5G41770
Cs_ont_2g016760	935.592	-12.4276	1.19718	-10.3807	3.03391e-25	4.24899e-24	Unknown protein	AT2G05310
Cs_ont_6g011810	1614.36	5.45057	0.525382	10.3745	3.23935e-25	4.52917e-24	Pentatricopeptide repeat-containing protein At4g02750	AT4G02750
Cs_ont_2g015500	7657.57	-1.89231	0.182458	-10.3712	3.35167e-25	4.67845e-24	FRIGIDA-like protein	AT5G48385
Cs_ont_6g016500	186.252	3.8038	0.367012	10.3642	3.60638e-25	5.02564e-24	Cysteine proteinase inhibitor	AT3G12490
Cs_ont_5g045580	316.396	-3.29677	0.318245	-10.3592	3.80061e-25	5.28756e-24	ATP-diphosphatase	AT4G19180
Cs_ont_8g018910	929.744	2.76227	0.266747	10.3554	3.95546e-25	5.49392e-24	Proline-rich protein 2	AT4G38770
Cs_ont_7g007260	1965.55	-1.74001	0.168087	-10.3518	4.10648e-25	5.69428e-24	NAC domain-containing protein	AT5G04410
Cs_ont_2g019810	553.967	12.4949	1.20828	10.3411	4.59415e-25	6.36003e-24	Phytocyanin domain-containing protein	AT2G32300
Cs_ont_7g018490	346.899	3.05837	0.29607	10.3299	5.16219e-25	7.13468e-24	Protein TORNADO 2	AT5G46700
Cs_ont_4g003760	781.331	5.03336	0.487878	10.3168	5.91387e-25	8.16017e-24	DYW_deaminase domain-containing protein	AT3G15130
Cs_ont_7g004640	613.03	3.25149	0.315437	10.3079	6.4905e-25	8.94117e-24	3-ketoacyl-CoA synthase	AT5G04530
Cs_ont_2g026100	638.947	12.7015	1.23351	10.2971	7.26482e-25	9.9915e-24	Protein DETOXIFICATION	AT3G59030
Cs_ont_9g006920	691.976	-1.98769	0.193121	-10.2925	7.61872e-25	1.04611e-23	Sec-independent protein translocase protein TatB-like	AT5G43680
Cs_ont_8g017640	530.341	12.433	1.20835	10.2893	7.877e-25	1.07982e-23	Unknown protein	no_Arabidopsis_hit
Cs_ont_2g017330	27248.1	5.33269	0.518654	10.2818	8.51372e-25	1.1652e-23	Cation_ATPase_C domain-containing protein	AT3G63380
Cs_ont_5g042060	185.631	4.20105	0.408616	10.2812	8.56875e-25	1.17083e-23	Unknown protein	AT4G16515
Cs_ont_6g005450	448.139	7.04769	0.686135	10.2716	9.46441e-25	1.29112e-23	Geranylgeranyl pyrophosphate synthase, chloroplastic	AT2G18620
Cs_ont_2g017510	505.939	12.3641	1.20392	10.2699	9.63128e-25	1.31175e-23	BTB/POZ domain-containing protein	AT5G48130
Cs_ont_5g006650	495.047	12.3331	1.2013	10.2665	9.97934e-25	1.35696e-23	3'-5' exonuclease domain-containing protein	AT3G12470
Cs_ont_3g031690	575.388	10.699	1.0423	10.2648	1.01582e-24	1.37906e-23	Histone-lysine N-methyltransferase	AT2G22740
Cs_ont_4g020010	677.14	-2.3889	0.232826	-10.2605	1.062e-24	1.43942e-23	Heterogeneous nuclear ribonucleoprotein 1 isoform A	AT3G07810
Cs_ont_3g030130	489.606	12.317	1.20079	10.2574	1.09605e-24	1.4832e-23	HAT transposon superfamily protein, putative	AT3G13020
Cs_ont_1g027230	1473.46	1.34373	0.131085	10.2509	1.17296e-24	1.58472e-23	Folate carrier protein, putative	AT5G66380
Cs_ont_9g004880	697.558	2.29269	0.223685	10.2496	1.18797e-24	1.60242e-23	PMR5N domain-containing protein	AT5G19160
Cs_ont_5g033960	683.061	2.92749	0.285645	10.2487	1.19958e-24	1.61549e-23	Fe2OG dioxygenase domain-containing protein	AT1G17020
Cs_ont_5g016380	3356.96	-4.01884	0.393024	-10.2254	1.5255e-24	2.05114e-23	NAD(P)-bd_dom domain-containing protein	AT2G23910
Cs_ont_7g002690	414.403	2.65666	0.260097	10.2141	1.71389e-24	2.30077e-23	Non-specific serine/threonine protein kinase	AT5G58380
Cs_ont_7g028990	431.847	5.6881	0.558112	10.1917	2.16e-24	2.89501e-23	FT-interacting protein 1	AT3G57880
Cs_ont_5g043100	746.136	2.51803	0.247103	10.1902	2.19315e-24	2.93478e-23	Unknown protein	no_Arabidopsis_hit
Cs_ont_6g006200	502.874	-12.4942	1.22921	-10.1644	2.85822e-24	3.81867e-23	4-hydroxy-tetrahydrodipicolinate synthase	AT5G54820
Cs_ont_6g013580	1738.8	-2.23904	0.220351	-10.1613	2.95171e-24	3.93733e-23	Protein LURP-one-related 15	AT5G01750
Cs_ont_4g006320	2362.58	1.18901	0.117054	10.1578	3.06046e-24	4.07593e-23	F-box/kelch-repeat protein At1g55270	AT1G55270
Cs_ont_7g021020	442.221	-2.74791	0.270547	-10.1569	3.08849e-24	4.10677e-23	Squamosa promoter binding-like protein	AT1G69170
Cs_ont_5g020300	25014.1	12.1706	1.19891	10.1513	3.26848e-24	4.33925e-23	ADP-ribosyl cyclase/cyclic ADP-ribose hydrolase	AT2G17050
Cs_ont_5g041810	1465.45	1.804	0.177767	10.1481	3.37738e-24	4.47676e-23	Exostosin domain-containing protein	AT4G22580
Cs_ont_8g028490	461.267	12.2313	1.20578	10.1439	3.52712e-24	4.66788e-23	Auxin-responsive protein SAUR66	no_Arabidopsis_hit
Cs_ont_7g013690	2223.65	1.64242	0.16193	10.1427	3.56986e-24	4.71704e-23	Exostosin domain-containing protein	AT5G61840
Cs_ont_7g001320	918.142	-4.57001	0.450604	-10.142	3.59755e-24	4.74617e-23	Clathrin light chain	AT2G40060
Cs_ont_7g002990	487.453	12.3103	1.21558	10.127	4.19109e-24	5.52057e-23	Protein DETOXIFICATION	AT2G38510
Cs_ont_4g018590	2541.39	-1.30249	0.128644	-10.1247	4.29074e-24	5.643e-23	F11F12.2 protein, putative	AT1G50660
Cs_ont_6g010290	881.083	-2.41942	0.239094	-10.1191	4.54543e-24	5.96862e-23	acidPPc domain-containing protein	AT3G58490
Cs_ont_2g027330	841.235	12.136	1.19967	10.1161	4.68615e-24	6.14382e-23	nucleolar protein 6	AT1G63810
Cs_ont_2g000920	436.947	12.1527	1.20293	10.1026	5.37731e-24	7.03901e-23	Polyketide cyclase SnoaL-like domain-containing protein	AT4G22370
Cs_ont_9g026980	246.367	5.24534	0.519508	10.0967	5.71038e-24	7.4634e-23	Pentatricopeptide repeat-containing protein	AT3G49142
Cs_ont_3g004240	860.831	-2.44559	0.242256	-10.0951	5.80915e-24	7.58072e-23	RING-type domain-containing protein	AT2G16090
Cs_ont_4g020200	444.583	12.178	1.20731	10.0869	6.31588e-24	8.22922e-23	Unknown protein	AT4G16447
Cs_ont_4g011390	206.565	-4.26568	0.423159	-10.0805	6.73509e-24	8.76186e-23	Protein-serine/threonine phosphatase	AT5G57050
Cs_ont_9g027330	1315.34	1.62936	0.16178	10.0715	7.3872e-24	9.59538e-23	Curved DNA-binding protein	AT5G53150
Cs_ont_5g002600	760.936	2.82508	0.280689	10.0648	7.90542e-24	1.02527e-22	DYW_deaminase domain-containing protein	AT3G61170
Cs_ont_5g015520	477.809	-3.23146	0.321185	-10.0611	8.21063e-24	1.06321e-22	Violaxanthin de-epoxidase	AT1G08550
Cs_ont_4g006210	652.758	3.83309	0.381176	10.056	8.64678e-24	1.11797e-22	Pentatricopeptide repeat-containing protein At5g66520	AT5G66520
Cs_ont_2g006520	6900.39	-3.21564	0.321043	-10.0162	1.29331e-23	1.66959e-22	Oxygen-evolving enhancer protein 3, chloroplastic-like	AT4G05180
Cs_ont_6g014270	365.456	5.38221	0.537703	10.0096	1.38255e-23	1.78207e-22	Calponin-homology (CH) domain-containing protein	no_Arabidopsis_hit
Cs_ont_7g001600	282.329	3.53306	0.353089	10.0062	1.43194e-23	1.84291e-22	gibberellin 2-beta-dioxygenase 1	AT3G11150
Cs_ont_8g024930	2550.73	-2.57202	0.257485	-9.98901	1.70274e-23	2.18808e-22	40S ribosomal protein S16	AT2G09990
Cs_ont_7g025690	324.1	-3.55781	0.356298	-9.98549	1.76427e-23	2.26369e-22	J domain-containing protein	AT1G10350
Cs_ont_3g005860	1323.96	-1.68576	0.168825	-9.98524	1.7687e-23	2.26593e-22	Protein NRT1/ PTR FAMILY 5.10	AT1G22540
Cs_ont_3g008520	140.509	-6.54819	0.657215	-9.96353	2.20101e-23	2.81393e-22	N-terminal acetyltransferase A, auxiliary subunit	AT1G77230
Cs_ont_8g026050	493.09	-2.23235	0.224054	-9.96344	2.20314e-23	2.81393e-22	UBP-type domain-containing protein	AT2G14825
Cs_ont_2g000470	3884.22	1.56549	0.157158	9.96123	2.2526e-23	2.87275e-22	Oligopeptide transporter 3	AT4G16370
Cs_ont_3g007880	701.392	12.8362	1.29085	9.944	2.67839e-23	3.4106e-22	Cytochrome P450, putative	AT1G12740
Cs_ont_1g028650	259.524	8.94554	0.899906	9.94052	2.77377e-23	3.52671e-22	RING-type domain-containing protein	AT1G15100
Cs_ont_6g005800	455.623	-4.40175	0.442943	-9.93749	2.85948e-23	3.6302e-22	2,4-dienoyl-CoA reductase, putative	AT1G63380
Cs_ont_2g003680	703.224	12.8398	1.29239	9.93495	2.93321e-23	3.7182e-22	Low-temperature-induced cysteine proteinase-like	AT1G09850
Cs_ont_1g009750	7392.89	-2.12831	0.214419	-9.92593	3.21097e-23	4.06417e-22	D-3-phosphoglycerate dehydrogenase	AT1G17745
Cs_ont_3g012390	767.769	1.99615	0.201112	9.92558	3.22209e-23	4.07213e-22	DYW_deaminase domain-containing protein	AT3G49170
Cs_ont_5g034170	5992.64	-2.10671	0.212278	-9.92431	3.26342e-23	4.11817e-22	Non-specific serine/threonine protein kinase	AT3G14840
Cs_ont_7g009350	390.554	11.9911	1.2108	9.90351	4.01907e-23	5.06415e-22	Germin-like protein	AT1G02335
Cs_ont_6g016590	981.19	-2.8986	0.292835	-9.89843	4.22844e-23	5.32e-22	Aldo_ket_red domain-containing protein	AT2G37770
Cs_ont_6g022620	469.484	12.2561	1.23854	9.89554	4.35265e-23	5.4681e-22	Lipase_3 domain-containing protein	no_Arabidopsis_hit
Cs_ont_1g003600	14608.8	-1.74343	0.176253	-9.89163	4.52615e-23	5.67759e-22	Cellulose synthase	AT4G39350
Cs_ont_2g023650	803.26	1.57777	0.159527	9.89028	4.58746e-23	5.74593e-22	4-coumarate--CoA ligase	AT5G63380
Cs_ont_1g029400	1118	-1.99351	0.20165	-9.88602	4.78683e-23	5.98516e-22	DNA mismatch repair protein MutL	AT4G35520
Cs_ont_6g012390	205.826	-4.05829	0.410513	-9.8859	4.79268e-23	5.98516e-22	Protein LURP-one-related 17	AT2G38640
Cs_ont_2g009510	448.216	10.3373	1.04606	9.88218	4.97408e-23	6.20249e-22	GST C-terminal domain-containing protein	AT4G19880
Cs_ont_3g029540	759.728	11.9884	1.21443	9.87167	5.52391e-23	6.87793e-22	Leucine-rich receptor-like protein kinase family protein, putative	AT5G65700
Cs_ont_4g002210	746.825	2.61944	0.26537	9.8709	5.56627e-23	6.92043e-22	Protein FAR1-RELATED SEQUENCE	AT1G52520
Cs_ont_5g019690	2301.33	1.41439	0.143292	9.87063	5.58126e-23	6.92883e-22	NB-ARC domain-containing protein	AT2G42610
Cs_ont_8g009830	386.923	11.978	1.21408	9.8659	5.8505e-23	7.25238e-22	Protein kinase domain-containing protein	AT1G16150
Cs_ont_5g029070	811.362	4.76976	0.483549	9.86407	5.95851e-23	7.3754e-22	VARLMGL domain-containing protein	AT5G42710
Cs_ont_8g023620	227.394	8.76502	0.888948	9.85999	6.20571e-23	7.67011e-22	TF-B3 domain-containing protein	AT5G18090
Cs_ont_3g010900	426.217	-2.60473	0.264602	-9.84397	7.27784e-23	8.98205e-22	synaptonemal complex protein 1-like	AT1G22260
Cs_ont_1g002000	1584.18	1.44078	0.146384	9.84247	7.38738e-23	9.10389e-22	CPR-5, putative	AT5G64930
Cs_ont_4g017410	5726.69	2.34774	0.238595	9.83986	7.58194e-23	9.33e-22	Thiamine thiazole synthase, chloroplastic	AT5G54770
Cs_ont_7g008860	556.422	-2.47294	0.251351	-9.83858	7.67896e-23	9.43559e-22	NFU1 iron-sulfur cluster scaffold homolog, mitochondrial	AT3G20970
Cs_ont_7g020170	696.363	-2.31449	0.235265	-9.83781	7.73771e-23	9.49392e-22	Phospholipid-transporting ATPase	AT1G68710
Cs_ont_5g045060	742.257	1.88245	0.191463	9.8319	8.20584e-23	1.00537e-21	Pentatricopeptide repeat-containing protein At3g48250, chloroplastic	AT3G48250
Cs_ont_7g008520	1642.82	-1.72071	0.175064	-9.82902	8.44393e-23	1.03153e-21	Enhancer of polycomb-like protein	AT5G04670
Cs_ont_8g025270	561.202	-1.90496	0.193809	-9.82905	8.44102e-23	1.03153e-21	SASA domain-containing protein	AT4G34215
Cs_ont_3g019090	1487.55	1.3764	0.140136	9.82191	9.06126e-23	1.10534e-21	Peptide-N(4)-(N-acetyl-beta-glucosaminyl)asparagine amidase	AT5G49570
Cs_ont_4g013090	373.788	11.9284	1.21481	9.81917	9.31049e-23	1.1341e-21	DNA-directed RNA polymerase subunit	AT5G60040
Cs_ont_2g002880	370.801	11.9159	1.21385	9.81655	9.55621e-23	1.16235e-21	Unknown protein	no_Arabidopsis_hit
Cs_ont_9g023650	688.833	-1.97658	0.201463	-9.81117	1.00798e-22	1.22426e-21	Heat shock 22 kDa protein, mitochondrial	AT4G25200
Cs_ont_1g001880	507.817	1.7912	0.182672	9.80552	1.06593e-22	1.29279e-21	Mitochondrial transcription termination factor family protein	AT5G64950
Cs_ont_7g021480	316.773	-5.03981	0.514796	-9.78992	1.24396e-22	1.50653e-21	Triose phosphate/phosphate translocator TPT, chloroplastic	AT5G46110
Cs_ont_2g000870	1939.23	2.31939	0.237114	9.78176	1.34847e-22	1.62842e-21	E3 ubiquitin-protein ligase UPL5	AT4G12570
Cs_ont_5g050540	139.533	-5.24659	0.536364	-9.78176	1.34841e-22	1.62842e-21	Starch synthase, chloroplastic/amyloplastic	AT1G32900
Cs_ont_5g000320	4469.64	2.10619	0.215442	9.77612	1.42578e-22	1.71931e-21	protein TRIGALACTOSYLDIACYLGLYCEROL 4, chloroplastic-like	AT2G44640
Cs_ont_5g040750	903.44	-2.79549	0.286343	-9.76275	1.62689e-22	1.95902e-21	Phospholipase D	AT4G11850
Cs_ont_5g021150	365.912	11.8977	1.21896	9.76053	1.6628e-22	1.9994e-21	Retrovirus-related Pol polyprotein from transposon RE1	no_Arabidopsis_hit
Cs_ont_5g048490	1339.23	-2.48091	0.254188	-9.76011	1.6697e-22	2.00483e-21	40S ribosomal protein S10-1	AT4G25740
Cs_ont_1g028300	1077.97	1.9937	0.204499	9.7492	1.85936e-22	2.22938e-21	SAM_MT_RSMB_NOP domain-containing protein	AT5G66180
Cs_ont_4g003990	3373.73	1.2855	0.131925	9.74414	1.95433e-22	2.33991e-21	Aspartate aminotransferase	AT5G11520
Cs_ont_7g006920	801.042	2.12068	0.217796	9.73697	2.09719e-22	2.5074e-21	BLOC-1-related complex subunit like	AT2G39170
Cs_ont_1g000440	1193.58	-2.76444	0.283924	-9.73656	2.10558e-22	2.51385e-21	BnaA01g34680D protein	AT4G39840
Cs_ont_8g028070	311.294	-4.00101	0.411211	-9.72982	2.24997e-22	2.68243e-21	FAD_binding_3 domain-containing protein	AT4G38540
Cs_ont_7g028250	1207.34	2.13426	0.220113	9.69624	3.12824e-22	3.72424e-21	RNA polymerase sigma factor	AT5G13730
Cs_ont_3g023440	529.622	4.93392	0.508999	9.69338	3.21692e-22	3.82441e-21	Protein kinase domain-containing protein	AT5G56790
Cs_ont_7g024280	9796.62	-1.66012	0.171387	-9.6864	3.44445e-22	4.08913e-21	Ubiquitin-40S ribosomal protein S27a	AT2G47110
Cs_ont_7g012290	1081.59	2.62466	0.270998	9.68519	3.48568e-22	4.13225e-21	TITAN-like protein	AT4G24900
Cs_ont_4g011050	128.869	-5.09549	0.526384	-9.68016	3.66134e-22	4.33439e-21	BTB/POZ domain and ankyrin repeat-containing protein NPR1	AT1G64280
Cs_ont_6g012160	368.94	11.9083	1.2312	9.67206	3.96303e-22	4.68494e-21	Protein IQ-DOMAIN 14-like	AT4G29150
Cs_ont_6g017470	319.352	11.7009	1.21087	9.66321	4.32099e-22	5.10095e-21	Transcriptional activator Myb	AT3G09370
Cs_ont_6g003760	3784.28	-2.61302	0.270454	-9.66161	4.38901e-22	5.17399e-21	Allene-oxide cyclase	AT1G13280
Cs_ont_5g019900	240.573	7.42671	0.768883	9.65909	4.49855e-22	5.2957e-21	Protein kinase domain-containing protein	no_Arabidopsis_hit
Cs_ont_5g016440	1548.4	-1.75259	0.18149	-9.65668	4.60558e-22	5.41413e-21	WD_REPEATS_REGION domain-containing protein	AT5G16750
Cs_ont_5g026180	1516.05	1.77923	0.184358	9.65093	4.87108e-22	5.71825e-21	Protein phosphatase methylesterase 1	AT4G10050
Cs_ont_7g025620	2895.63	-2.7167	0.281631	-9.6463	5.09613e-22	5.97411e-21	Glutathione S-transferase	AT1G10370
Cs_ont_9g006740	2731.74	2.17698	0.225738	9.64387	5.21817e-22	6.10867e-21	3-ketoacyl-CoA synthase	AT5G43760
Cs_ont_4g014910	399.033	-2.96943	0.307915	-9.64365	5.22934e-22	6.11325e-21	TFIIIC_sub6 domain-containing protein	AT3G15420
Cs_ont_9g009680	530.766	3.85101	0.399545	9.6385	5.49842e-22	6.41889e-21	DYW_deaminase domain-containing protein	AT5G52630
Cs_ont_6g014470	868.528	-2.17134	0.225361	-9.63493	5.69311e-22	6.63696e-21	DnaJ homolog subfamily C member 2	AT3G11450
Cs_ont_9g026500	632.77	2.52458	0.262412	9.62069	6.53937e-22	7.61299e-21	Chorismate synthase	AT4G01290
Cs_ont_1g010550	196.615	7.76091	0.807014	9.61682	6.78983e-22	7.89364e-21	Protein FAR1-RELATED SEQUENCE	AT1G52520
Cs_ont_8g008960	989.41	-2.19889	0.228673	-9.61586	6.85322e-22	7.95636e-21	LEA_2 domain-containing protein	AT2G27260
Cs_ont_5g047460	549.356	4.8163	0.500945	9.61443	6.94953e-22	8.05705e-21	F-box/kelch-repeat protein At1g74510	AT1G74510
Cs_ont_5g014000	2093.49	-4.67272	0.486028	-9.61409	6.97252e-22	8.07258e-21	Cytochrome P450, putative	AT3G25180
Cs_ont_6g000730	386.04	5.77177	0.600697	9.60845	7.36464e-22	8.51486e-21	BAG family molecular chaperone regulator 8, chloroplastic	AT3G29310
Cs_ont_5g033450	746.44	4.09514	0.426481	9.60215	7.82951e-22	9.03992e-21	Pentatricopeptide repeat-containing protein At3g14580, mitochondrial	AT3G14580
Cs_ont_6g012980	551.855	3.27194	0.340767	9.60169	7.86431e-22	9.06766e-21	PPR_long domain-containing protein	no_Arabidopsis_hit
Cs_ont_1g003200	802.85	-2.71573	0.28289	-9.59992	8.0006e-22	9.21219e-21	Unknown protein	AT4G09830
Cs_ont_4g022850	5885.41	-1.10798	0.115447	-9.59738	8.20061e-22	9.42958e-21	Brefeldin A-inhibited guanine nucleotide-exchange protein 5	AT3G43300
Cs_ont_9g027300	751.155	-2.80178	0.291968	-9.59616	8.29763e-22	9.52813e-21	Cyclic nucleotide-binding domain-containing protein	AT5G53130
Cs_ont_2g012740	259.871	3.51777	0.367135	9.5817	9.54577e-22	1.09464e-20	Aquaporin NIP1-1	AT5G37820
Cs_ont_9g009180	1404.23	-1.62347	0.169852	-9.55816	1.1987e-21	1.37272e-20	Splicing factor U2AF 50 kDa subunit, putative	AT2G33435
Cs_ont_2g012620	293.025	11.577	1.21145	9.55631	1.22036e-21	1.39562e-20	TMEM135_C_rich domain-containing protein	AT1G34630
Cs_ont_7g008330	591.12	3.12413	0.327218	9.54755	1.32797e-21	1.51663e-20	Cytochrome P450	AT5G04660
Cs_ont_2g010410	315.202	11.6823	1.22403	9.54416	1.37211e-21	1.56491e-20	LRRNT_2 domain-containing protein	AT2G34930
Cs_ont_6g012780	2200.51	2.35485	0.246897	9.53779	1.45913e-21	1.66191e-20	Thioredoxin H9	AT3G08710
Cs_ont_6g000130	780.883	3.49055	0.366011	9.53672	1.47422e-21	1.67683e-20	TCP domain-containing protein	AT3G02150
Cs_ont_3g020410	418.822	2.51208	0.263688	9.52669	1.62383e-21	1.84451e-20	Pentatricopeptide repeat-containing protein	AT5G16860
Cs_ont_1g001160	297.783	11.5993	1.21782	9.52458	1.65708e-21	1.87973e-20	ANK_REP_REGION domain-containing protein	no_Arabidopsis_hit
Cs_ont_4g020250	1251.73	-1.97648	0.20755	-9.52294	1.68349e-21	1.90712e-20	ABC transporter C family member 3	AT3G13080
Cs_ont_4g023800	923.284	3.28321	0.345015	9.51614	1.79729e-21	2.03331e-20	Fe2OG dioxygenase domain-containing protein	AT5G20400
Cs_ont_6g019640	320.812	11.7074	1.23054	9.51403	1.83415e-21	2.07222e-20	Bifunctional TH2 protein, mitochondrial	AT5G32470
Cs_ont_1g009350	435.605	3.16189	0.332668	9.50465	2.0073e-21	2.26481e-20	30S ribosomal protein S9	AT3G49080
Cs_ont_8g009670	369.145	11.9104	1.25354	9.50147	2.06948e-21	2.33184e-20	9-cis-epoxycarotenoid dioxygenase NCED1, chloroplastic	AT4G19170
Cs_ont_2g013770	1209.56	2.30213	0.242305	9.50095	2.07976e-21	2.34028e-20	CRAL-TRIO domain-containing protein	AT1G14820
Cs_ont_8g006660	1099.79	-1.49586	0.157467	-9.49951	2.10876e-21	2.36975e-20	Protein kinase domain-containing protein	AT3G44850
Cs_ont_2g035740	2045.2	1.65574	0.174362	9.49597	2.18166e-21	2.4484e-20	Transcription factor Pur-alpha 1	AT2G32080
Cs_ont_7g007280	312.887	11.6719	1.22925	9.49513	2.19942e-21	2.46505e-20	AP2/ERF domain-containing protein	no_Arabidopsis_hit
Cs_ont_6g009650	415.415	4.64668	0.489704	9.48876	2.33792e-21	2.61679e-20	Glutaredoxin domain-containing protein	AT5G06470
Cs_ont_3g003760	337.141	11.7794	1.2442	9.46741	2.86858e-21	3.20649e-20	Glucan endo-1,3-beta-D-glucosidase	AT4G34480
Cs_ont_5g000200	800.416	-3.20618	0.339017	-9.4573	3.16011e-21	3.52767e-20	Very-long-chain aldehyde decarbonylase GL1-1	AT1G02205
Cs_ont_3g004660	1629.44	1.57961	0.167033	9.45687	3.17306e-21	3.53744e-20	Heat stress transcription factor A-2c, putative	AT2G26530
Cs_ont_2g006420	146.316	-5.70593	0.603593	-9.45328	3.2836e-21	3.65583e-20	Pentatricopeptide repeat-containing protein At1g55890, mitochondrial	AT3G13160
Cs_ont_6g021700	2863.96	1.83277	0.193933	9.45053	3.37108e-21	3.74826e-20	60S ribosomal protein L27	AT4G15000
Cs_ont_3g031020	1062.28	1.69128	0.17921	9.43744	3.81995e-21	4.24176e-20	MuDR family transposase	no_Arabidopsis_hit
Cs_ont_4g022200	436.627	-11.3279	1.20116	-9.43078	4.07053e-21	4.51405e-20	Actin	AT5G09810
Cs_ont_2g019460	277.426	11.497	1.21962	9.4267	4.2319e-21	4.68683e-20	Isocitrate lyase	AT3G21720
Cs_ont_1g022590	307.773	3.11341	0.330325	9.42528	4.2895e-21	4.74438e-20	Protein kinase domain-containing protein	AT1G67720
Cs_ont_6g022970	549.542	6.32514	0.671334	9.42175	4.43611e-21	4.9001e-20	SWIM-type domain-containing protein	no_Arabidopsis_hit
Cs_ont_2g018550	278.901	11.5049	1.22135	9.41979	4.51977e-21	4.98596e-20	Ent-kaurenoic acid oxidase	AT1G05160
Cs_ont_5g018880	1276.87	1.73541	0.184329	9.41472	4.74328e-21	5.22568e-20	Fe2OG dioxygenase domain-containing protein	AT5G24530
Cs_ont_5g020140	240.928	-11.432	1.2144	-9.41368	4.79084e-21	5.27117e-20	PUM-HD domain-containing protein	AT1G80500
Cs_ont_5g021340	3754.78	-2.34907	0.24969	-9.40795	5.05919e-21	5.55916e-20	Formin-like protein	AT2G43800
Cs_ont_9g019340	639.308	4.20518	0.447047	9.40658	5.12538e-21	5.62456e-20	ABC transporter-like	AT3G21090
Cs_ont_8g007390	3224.43	1.62814	0.173203	9.40019	5.44658e-21	5.96926e-20	DNA polymerase epsilon catalytic subunit	AT1G08260
Cs_ont_1g010040	143.056	-3.46566	0.368739	-9.39869	5.52447e-21	6.04674e-20	Pentatricopeptide repeat-containing protein	AT3G46790
Cs_ont_9g014140	326.955	-2.48985	0.265179	-9.38933	6.03854e-21	6.60083e-20	Sucrose-phosphate synthase	AT1G04920
Cs_ont_9g027320	1090.22	-1.53525	0.163575	-9.38561	6.25541e-21	6.82903e-20	Protein-serine/threonine phosphatase	AT5G53140
Cs_ont_1g002770	476.238	11.3155	1.20604	9.3824	6.44901e-21	7.03126e-20	2-oxoisovalerate dehydrogenase subunit beta	AT1G55510
Cs_ont_2g001080	1236.71	1.92427	0.205462	9.36559	7.56248e-21	8.23459e-20	Abhydrolase_2 domain-containing protein	AT4G22300
Cs_ont_5g043870	1500.21	1.83748	0.196381	9.35674	8.22317e-21	8.94243e-20	Snurportin-1	AT4G24880
Cs_ont_7g021160	3328.21	2.29598	0.245587	9.34897	8.85095e-21	9.6127e-20	Ubiquinone biosynthesis protein COQ4 homolog, mitochondrial	AT2G03690
Cs_ont_3g000840	1792.06	1.47253	0.157628	9.34181	9.4698e-21	1.02716e-19	F-box domain-containing protein	AT5G42350
Cs_ont_5g010370	1489.03	1.25026	0.133845	9.34113	9.53098e-21	1.03246e-19	F-box domain-containing protein	AT4G02760
Cs_ont_6g005010	1512.24	1.15748	0.123962	9.33737	9.8757e-21	1.06843e-19	Double-stranded RNA-binding protein 4	no_Arabidopsis_hit
Cs_ont_1g027720	1558.77	-1.33733	0.14339	-9.32646	1.09469e-20	1.18279e-19	RNA binding protein, putative	AT2G44710
Cs_ont_6g000140	468.451	3.08293	0.33064	9.32415	1.11879e-20	1.20729e-19	Malonyl-CoA:anthocyanidin 5-O-glucoside-6''-O-malonyltransferase	AT3G29590
Cs_ont_9g022800	245.2	11.3193	1.21495	9.31664	1.20086e-20	1.2942e-19	Unknown protein	no_Arabidopsis_hit
Cs_ont_5g047740	385.613	3.16659	0.33998	9.31406	1.23032e-20	1.32424e-19	FT-interacting protein 1	AT4G11610
Cs_ont_5g021810	474.864	11.3112	1.21491	9.31028	1.27496e-20	1.37054e-19	50S ribosomal protein L2, chloroplastic	AT2G44065
Cs_ont_7g006650	1033.9	4.45646	0.478933	9.30498	1.34021e-20	1.43884e-19	Amino acid transporter AVT1C	AT2G39130
Cs_ont_6g025930	2091.02	1.55494	0.167226	9.29839	1.42582e-20	1.52881e-19	Protein kinase domain-containing protein	AT1G56720
Cs_ont_8g021680	367.908	-2.40357	0.258649	-9.29278	1.50312e-20	1.60964e-19	3-ketoacyl-CoA synthase	AT1G19440
Cs_ont_1g016540	279.319	-4.04026	0.435049	-9.28691	1.5883e-20	1.69869e-19	Receptor-like serine/threonine-protein kinase	AT3G16030
Cs_ont_2g029080	2401.26	-1.8217	0.196183	-9.2857	1.60651e-20	1.71599e-19	Phospholipid-transporting ATPase	AT3G27870
Cs_ont_2g002410	222.65	-5.5675	0.600011	-9.279	1.71079e-20	1.82506e-19	Cation/H(+) antiporter 15	AT2G13620
Cs_ont_1g015390	221.429	3.35688	0.361937	9.27476	1.78019e-20	1.89669e-19	AAA domain-containing protein	AT1G61180
Cs_ont_5g043780	445.056	-1.75358	0.189107	-9.27294	1.81083e-20	1.9269e-19	F-box protein At1g67340	AT1G67340
Cs_ont_1g014940	1337.73	2.85336	0.307771	9.27104	1.84334e-20	1.95902e-19	Pentatricopeptide repeat-containing protein	AT1G15510
Cs_ont_4g018710	262.506	11.4187	1.23181	9.26986	1.86384e-20	1.97831e-19	Calcium-dependent protein kinase	AT1G50700
Cs_ont_5g044150	419.962	11.1334	1.20182	9.26372	1.97437e-20	2.09299e-19	GRAS domain-containing protein	AT1G07530
Cs_ont_2g015200	487.447	2.20865	0.238586	9.25726	2.0975e-20	2.22071e-19	CRM domain-containing protein	AT3G25440
Cs_ont_2g033260	248.681	11.3406	1.22813	9.23405	2.60599e-20	2.7556e-19	Glycosyltransferase	AT5G12890
Cs_ont_4g020360	233.807	11.2513	1.21876	9.23179	2.66136e-20	2.81062e-19	Cytochrome P450	AT3G26210
Cs_ont_2g018120	2460.47	1.74727	0.189305	9.22992	2.70825e-20	2.85656e-19	Centromere/kinetochore protein (ZW10), putative	AT2G32900
Cs_ont_3g024380	7357.66	-1.69099	0.183298	-9.22535	2.82648e-20	2.97753e-19	Isocitrate dehydrogenase [NADP]	AT1G65930
Cs_ont_5g009130	998.842	2.67302	0.290348	9.20627	3.37665e-20	3.55266e-19	Secoisolariciresinol dehydrogenase	AT4G03140
Cs_ont_7g006290	1277.54	2.12169	0.230521	9.2039	3.45173e-20	3.62712e-19	Auxin response factor	AT4G30080
Cs_ont_1g025800	3967.13	1.19734	0.130167	9.19853	3.62865e-20	3.80828e-19	Protein kinase domain-containing protein	AT2G23450
Cs_ont_1g007640	1219.97	-3.01972	0.328344	-9.19681	3.68744e-20	3.86516e-19	Non-specific serine/threonine protein kinase	AT2G30360
Cs_ont_8g021800	956.684	2.67745	0.291177	9.19527	3.74046e-20	3.91585e-19	Transcription termination factor like	AT2G21710
Cs_ont_7g021360	474.229	-2.66075	0.289602	-9.18761	4.01677e-20	4.1999e-19	AB hydrolase-1 domain-containing protein	AT1G13820
Cs_ont_3g022570	287.907	11.552	1.25968	9.17058	4.70495e-20	4.91334e-19	Mechanosensitive ion channel protein	AT2G17010
Cs_ont_1g023590	415.303	2.71864	0.296568	9.16702	4.86255e-20	5.07163e-19	heptahelical transmembrane protein 4-like	AT4G37680
Cs_ont_9g001610	221.977	11.1758	1.21945	9.16466	4.97022e-20	5.17751e-19	BZIP domain-containing protein	AT3G62420
Cs_ont_2g025740	261.221	-3.69824	0.403808	-9.15842	5.26622e-20	5.47908e-19	Calcium-binding mitochondrial carrier protein like	AT5G51050
Cs_ont_4g012330	375.326	-3.55939	0.38904	-9.14917	5.7374e-20	5.96194e-19	Tubulin beta chain	AT5G12250
Cs_ont_5g004960	1585.74	-2.54142	0.277826	-9.14751	5.82603e-20	6.04657e-19	proteoglycan 4-like	AT2G46630
Cs_ont_2g027560	265.679	3.29192	0.3599	9.14677	5.86639e-20	6.08096e-19	J domain-containing protein	AT2G20560
Cs_ont_9g018820	456.899	3.1993	0.349857	9.14457	5.98694e-20	6.19828e-19	Rho_N domain-containing protein	no_Arabidopsis_hit
Cs_ont_9g022050	1671.67	-1.75972	0.192579	-9.13765	6.38226e-20	6.59944e-19	Ras-related protein Rab-1A	AT1G02130
Cs_ont_2g018770	14488.3	-2.33567	0.25562	-9.13728	6.40438e-20	6.61419e-19	Allene oxide synthase, chloroplastic	AT4G15440
Cs_ont_5g014020	723.42	1.75083	0.191951	9.1212	7.42949e-20	7.66349e-19	Unknown protein	no_Arabidopsis_hit
Cs_ont_1g010490	214.648	11.1278	1.22031	9.11885	7.59266e-20	7.82221e-19	Checkpoint protein	AT1G52530
Cs_ont_3g021950	213.867	11.1228	1.2205	9.11328	7.99306e-20	8.22465e-19	Glycosyltransferase	AT2G36760
Cs_ont_3g023430	608.374	-1.98077	0.217433	-9.10978	8.25501e-20	8.48381e-19	Transcription factor GAMYB	AT5G06100
Cs_ont_7g013350	1376.09	-1.70864	0.187696	-9.10326	8.76635e-20	8.99834e-19	Signal recognition particle subunit SRP68	AT5G61970
Cs_ont_5g002900	706.4	2.85167	0.313626	9.09258	9.67179e-20	9.91565e-19	R2r3-myb transcription factor, putative	AT3G61250
Cs_ont_6g003540	214.09	-3.21822	0.354437	-9.07982	1.08753e-19	1.1136e-18	PMR5N domain-containing protein	AT5G15900
Cs_ont_3g029690	7408.99	1.51666	0.167085	9.07721	1.11397e-19	1.13928e-18	Heat shock protein, putative	AT4G24280
Cs_ont_6g001470	207.895	-3.10572	0.342297	-9.07319	1.15584e-19	1.18067e-18	F-box protein At3g13820	AT2G04920
Cs_ont_6g015650	637.403	5.33841	0.588494	9.07132	1.17589e-19	1.19969e-18	Cyclin-dependent kinase 2	AT3G48750
Cs_ont_9g014190	6390.12	1.17663	0.129747	9.06862	1.2053e-19	1.22821e-18	DUF3883 domain-containing protein	AT4G13750
Cs_ont_5g050280	672.302	-3.47159	0.382819	-9.06848	1.20688e-19	1.22834e-18	Cytochrome P450, putative	AT3G61880
Cs_ont_5g016910	1686.71	-1.9078	0.210415	-9.06686	1.22495e-19	1.24521e-18	BHLH domain-containing protein	AT2G43130
Cs_ont_9g003130	246.507	11.3275	1.24966	9.06448	1.25195e-19	1.27113e-18	Tudor/PWWP/MBT superfamily protein	no_Arabidopsis_hit
Cs_ont_1g027340	189.615	5.90127	0.65146	9.05853	1.32222e-19	1.34086e-18	WAT1-related protein	AT3G53210
Cs_ont_4g015440	135.61	4.6865	0.517965	9.0479	1.45742e-19	1.47619e-18	F-box domain-containing protein	AT2G27310
Cs_ont_7g007180	368.965	-3.0944	0.342181	-9.04316	1.52209e-19	1.53984e-18	Unknown protein	AT3G44940
Cs_ont_3g023460	176.613	-7.29062	0.807878	-9.02441	1.80669e-19	1.82556e-18	Stearoyl-[acyl-carrier-protein] 9-desaturase, chloroplastic	AT3G02630
Cs_ont_2g019430	197.835	11.0096	1.221	9.01687	1.93546e-19	1.95333e-18	Nop domain-containing protein	no_Arabidopsis_hit
Cs_ont_5g035660	1138.07	1.68037	0.186496	9.01024	2.05602e-19	2.07252e-18	peptide-N4-(N-acetyl-beta- glucosaminyl)asparagine amidase A	AT3G14920
Cs_ont_4g027930	3905.78	1.10489	0.122653	9.00826	2.09361e-19	2.10789e-18	Cyclic nucleotide-binding domain-containing protein	AT5G57940
Cs_ont_7g013030	229.756	6.75574	0.750099	9.00647	2.12801e-19	2.13996e-18	Unknown protein	no_Arabidopsis_hit
Cs_ont_2g004210	472.877	4.96776	0.551781	9.00313	2.19365e-19	2.20333e-18	GDSL esterase/lipase	AT5G45950
Cs_ont_7g026650	6764.14	-3.20875	0.35669	-8.99592	2.34264e-19	2.35018e-18	Expansin	AT1G69530
Cs_ont_9g009080	430.223	3.1393	0.349053	8.99376	2.38918e-19	2.39401e-18	Long-chain-alcohol oxidase	AT3G23410
Cs_ont_6g022370	201.566	-7.19603	0.800245	-8.99228	2.42148e-19	2.4235e-18	Thaumatin-like protein 1	AT1G20030
Cs_ont_2g025570	170.774	-2.84748	0.317163	-8.97797	2.75807e-19	2.75709e-18	protein COFACTOR ASSEMBLY OF COMPLEX C SUBUNIT B CCB1, chloroplastic-like	AT3G26710
Cs_ont_2g031240	352.593	10.8815	1.2142	8.96189	3.19168e-19	3.18676e-18	Wall-associated receptor kinase-like	no_Arabidopsis_hit
Cs_ont_8g007220	227.898	5.36131	0.598366	8.95992	3.24929e-19	3.24043e-18	Glycosyltransferase	AT5G65550
Cs_ont_7g014360	286.538	3.44056	0.384275	8.95337	3.44784e-19	3.43438e-18	P-loop containing nucleoside triphosphate hydrolase	no_Arabidopsis_hit
Cs_ont_3g011790	313.253	-10.8484	1.21188	-8.95164	3.50229e-19	3.48449e-18	Mitochondrial dicarboxylate carrier protein	AT2G22500
Cs_ont_7g000640	1194.57	1.41428	0.158139	8.94328	3.77803e-19	3.75439e-18	Beta-1,3-glucosyltransferase	AT3G11420
Cs_ont_1g018960	1015.65	1.91254	0.213931	8.93996	3.89319e-19	3.86427e-18	NB-ARC domain-containing protein	AT3G46530
Cs_ont_2g015160	1063.37	2.40837	0.269543	8.93499	4.07201e-19	4.037e-18	Ribonuclease, putative	AT3G25430
Cs_ont_5g017570	381.619	10.9955	1.23073	8.93412	4.10446e-19	4.06438e-18	Unknown protein	no_Arabidopsis_hit
Cs_ont_6g005720	1533.96	2.14306	0.239905	8.93297	4.14717e-19	4.10185e-18	Protein-tyrosine-phosphatase	AT4G18593
Cs_ont_6g023120	2705.71	1.22032	0.136789	8.92119	4.61309e-19	4.55732e-18	Cytochrome P450	AT1G31800
Cs_ont_1g023740	1516.22	-2.90505	0.326057	-8.90964	5.11964e-19	5.05182e-18	BTB domain-containing protein	AT5G67480
Cs_ont_9g023180	333.39	10.7998	1.21376	8.89779	5.69707e-19	5.61502e-18	ABC transporter G family member 37	AT3G53480
Cs_ont_7g026670	5867.64	2.30827	0.259471	8.89604	5.78727e-19	5.69724e-18	RNA-binding KH domain-containing protein, putative isoform 1	AT1G14170
Cs_ont_6g009730	139.215	-4.26126	0.48019	-8.87413	7.04851e-19	6.93076e-18	Tetratricopeptide-like helical domain containing protein	AT5G06400
Cs_ont_9g015840	345.579	10.8527	1.22377	8.8682	7.43364e-19	7.30092e-18	Retrotrans_gag domain-containing protein	no_Arabidopsis_hit
Cs_ont_6g013460	1881.49	-2.95768	0.33363	-8.86516	7.63943e-19	7.49429e-18	Alanine-glyoxylate aminotransferase, putative	AT3G08860
Cs_ont_2g014210	991.349	-3.43681	0.388139	-8.8546	8.39862e-19	8.22947e-18	Purple acid phosphatase	AT2G01890
Cs_ont_1g010480	174.802	10.831	1.22492	8.84222	9.38321e-19	9.18355e-18	DYW_deaminase domain-containing protein	AT3G15930
Cs_ont_5g004610	136.876	-8.15595	0.922667	-8.83953	9.61194e-19	9.39648e-18	Cytochrome P450 family protein	AT1G01280
Cs_ont_6g025500	3621.36	-1.51565	0.17148	-8.83865	9.68854e-19	9.46038e-18	ATP citrate synthase	AT1G09430
Cs_ont_5g039880	339.876	4.05702	0.459264	8.83375	1.01224e-18	9.87258e-18	Pentatricopeptide repeat-containing protein At1g31920	AT1G59720
Cs_ont_6g014480	883.623	1.39286	0.157719	8.83126	1.035e-18	1.00829e-17	Mitochondrial substrate carrier family protein	AT5G01340
Cs_ont_5g029050	5150.29	-1.2189	0.138063	-8.82855	1.06042e-18	1.03185e-17	Glutamate decarboxylase	AT3G17760
Cs_ont_1g005050	577.823	2.76957	0.313753	8.82725	1.07283e-18	1.04273e-17	DRMBL domain-containing protein	AT1G19025
Cs_ont_8g003130	7788.33	1.87115	0.212102	8.82191	1.12521e-18	1.09237e-17	Histone H2B	AT3G46030
Cs_ont_7g024360	1236.64	3.79957	0.430739	8.82104	1.13399e-18	1.09963e-17	Polygalacturonase	AT1G10640
Cs_ont_5g017490	2832.96	1.34453	0.152435	8.82032	1.14129e-18	1.10544e-17	RING-type domain-containing protein	AT2G31510
Cs_ont_8g007200	288.514	6.27439	0.71209	8.81123	1.23784e-18	1.19758e-17	17.6 kDa class I heat shock protein	AT2G29500
Cs_ont_5g018150	1451.49	1.21553	0.138036	8.80591	1.29794e-18	1.25428e-17	Protein ENHANCED DISEASE RESISTANCE 2-like	AT1G06050
Cs_ont_7g028910	7169.47	-1.52423	0.173405	-8.79002	1.49537e-18	1.44341e-17	F17A17.37 protein	AT3G08030
Cs_ont_5g044830	148.953	3.63677	0.413908	8.78643	1.54391e-18	1.48855e-17	Cytochrome p450	AT3G26210
Cs_ont_5g042330	185.661	10.9173	1.24255	8.78625	1.54639e-18	1.48924e-17	ArsA_ATPase domain-containing protein	AT3G10350
Cs_ont_7g013870	7251.08	-1.33117	0.151564	-8.78289	1.59328e-18	1.53265e-17	Respiratory burst oxidase, putative	AT5G51060
Cs_ont_1g007560	557.255	2.6746	0.304533	8.78261	1.5973e-18	1.53475e-17	Protein kinase domain-containing protein	AT5G58350
Cs_ont_8g005780	776.927	-2.38141	0.27136	-8.77584	1.69633e-18	1.62805e-17	4-coumarate-CoA ligase	AT4G05160
Cs_ont_8g004900	1790.53	-2.49814	0.284723	-8.77393	1.72542e-18	1.65408e-17	Aquaporin PIP2.1, putative	AT5G60660
Cs_ont_3g033070	187.744	10.9333	1.24696	8.76803	1.81827e-18	1.74111e-17	Methyltransf_11 domain-containing protein	AT3G05390
Cs_ont_6g013490	6249.66	-1.24456	0.141967	-8.76655	1.84228e-18	1.7621e-17	WD_REPEATS_REGION domain-containing protein	AT3G08850
Cs_ont_6g010040	5906.55	-1.20815	0.137881	-8.76226	1.91377e-18	1.8284e-17	Ubiquitinyl hydrolase 1	AT5G06600
Cs_ont_4g002000	202.624	-2.60411	0.297246	-8.76079	1.93892e-18	1.85032e-17	Phox/Bem1p	AT2G25290
Cs_ont_6g017760	352.921	-2.37187	0.270906	-8.7553	2.03562e-18	1.94041e-17	50S ribosomal protein L12	AT3G06040
Cs_ont_8g004580	1100.95	-3.31375	0.378583	-8.75305	2.07665e-18	1.97728e-17	MLO-like protein	AT1G61560
Cs_ont_4g010910	769.689	-1.61106	0.184243	-8.74425	2.24512e-18	2.13527e-17	Hydrolase_4 domain-containing protein	AT3G47590
Cs_ont_8g001570	146.343	5.09935	0.583619	8.73745	2.38421e-18	2.265e-17	Glutathione s-transferase, putative	AT2G29420
Cs_ont_9g000780	3539.87	1.9746	0.226039	8.73566	2.42237e-18	2.29866e-17	CCHC-type domain-containing protein	AT5G49930
Cs_ont_4g020230	105.562	-6.11038	0.699702	-8.73284	2.48366e-18	2.35416e-17	ABC transporter C family member 3	AT3G13080
Cs_ont_6g026060	750.7	1.44556	0.165543	8.73223	2.49693e-18	2.36407e-17	SWIM-type domain-containing protein	AT3G05850
Cs_ont_5g047970	2683.16	2.0778	0.238014	8.72976	2.55223e-18	2.41372e-17	Bromo-adjacent-likey (BAH) domain-containing family protein	AT4G11560
Cs_ont_4g027360	161.61	-8.41146	0.963649	-8.72876	2.57481e-18	2.43234e-17	Peptidase A1 domain-containing protein	AT4G30510
Cs_ont_5g031560	382.864	2.12732	0.243758	8.72721	2.61027e-18	2.46308e-17	Longin domain-containing protein	AT5G52990
Cs_ont_9g001670	2696.35	-1.26599	0.145149	-8.72194	2.73467e-18	2.57757e-17	Serine/threonine-protein phosphatase 4 regulatory subunit 3	AT3G06670
Cs_ont_5g018890	1164.23	1.93057	0.221463	8.71734	2.84807e-18	2.68145e-17	DUF663 domain-containing protein	AT1G06720
Cs_ont_9g006410	14670.8	-4.19876	0.481913	-8.7127	2.96716e-18	2.79046e-17	Early light-induced protein, chloroplastic	AT3G22840
Cs_ont_4g019900	1983.45	2.07897	0.238653	8.71126	3.0051e-18	2.82299e-17	Beta-(1 2)-xylosyltransferase	AT5G55500
Cs_ont_7g001840	624.381	2.58001	0.296184	8.71085	3.01592e-18	2.82999e-17	Small nuclear RNA activating complex (SNAPc), subunit SNAP43 protein, putative	AT3G53270
Cs_ont_2g033940	1382.27	1.45834	0.167536	8.70466	3.18533e-18	2.98563e-17	Peptidase_S15 domain-containing protein	AT5G19630
Cs_ont_7g013320	1036.74	1.95878	0.225046	8.7039	3.2068e-18	3.0024e-17	Pentatricopeptide repeat-containing protein At5g61990, mitochondrial	AT5G61990
Cs_ont_7g003250	306.584	-3.30731	0.379989	-8.70371	3.21215e-18	3.00407e-17	WRKY domain-containing protein	AT3G56400
Cs_ont_4g020750	21674.3	-1.1058	0.127057	-8.7032	3.22642e-18	3.01407e-17	HECT-type E3 ubiquitin transferase	AT1G55860
Cs_ont_4g009830	232.549	-3.84811	0.442631	-8.69372	3.50754e-18	3.27305e-17	Malonyl-CoA:anthocyanidin 5-O-glucoside-6''-O-malonyltransferase	AT5G39090
Cs_ont_2g008150	573.176	1.68837	0.194267	8.69098	3.59318e-18	3.34926e-17	Histidinol dehydrogenase	AT4G20900
Cs_ont_8g022360	318.48	3.65858	0.421429	8.68137	3.91038e-18	3.64089e-17	Pentatricopeptide repeat-containing protein At3g49170, chloroplastic	AT3G18840
Cs_ont_7g025900	976.271	-1.5273	0.175967	-8.67945	3.97671e-18	3.69856e-17	Protein kinase domain-containing protein	AT5G15080
Cs_ont_8g023350	250.81	-2.69325	0.310333	-8.67857	4.0077e-18	3.72327e-17	Protein kinase domain-containing protein	AT4G34390
Cs_ont_9g015490	214.864	9.28274	1.06986	8.67661	4.07752e-18	3.78396e-17	RNase H domain-containing protein	AT2G39140
Cs_ont_7g002410	1192.22	1.69368	0.19524	8.67486	4.14071e-18	3.83836e-17	PLAC8 motif-containing protein	AT3G10980
Cs_ont_3g000600	265.026	1.95481	0.225412	8.67215	4.2403e-18	3.92636e-17	Increased DNA methylation 3	AT1G20870
Cs_ont_1g003660	1042.11	-1.47605	0.17027	-8.66887	4.36439e-18	4.03682e-17	Protein LIKE COV 2	AT1G43130
Cs_ont_4g024860	169.144	10.7837	1.24465	8.66403	4.55387e-18	4.20746e-17	Protein kinase domain-containing protein	AT4G31230
Cs_ont_3g019400	4087.86	1.31513	0.151858	8.66028	4.70599e-18	4.34323e-17	EF-hand domain-containing protein	AT5G28830
Cs_ont_1g004780	179.332	10.8693	1.25528	8.65888	4.76411e-18	4.39206e-17	Protein kinase domain-containing protein	no_Arabidopsis_hit
Cs_ont_4g006680	724.665	2.21272	0.255825	8.64935	5.17954e-18	4.76983e-17	Potassium channel AKT1-like	AT2G26650
Cs_ont_8g009200	180.772	-3.46928	0.401116	-8.64908	5.19185e-18	4.77593e-17	DUF663 domain-containing protein	AT1G06720
Cs_ont_7g006410	16728.3	-1.34443	0.155565	-8.64222	5.51313e-18	5.06594e-17	Adenosine kinase	AT5G03300
Cs_ont_9g017270	1207.05	2.65127	0.306926	8.63817	5.71224e-18	5.24318e-17	Kin17_mid domain-containing protein	AT1G55460
Cs_ont_9g016390	161.571	10.7169	1.24271	8.62383	6.47527e-18	5.93708e-17	Pentatricopeptide repeat-containing protein	AT3G24000
Cs_ont_7g012390	2580.45	-1.80774	0.209668	-8.62195	6.58228e-18	6.02862e-17	NADPH-dependent codeinone reductase 1-1	AT1G59960
Cs_ont_3g015540	901.531	1.75754	0.203857	8.62143	6.61202e-18	6.04928e-17	PDZ domain-containing protein	AT5G27660
Cs_ont_6g021270	908.332	1.90084	0.220537	8.61911	6.74754e-18	6.16657e-17	Acylphosphatase	AT5G03370
Cs_ont_9g000290	637.739	2.09467	0.243364	8.60717	7.48868e-18	6.83646e-17	BED-type domain-containing protein	AT3G17450
Cs_ont_4g023920	1197.76	2.98739	0.347209	8.60402	7.69742e-18	7.01941e-17	Calcium-binding family protein	AT4G12860
Cs_ont_6g002350	921.682	13.2299	1.54021	8.58969	8.72025e-18	7.94354e-17	ZnMc domain-containing protein	no_Arabidopsis_hit
Cs_ont_8g000060	927.58	-1.46436	0.17055	-8.58609	8.99805e-18	8.18774e-17	UDP-glycosyltransferase 87A1-like	AT2G30150
Cs_ont_5g021840	133.315	3.74622	0.437288	8.56695	1.06265e-17	9.65913e-17	2-alkenal reductase (NADP(+)-dependent)	AT5G16990
Cs_ont_5g041870	1604.84	1.45441	0.169808	8.565	1.0808e-17	9.81348e-17	Flavin-containing monooxygenase	AT1G62600
Cs_ont_4g006950	2433.5	1.84223	0.21514	8.56291	1.10058e-17	9.97176e-17	ABC transporter family protein	AT2G26910
Cs_ont_5g030190	2647.46	-1.63245	0.190642	-8.5629	1.1006e-17	9.97176e-17	Caffeic acid 3-O-methyltransferase	AT5G54160
Cs_ont_8g000860	690.568	1.63768	0.191303	8.56067	1.12212e-17	1.01558e-16	Pleckstrin homology domain-containing protein 1	AT2G29700
Cs_ont_4g027520	1580.18	1.81749	0.212403	8.55678	1.16059e-17	1.04927e-16	nuclear pore complex protein NUP43-like	AT4G30840
Cs_ont_8g004470	251.62	2.69846	0.315532	8.55209	1.20877e-17	1.09165e-16	Pentatricopeptide repeat-containing protein At2g27800, mitochondrial	AT2G27800
Cs_ont_5g017100	1164.81	2.29681	0.268632	8.55003	1.2306e-17	1.11018e-16	Pentatricopeptide repeat-containing protein At1g06710, mitochondrial	AT1G06710
Cs_ont_8g020080	20405	-2.96811	0.347356	-8.54485	1.28703e-17	1.15984e-16	Arginine decarboxylase	AT4G34710
Cs_ont_1g000320	824.549	-1.45385	0.170211	-8.54147	1.32521e-17	1.19297e-16	Nucleotide-sugar transporter family protein	AT5G65000
Cs_ont_6g005830	1227.76	1.49352	0.174912	8.53867	1.35781e-17	1.22101e-16	DNA repair protein RAD5	AT5G05130
Cs_ont_6g014920	17191	-1.50022	0.175742	-8.53653	1.38311e-17	1.24244e-16	Vacuolar cation/proton exchanger	AT2G38170
Cs_ont_9g021280	473.944	-2.01501	0.236081	-8.53524	1.39869e-17	1.25509e-16	PHD-type domain-containing protein	AT1G68030
Cs_ont_9g006140	455.475	4.71423	0.552497	8.53259	1.4311e-17	1.28281e-16	Serine-threonine protein kinase, plant-type, putative	AT3G22800
Cs_ont_3g012770	603.4	-2.95133	0.346559	-8.51607	1.65056e-17	1.47795e-16	50S ribosomal protein 6, chloroplastic	AT5G17870
Cs_ont_8g026220	148.633	10.5964	1.24518	8.50991	1.74064e-17	1.55695e-16	F-box domain-containing protein	AT3G52320
Cs_ont_4g027600	798.418	1.90652	0.224051	8.50931	1.74971e-17	1.56341e-16	pentatricopeptide repeat-containing protein At4g30825, chloroplastic	AT4G30825
Cs_ont_1g022020	839.724	2.65626	0.312273	8.50621	1.79716e-17	1.6041e-16	UPF0029 domain-containing protein	AT4G38090
Cs_ont_2g001020	1174.23	1.51182	0.177761	8.50477	1.81949e-17	1.62232e-16	Alkaline ceramidase	AT4G22330
Cs_ont_2g024550	944.641	1.90198	0.223684	8.50297	1.84807e-17	1.64605e-16	Pentatricopeptide repeat-containing protein At5g14080	AT5G14080
Cs_ont_9g014620	1162.96	1.5426	0.181433	8.50234	1.85812e-17	1.65325e-16	protein RALF-like 24	AT3G23805
Cs_ont_5g035620	140.29	10.5141	1.23697	8.49989	1.8977e-17	1.68669e-16	Squalene monooxygenase	AT1G58440
Cs_ont_2g014320	240.385	10.3276	1.21561	8.49578	1.96608e-17	1.74562e-16	UV-stimulated scaffold protein A homolog	AT3G61800
Cs_ont_9g018600	3874.66	1.12465	0.132412	8.49351	2.00484e-17	1.77816e-16	Chaperone protein DnaJ	AT2G41520
Cs_ont_7g023920	1949.44	1.3195	0.155499	8.48557	2.1467e-17	1.90198e-16	ribose-phosphate pyrophosphokinase 4-like	AT1G10700
Cs_ont_3g029280	407.288	5.17611	0.6103	8.48126	2.22777e-17	1.97173e-16	Unknown protein	AT3G57990
Cs_ont_1g005330	174.71	6.69779	0.789906	8.47923	2.26689e-17	2.00214e-16	NB-ARC domain-containing disease resistance protein	no_Arabidopsis_hit
Cs_ont_5g048640	169.797	10.7884	1.27232	8.47932	2.2652e-17	2.00214e-16	Anthranilate N-hydroxycinnamoyl/benzoyltransferase	AT3G50300
Cs_ont_9g024900	234.663	5.33089	0.629045	8.47457	2.35946e-17	2.08171e-16	Peroxidase	AT5G51890
Cs_ont_8g004140	366.638	3.03361	0.358125	8.47084	2.4364e-17	2.14735e-16	ULP_PROTEASE domain-containing protein	AT5G60190
Cs_ont_9g013880	1333.46	3.71166	0.438362	8.46709	2.51592e-17	2.21512e-16	AvrRpt-cleavage domain-containing protein	AT3G25070
Cs_ont_Un000120	1953.16	9.47104	1.11924	8.46206	2.62689e-17	2.3104e-16	NAD(P)H-quinone oxidoreductase subunit 5, chloroplastic	ATCG01010
Cs_ont_5g008370	639.949	2.93507	0.346957	8.45946	2.68627e-17	2.36016e-16	PLCXc domain-containing protein	AT2G21090
Cs_ont_6g025330	1155.57	-2.13085	0.252299	-8.44574	3.02138e-17	2.65182e-16	Glucose-6-phosphate 1-dehydrogenase	AT1G09420
Cs_ont_5g011420	1399.34	-1.74915	0.207168	-8.44316	3.0886e-17	2.70799e-16	WRKY domain-containing protein	AT2G30590
Cs_ont_9g028610	521.15	2.08321	0.246914	8.43697	3.25661e-17	2.85233e-16	Peroxynitrite isomerase THAP4	AT1G79260
Cs_ont_4g004250	569.23	1.95397	0.231975	8.4232	3.66336e-17	3.20525e-16	PH domain-containing protein	AT4G32780
Cs_ont_8g007330	1729.31	1.85331	0.220223	8.41562	3.90814e-17	3.41587e-16	Acid phosphatase	AT3G44620
Cs_ont_7g025790	865.529	2.37068	0.282193	8.40089	4.43092e-17	3.86878e-16	Ultraviolet-B receptor UVR8	AT1G27060
Cs_ont_2g033660	29925.1	-2.18906	0.260671	-8.39776	4.55067e-17	3.96922e-16	Lipoxygenase	AT3G45140
Cs_ont_5g010500	1673.9	1.48407	0.176735	8.39713	4.57521e-17	3.98649e-16	tRNA (guanine-N(7)-)-methyltransferase non-catalytic subunit	AT1G03110
Cs_ont_4g013960	227.843	3.59449	0.428121	8.39596	4.62121e-17	4.02242e-16	D-amino-acid transaminase, chloroplastic	AT5G57850
Cs_ont_9g025440	633.648	2.08238	0.248086	8.39376	4.70826e-17	4.09395e-16	SIS domain-containing protein	AT5G52190
Cs_ont_1g024100	592.4	-1.71986	0.205097	-8.38561	5.0463e-17	4.38335e-16	Unknown protein	AT4G37440
Cs_ont_5g035090	146.593	10.5784	1.26374	8.37074	5.72557e-17	4.96826e-16	Pentatricopeptide repeat-containing protein At2g27800, mitochondrial	AT1G53330
Cs_ont_8g027900	1538.87	1.91737	0.229153	8.36722	5.89926e-17	5.1137e-16	BZIP domain-containing protein	AT2G16770
Cs_ont_7g004320	119.132	-10.4157	1.24513	-8.36512	6.00524e-17	5.20022e-16	Unknown protein	AT5G01130
Cs_ont_2g017450	122.331	-10.4552	1.25021	-8.3627	6.12981e-17	5.30263e-16	Glycosyl hydrolase 1	AT5G35740
Cs_ont_5g001100	392.197	1.83679	0.219677	8.36132	6.20209e-17	5.35965e-16	Malate dehydrogenase	AT5G43330
Cs_ont_5g034710	143.077	10.5415	1.26092	8.36019	6.26164e-17	5.40556e-16	Receptor-like serine/threonine-protein kinase	AT4G32300
Cs_ont_2g020120	160.986	7.16551	0.857271	8.35852	6.35125e-17	5.47731e-16	FAS1 domain-containing protein	AT5G06920
Cs_ont_6g021470	267.607	2.61065	0.312497	8.35415	6.59061e-17	5.67791e-16	DYW_deaminase domain-containing protein	AT3G23330
Cs_ont_1g011610	1114.03	1.5985	0.191346	8.354	6.59878e-17	5.67913e-16	Golgi SNAP receptor complex member 1	AT1G15880
Cs_ont_6g024130	336.426	2.07683	0.248737	8.34949	6.85587e-17	5.89437e-16	Pentatricopeptide repeat-containing protein	AT4G17616
Cs_ont_5g008800	484.367	-1.5722	0.188456	-8.34253	7.27153e-17	6.24536e-16	Transcription termination factor like	AT5G07900
Cs_ont_5g020240	141.78	10.5301	1.2631	8.33672	7.63799e-17	6.55341e-16	ADP-ribosyl cyclase/cyclic ADP-ribose hydrolase	AT1G56540
Cs_ont_1g018230	1045.19	-1.56197	0.18749	-8.33097	8.01859e-17	6.87296e-16	1-phosphatidylinositol-3-phosphate 5-kinase	AT3G14270
Cs_ont_4g001400	337.143	4.44953	0.534237	8.32875	8.16993e-17	6.99556e-16	Major facilitator superfamily protein	AT5G10820
Cs_ont_1g004630	178.726	-2.39726	0.288179	-8.31868	8.89516e-17	7.6088e-16	ANK_REP_REGION domain-containing protein	AT3G18670
Cs_ont_9g008400	6798.03	-1.6424	0.197496	-8.3161	9.09041e-17	7.76792e-16	Methyltransferase	AT1G04430
Cs_ont_6g025490	1856.84	-1.20267	0.144642	-8.31479	9.1911e-17	7.84599e-16	FACT complex subunit SPT16	AT4G10710
Cs_ont_1g017160	11946.8	-2.29051	0.275689	-8.30834	9.70522e-17	8.27648e-16	Aquaporin TIP2-1	AT3G16240
Cs_ont_2g023510	631.487	1.70072	0.204712	8.3079	9.74066e-17	8.29829e-16	Ribosomal protein L37, mitochondrial	AT3G01740
Cs_ont_9g028260	4957.43	-0.928409	0.111756	-8.30749	9.77471e-17	8.31888e-16	Protein kinase domain-containing protein	AT1G79570
Cs_ont_3g014980	3439.13	-1.97286	0.238026	-8.28844	1.14743e-16	9.75548e-16	60S ribosomal protein L18	AT3G05590
Cs_ont_8g024040	200.763	3.60351	0.434835	8.28709	1.16052e-16	9.85684e-16	Abhydrolase_3 domain-containing protein	AT1G49660
Cs_ont_5g002320	1027.33	-4.75583	0.573987	-8.2856	1.17516e-16	9.97108e-16	MADS-box protein	AT2G45660
Cs_ont_6g002150	148.255	10.5925	1.27858	8.28452	1.18584e-16	1.00516e-15	Type I inositol polyphosphate 5-phosphatase 4-like	AT3G63240
Cs_ont_3g020300	360.869	3.0276	0.36548	8.28389	1.1922e-16	1.00953e-15	trihelix transcription factor GT-3b-like	AT2G38250
Cs_ont_6g013540	142.336	10.5358	1.27272	8.27824	1.25013e-16	1.05752e-15	Unknown protein	AT3G11740
Cs_ont_5g010720	122.435	10.3176	1.24704	8.27366	1.29912e-16	1.09786e-15	Tetraspanin-3-like	AT5G60220
Cs_ont_5g047990	831.831	-1.39779	0.168997	-8.2711	1.32728e-16	1.12053e-15	Mitochondrial substrate carrier family protein, putative isoform 3	AT4G11440
Cs_ont_4g022880	7858.72	-1.5727	0.190462	-8.25725	1.49062e-16	1.25717e-15	Tify domain-containing protein	AT3G43440
Cs_ont_2g002500	4912.67	1.24259	0.150546	8.25389	1.53324e-16	1.29182e-15	BHLH domain-containing protein	AT1G29950
Cs_ont_7g018540	119.045	10.2776	1.24553	8.25152	1.56397e-16	1.31639e-15	Oligopeptide transporter OPT superfamily	AT1G65730
Cs_ont_7g016630	120.635	10.2957	1.24871	8.24511	1.65008e-16	1.38749e-15	Protein PHLOEM PROTEIN 2-LIKE A1	AT4G19840
Cs_ont_5g000500	160.445	4.27043	0.518442	8.23705	1.76514e-16	1.48276e-15	Cyclin	AT2G44740
Cs_ont_6g011660	924.386	2.0967	0.255069	8.22016	2.03231e-16	1.70548e-15	Protein FAR1-RELATED SEQUENCE	AT2G32250
Cs_ont_2g019310	119.044	10.2769	1.25043	8.2187	2.05717e-16	1.72462e-15	SWIM-type domain-containing protein	no_Arabidopsis_hit
Cs_ont_5g003130	866.814	-1.55457	0.189167	-8.21795	2.07012e-16	1.73375e-15	Beta-amylase	AT2G45880
Cs_ont_8g022470	397.203	3.46927	0.422661	8.20816	2.24603e-16	1.87921e-15	UPF0496 protein	AT4G34320
Cs_ont_2g028580	343.105	2.88808	0.351941	8.20613	2.28427e-16	1.90836e-15	Chaperone protein dnaJ	AT5G23240
Cs_ont_3g019590	276.835	2.3964	0.292027	8.20607	2.28541e-16	1.90836e-15	mTERF domain-containing protein	AT5G07900
Cs_ont_5g017240	316.453	6.10792	0.744781	8.20095	2.38488e-16	1.98945e-15	ADP-ribosyl cyclase/cyclic ADP-ribose hydrolase	no_Arabidopsis_hit
Cs_ont_7g026010	387.376	2.2828	0.278443	8.19845	2.4351e-16	2.02933e-15	pentatricopeptide repeat-containing protein At2g02750-like	AT2G02750
Cs_ont_5g014280	2414.98	1.4968	0.182701	8.19263	2.55571e-16	2.12774e-15	replication factor C subunit 3	AT5G27740
Cs_ont_6g014190	431.27	-2.03134	0.248007	-8.19064	2.59843e-16	2.16117e-15	Ethylene-overproduction protein 1	AT3G51770
Cs_ont_1g021730	282.058	3.73471	0.457127	8.16995	3.08518e-16	2.56347e-15	Magnesium-transporting ATPase, P-type 1	AT3G42640
Cs_ont_3g027390	144.015	10.5528	1.29281	8.16262	3.27827e-16	2.72122e-15	S-adenosyl-L-methionine-dependent methyltransferases superfamily protein	AT3G44840
Cs_ont_3g021050	540.179	-3.7491	0.45958	-8.15768	3.41522e-16	2.83211e-15	Cytochrome P450	AT4G31940
Cs_ont_6g020240	464.886	-2.62993	0.322701	-8.14972	3.64758e-16	3.02182e-15	serine/threonine-protein kinase-like protein CCR1	AT3G09780
Cs_ont_1g005560	622.539	-3.96976	0.48715	-8.14896	3.67075e-16	3.03802e-15	2-oxoisovalerate dehydrogenase subunit alpha 2, mitochondrial-like	AT5G09300
Cs_ont_1g006350	1490.13	1.3426	0.164864	8.14367	3.83477e-16	3.17065e-15	NAD-dependent protein deacylase	AT5G09230
Cs_ont_5g004480	1263.31	-1.6718	0.20546	-8.13689	4.05554e-16	3.3499e-15	histone-lysine N-methyltransferase ATX3 isoform X2	AT3G61740
Cs_ont_3g030450	144.602	10.5583	1.29797	8.13447	4.13734e-16	3.41412e-15	ANK_REP_REGION domain-containing protein	AT3G18670
Cs_ont_8g002760	2696.76	-1.55412	0.191375	-8.12079	4.63175e-16	3.81835e-15	Actin	AT2G37620
Cs_ont_6g019440	1728.77	-1.3706	0.168813	-8.11904	4.6989e-16	3.86992e-15	Interactor of constitutive active ROPs	AT2G37080
Cs_ont_2g004200	801.835	1.58203	0.194926	8.11605	4.81602e-16	3.96251e-15	Negative regulator of systemic acquired resistance (SNI1)	AT4G18470
Cs_ont_1g014840	298.345	2.82291	0.347918	8.11372	4.90932e-16	4.03533e-15	BAH domain-containing protein	AT5G11470
Cs_ont_7g013910	154.733	4.83047	0.595412	8.11281	4.94642e-16	4.06185e-15	WD_REPEATS_REGION domain-containing protein	AT5G27570
Cs_ont_2g000180	3685.71	-0.943833	0.116503	-8.10139	5.43359e-16	4.45756e-15	Hexosyltransferase	AT5G47780
Cs_ont_7g025740	893.72	-2.73462	0.337637	-8.09931	5.52722e-16	4.52995e-15	protein NRT1/ PTR FAMILY 2.13	AT1G69870
Cs_ont_2g002590	61764.9	3.4306	0.423681	8.09712	5.62732e-16	4.60751e-15	Chlorophyll a-b binding protein, chloroplastic	AT2G34430
Cs_ont_1g027620	2122.64	1.4057	0.173679	8.09366	5.78999e-16	4.73608e-15	Kinesin-like protein	AT3G51150
Cs_ont_3g003880	2088.54	1.23759	0.15294	8.09199	5.86992e-16	4.79681e-15	COP9 signalosome complex subunit 4	AT5G42970
Cs_ont_1g008840	147.686	10.5869	1.30839	8.09156	5.89036e-16	4.80884e-15	NB-ARC domain-containing disease resistance protein	AT3G14470
Cs_ont_8g019980	106.612	-3.60916	0.446087	-8.09071	5.93196e-16	4.83811e-15	AAA domain-containing protein	no_Arabidopsis_hit
Cs_ont_4g025030	174.885	-2.44416	0.302195	-8.08801	6.0648e-16	4.94167e-15	RING-type domain-containing protein	AT5G05810
Cs_ont_7g022010	1846.6	-1.15169	0.142443	-8.0853	6.20119e-16	5.04791e-15	F-box domain-containing protein	AT1G27340
Cs_ont_2g023690	6310.31	1.13497	0.140437	8.08171	6.38624e-16	5.19352e-15	Protein TPLATE	AT3G01780
Cs_ont_5g001450	271.307	11.4649	1.41992	8.07432	6.78561e-16	5.51298e-15	AAI domain-containing protein	AT4G12510
Cs_ont_9g004090	521.874	-1.56894	0.194496	-8.06671	7.22158e-16	5.86152e-15	F-box domain-containing protein	AT4G15475
Cs_ont_7g017200	359.589	-2.83121	0.351045	-8.06508	7.3187e-16	5.93464e-15	Cytochrome P450, putative	AT1G64950
Cs_ont_4g004690	1457.75	-1.0927	0.135621	-8.05706	7.81488e-16	6.33088e-15	Protein kinase domain-containing protein	AT2G25760
Cs_ont_9g002640	1070.55	-1.3937	0.172997	-8.05622	7.86884e-16	6.36847e-15	Dihydrolipoamide acetyltransferase component of pyruvate dehydrogenase complex	AT3G06850
Cs_ont_8g003740	145.55	10.5659	1.31169	8.05517	7.93659e-16	6.41713e-15	Laccase	AT5G60020
Cs_ont_2g016750	950.544	3.02807	0.376398	8.04486	8.63411e-16	6.9744e-15	SNF1-related protein kinase regulatory subunit beta-2-like	AT4G16360
Cs_ont_7g012300	274.911	6.41318	0.797925	8.03732	9.18236e-16	7.41016e-15	Polysacc_synt_4 domain-containing protein	AT4G24910
Cs_ont_1g016520	100.319	-10.1686	1.26542	-8.03575	9.30065e-16	7.49843e-15	G-type lectin S-receptor-like serine/threonine-protein kinase CES101	AT3G16030
Cs_ont_5g030410	987.523	1.33775	0.166507	8.03421	9.41811e-16	7.58586e-15	TFIIIC_delta domain-containing protein	AT3G49400
Cs_ont_7g016240	1530	-1.99724	0.248761	-8.02876	9.84605e-16	7.92296e-15	Protein DETOXIFICATION	AT3G03620
Cs_ont_1g020540	1362.42	-1.75538	0.218653	-8.02817	9.89399e-16	7.95393e-15	Ubiquitin carboxyl-terminal hydrolase	AT1G51710
Cs_ont_6g015600	5744.76	-1.71519	0.213698	-8.02623	1.00511e-15	8.07252e-15	MFS domain-containing protein	AT2G38060
Cs_ont_3g013310	2036.95	2.36936	0.295288	8.02389	1.02451e-15	8.22049e-15	AB hydrolase-1 domain-containing protein	AT3G03990
Cs_ont_6g009540	1884.82	-1.17494	0.146633	-8.01278	1.12143e-15	8.98963e-15	RNA helicase	AT2G35920
Cs_ont_2g012890	486.808	-2.39291	0.298648	-8.01248	1.12418e-15	9.00305e-15	O-fucosyltransferase family protein	AT2G01480
Cs_ont_6g016920	362.874	-2.72375	0.340085	-8.00902	1.15623e-15	9.2509e-15	Protein kinase domain-containing protein	AT3G55550
Cs_ont_4g005410	3407.98	-1.0959	0.136884	-8.00603	1.18475e-15	9.47009e-15	Protein kinase domain-containing protein	AT5G11850
Cs_ont_4g016150	93.6677	-10.069	1.25874	-7.9993	1.25131e-15	9.99266e-15	Receptor-like serine/threonine-protein kinase	AT4G27290
Cs_ont_5g005390	2102.88	-1.91872	0.239921	-7.99731	1.27169e-15	1.01458e-14	Two-component response regulator-like PRR95	AT5G24470
Cs_ont_6g002290	460.09	2.74547	0.343397	7.99504	1.29528e-15	1.03242e-14	Zinc finger AN1 domain-containing stress-associated protein 12	AT3G28210
Cs_ont_3g022030	101.069	10.0404	1.25626	7.99233	1.32416e-15	1.05444e-14	AAA domain-containing protein	no_Arabidopsis_hit
Cs_ont_9g018260	2256.75	1.12067	0.14024	7.9911	1.33741e-15	1.06399e-14	U4/U6 small nuclear ribonucleoprotein PRP4-like protein	AT2G41500
Cs_ont_3g032510	100.437	10.0323	1.25615	7.98656	1.38759e-15	1.10287e-14	SHSP domain-containing protein	AT4G10250
Cs_ont_6g013560	119.382	10.2799	1.28734	7.98538	1.40087e-15	1.11237e-14	Protein LURP-one-related 15	AT5G01750
Cs_ont_1g020000	167.904	3.01648	0.377826	7.98378	1.41918e-15	1.12585e-14	Lactamase_B domain-containing protein	AT3G13800
Cs_ont_2g018620	632.266	-3.09996	0.388621	-7.97683	1.50134e-15	1.1899e-14	Homeobox protein knotted-1-like 1	AT4G22140
Cs_ont_4g007090	1027.04	-1.3118	0.164512	-7.97389	1.53759e-15	1.21749e-14	DNA topoisomerase 2-alpha-like	AT2G25670
Cs_ont_4g010840	158.493	10.6906	1.34207	7.96572	1.64261e-15	1.29942e-14	J domain-containing protein	AT3G13310
Cs_ont_7g026120	278.251	4.04025	0.507352	7.9634	1.67372e-15	1.32279e-14	Protein kinase domain-containing protein	AT1G07570
Cs_ont_2g021770	1349.18	4.69206	0.59003	7.95224	1.83168e-15	1.44627e-14	Cell wall protein	no_Arabidopsis_hit
Cs_ont_1g007430	1324.55	1.18679	0.149357	7.94599	1.9264e-15	1.51963e-14	ATP-dependent DNA helicase	AT1G31360
Cs_ont_3g032780	111.493	5.31021	0.668375	7.94495	1.94267e-15	1.53103e-14	RRM domain-containing protein	AT4G24270
Cs_ont_5g038960	403.904	-2.06416	0.259945	-7.94078	2.00911e-15	1.58192e-14	transmembrane protein adipocyte-associated 1 homolog	AT3G05010
Cs_ont_3g010280	170.773	-9.97287	1.25646	-7.93726	2.06695e-15	1.62594e-14	Glycerol-3-phosphate acyltransferase 3	AT4G01950
Cs_ont_7g028100	9208.97	-0.92724	0.117017	-7.92395	2.30078e-15	1.80819e-14	WD_REPEATS_REGION domain-containing protein	AT3G63460
Cs_ont_5g003730	579.463	1.37104	0.173145	7.91844	2.40502e-15	1.88835e-14	Pentatricopeptide repeat-containing protein At3g61520, mitochondrial	AT5G28370
Cs_ont_6g000430	4657.45	4.21857	0.532788	7.91791	2.41527e-15	1.89463e-14	DUF1336 domain-containing protein	AT3G29180
Cs_ont_5g026210	114.117	-3.70025	0.467368	-7.91721	2.429e-15	1.90362e-14	Molybdopterin synthase sulfur carrier subunit	AT3G01710
Cs_ont_5g036670	2608.72	-1.50563	0.190458	-7.90532	2.67252e-15	2.09252e-14	C2 domain containing protein	AT3G18370
Cs_ont_3g007360	1529.06	-2.77599	0.351271	-7.90269	2.72953e-15	2.13517e-14	R3H domain-containing protein	AT1G18740
Cs_ont_5g049270	1280.64	1.91778	0.242718	7.90128	2.76061e-15	2.15748e-14	1-acyl-sn-glycerol-3-phosphate acyltransferase delta isoform 1	AT1G64355
Cs_ont_7g023450	2342.77	1.16734	0.147749	7.90087	2.76957e-15	2.16247e-14	GLE1-like protein	AT1G13120
Cs_ont_2g018060	112.393	10.1949	1.29051	7.89989	2.79147e-15	2.17755e-14	Unknown protein	no_Arabidopsis_hit
Cs_ont_3g001340	106.85	7.63885	0.966979	7.8997	2.79567e-15	2.17881e-14	Aa_trans domain-containing protein	AT1G47670
Cs_ont_6g001970	458.93	-3.59415	0.455248	-7.89492	2.90509e-15	2.26199e-14	AAA domain-containing protein	AT5G40010
Cs_ont_2g008190	1528.62	-1.38482	0.175419	-7.89432	2.91895e-15	2.27068e-14	Tubulin beta chain	AT5G23860
Cs_ont_4g028740	2471.7	1.78065	0.225597	7.89305	2.94879e-15	2.29178e-14	PPM-type phosphatase domain-containing protein	AT4G28400
Cs_ont_1g001890	1017.22	3.72199	0.471619	7.89195	2.97504e-15	2.31005e-14	Protein kinase domain-containing protein	AT5G10020
Cs_ont_9g012740	2227.87	-1.19903	0.15211	-7.88265	3.20503e-15	2.48633e-14	Vesicle-associated membrane protein, putative	AT1G04760
Cs_ont_7g001710	23396.7	-0.709369	0.0900261	-7.8796	3.2844e-15	2.54556e-14	Clathrin heavy chain	AT3G11130
Cs_ont_8g000650	402.489	-1.54234	0.195758	-7.87883	3.30452e-15	2.5588e-14	Pyridoxal 5'-phosphate synthase subunit PdxS	AT5G01410
Cs_ont_5g025780	3988.02	3.9653	0.503315	7.87838	3.31666e-15	2.56584e-14	LRRNT_2 domain-containing protein	AT1G33590
Cs_ont_2g007090	2686.45	1.18722	0.150779	7.87389	3.43775e-15	2.65707e-14	Derlin	AT4G04860
Cs_ont_5g014830	2201.39	1.67389	0.212634	7.87217	3.48535e-15	2.69139e-14	Unknown protein	AT3G03870
Cs_ont_9g008220	13793.5	-0.924401	0.117492	-7.86777	3.61014e-15	2.78521e-14	Malate dehydrogenase	AT5G43330
Cs_ont_4g004430	1152.86	-1.63727	0.208111	-7.8673	3.62372e-15	2.79312e-14	YebC-related isoform 1	AT2G25830
Cs_ont_9g017280	728.173	1.29015	0.164273	7.85369	4.03986e-15	3.11103e-14	RNA-directed DNA polymerase reverse transcriptase	AT5G04050
Cs_ont_2g012240	957.064	1.52846	0.194691	7.85072	4.13652e-15	3.18255e-14	Sec-independent periplasmic protein translocase	AT1G22970
Cs_ont_7g021340	884.691	1.75868	0.224112	7.84733	4.24985e-15	3.26676e-14	Ureide permease 1	AT2G03590
Cs_ont_2g027500	101.429	10.0451	1.28148	7.83869	4.55281e-15	3.49644e-14	HMG box domain-containing protein	no_Arabidopsis_hit
Cs_ont_7g019340	769.314	1.97636	0.252209	7.83619	4.64416e-15	3.56334e-14	protein FLX-like 3	AT1G55170
Cs_ont_8g015870	3577.34	-6.94523	0.886441	-7.83496	4.68994e-15	3.5952e-14	ABC transporter G family member 11-like	AT1G17840
Cs_ont_8g020720	1494.18	1.04707	0.133797	7.82578	5.04525e-15	3.86404e-14	Chromatin remodeling protein SHL	AT4G39100
Cs_ont_4g024520	1326.22	-8.66927	1.10786	-7.82523	5.06729e-15	3.8774e-14	MFS domain-containing protein	AT3G13050
Cs_ont_9g001240	1043.58	1.72626	0.220682	7.82242	5.1816e-15	3.96126e-14	CTD small phosphatase-like protein 2	AT5G11860
Cs_ont_7g005100	1136.59	-1.40254	0.17931	-7.82183	5.20592e-15	3.97625e-14	Nuclear transcription factor Y subunit B-8	AT3G54970
Cs_ont_2g019270	2914.15	-1.6648	0.212877	-7.82048	5.26236e-15	4.01571e-14	Glutamate receptor	AT1G05200
Cs_ont_9g014990	126.056	10.3609	1.32574	7.81515	5.4899e-15	4.18556e-14	Methyltransf_11 domain-containing protein	AT2G41380
Cs_ont_7g019420	20101.1	-1.29432	0.165643	-7.81393	5.54327e-15	4.22241e-14	Alpha-glucosidase, putative	AT1G68560
Cs_ont_1g002130	105.521	-3.5396	0.453499	-7.80509	5.94603e-15	4.52511e-14	stress enhanced protein 2, chloroplastic	AT2G21970
Cs_ont_8g026240	147.328	9.62088	1.23302	7.80267	6.0611e-15	4.60852e-14	Radical SAM superfamily protein isoform 1	AT3G19615
Cs_ont_5g021190	142.856	10.541	1.35128	7.80075	6.15382e-15	4.67479e-14	UPF0481 protein At3g47200	AT2G28580
Cs_ont_1g016270	755.801	1.73182	0.222044	7.79946	6.21726e-15	4.71872e-14	F-box protein At3g59000	AT3G59230
Cs_ont_2g015530	663.897	-5.49172	0.7052	-7.78746	6.83672e-15	5.1842e-14	Glycosyltransferase	AT1G05680
Cs_ont_4g011180	427.857	-2.03928	0.261901	-7.78648	6.89045e-15	5.22024e-14	O-acyltransferase	AT2G19450
Cs_ont_2g025070	985.35	-3.45402	0.444048	-7.77849	7.33965e-15	5.55556e-14	Zinc finger protein CONSTANS-LIKE 14-like	AT2G33500
Cs_ont_4g028370	744.861	1.50781	0.194095	7.76842	7.94737e-15	6.01016e-14	DAO domain-containing protein	AT2G22650
Cs_ont_3g013510	432.049	-2.59698	0.334323	-7.76787	7.9816e-15	6.03062e-14	Casein kinase II subunit alpha	AT5G67380
Cs_ont_8g027530	1190.16	1.54939	0.199667	7.75985	8.50297e-15	6.41879e-14	Oligopeptide transporter 4	AT5G64410
Cs_ont_3g016470	150.892	4.04923	0.521899	7.75865	8.58398e-15	6.47414e-14	Unknown protein	AT5G27440
Cs_ont_6g009300	120.629	6.17016	0.795284	7.75843	8.59841e-15	6.47921e-14	Unknown protein	AT3G52480
Cs_ont_5g014650	1252.3	-1.85471	0.23919	-7.75415	8.89371e-15	6.69574e-14	Protein quirky	AT5G17980
Cs_ont_5g040630	312.159	-2.50765	0.323508	-7.75143	9.08647e-15	6.83475e-14	UDP-galactose/UDP-glucose transporter 2	AT1G12600
Cs_ont_4g015720	202.105	3.57939	0.462226	7.74381	9.64825e-15	7.25083e-14	DUF295 domain-containing protein	no_Arabidopsis_hit
Cs_ont_2g026600	1370.53	1.2512	0.161589	7.74313	9.69994e-15	7.28318e-14	Ubiquitin-conjugating enzyme E2 36	AT1G78870
Cs_ont_5g030500	514.174	-2.69661	0.348517	-7.7374	1.0147e-14	7.61204e-14	Protein kinase domain-containing protein	AT1G73080
Cs_ont_5g046450	1743.11	2.31117	0.298854	7.73346	1.04665e-14	7.84477e-14	E2F transcription factor-like E2FE	AT3G48160
Cs_ont_2g025000	1193.19	-1.61407	0.208764	-7.73153	1.06265e-14	7.95758e-14	Hydrolase_4 domain-containing protein	AT5G41120
Cs_ont_8g026620	92.1445	9.90878	1.28197	7.72934	1.08107e-14	8.08829e-14	Unknown protein	AT4G37700
Cs_ont_6g003470	146.584	-4.06193	0.525608	-7.72806	1.09195e-14	8.16244e-14	T25B24.5 protein, putative	AT1G61600
Cs_ont_7g014010	1451.91	1.03359	0.133752	7.72769	1.09516e-14	8.1792e-14	TMEM135_C_rich domain-containing protein	AT5G51150
Cs_ont_2g030260	1003.99	-1.76245	0.228479	-7.71381	1.22112e-14	9.11187e-14	F-box domain-containing protein	AT2G26760
Cs_ont_5g048440	140.741	4.43408	0.574851	7.71345	1.22466e-14	9.13015e-14	Protein SPIRAL1-like	AT4G23496
Cs_ont_8g022090	333.211	-2.19091	0.284048	-7.71318	1.2272e-14	9.14099e-14	Metal-nicotianamine transporter like	AT3G27020
Cs_ont_8g013620	2416.45	-1.24316	0.161211	-7.71137	1.24479e-14	9.2638e-14	Ethylene-responsive transcription factor ERF114	AT1G28140
Cs_ont_7g029270	2946.17	-1.53079	0.198704	-7.70387	1.32006e-14	9.8153e-14	Citrate synthase, mitochondrial	AT2G44350
Cs_ont_9g025560	182.87	2.89122	0.375308	7.7036	1.3229e-14	9.82778e-14	MYB transcription factor 4	AT4G25560
Cs_ont_8g027820	4433.98	1.09272	0.1419	7.70065	1.35375e-14	1.00481e-13	Synaptotagmin-1	AT2G20990
Cs_ont_5g013960	264.481	-2.50993	0.32599	-7.69942	1.36687e-14	1.01365e-13	TDBD domain-containing protein	AT3G07255
Cs_ont_6g025690	84.5611	9.784	1.27101	7.69782	1.38403e-14	1.02547e-13	Nodulin-like domain-containing protein	AT2G28120
Cs_ont_5g034110	1298.26	1.89314	0.245936	7.6977	1.38534e-14	1.02555e-13	Mechanosensitive ion channel protein	AT1G78610
Cs_ont_5g018310	2229.51	-1.50845	0.196014	-7.69563	1.40797e-14	1.04138e-13	Lactamase_B domain-containing protein	AT1G08760
Cs_ont_7g011390	210.76	-2.11504	0.274909	-7.69363	1.43019e-14	1.05688e-13	NAC domain-containing protein	AT4G17980
Cs_ont_1g015610	208.15	6.35249	0.825882	7.69177	1.45117e-14	1.07145e-13	Unknown protein	no_Arabidopsis_hit
Cs_ont_3g004330	2809.46	-1.92141	0.249843	-7.69047	1.46597e-14	1.08142e-13	Allene oxide synthase	AT5G42650
Cs_ont_3g018400	505.762	-1.59556	0.207542	-7.68789	1.49576e-14	1.10244e-13	Mediator-associated protein 1	AT3G04930
Cs_ont_1g012380	144.345	-10.6921	1.39111	-7.68604	1.51757e-14	1.11753e-13	Unknown protein	AT3G02645
Cs_ont_7g016950	533.84	1.60187	0.208491	7.68315	1.55224e-14	1.14206e-13	EF-hand domain-containing protein	AT1G64850
Cs_ont_5g008610	224.585	3.31671	0.431992	7.67771	1.61963e-14	1.1906e-13	Pentatricopeptide repeat superfamily protein	AT2G03880
Cs_ont_9g006780	584.952	-1.57196	0.204853	-7.67361	1.67219e-14	1.22817e-13	Non-specific serine/threonine protein kinase	AT4G14580
Cs_ont_3g024190	1464.49	1.37827	0.179642	7.6723	1.68933e-14	1.2386e-13	CBFD_NFYB_HMF domain-containing protein	AT3G12480
Cs_ont_5g048990	2192.52	1.82118	0.237368	7.67238	1.68834e-14	1.2386e-13	Protein kinase domain-containing protein	AT4G23740
Cs_ont_4g017070	2221.89	7.7128	1.00535	7.67174	1.69683e-14	1.24301e-13	(E)-beta-farnesene synthase	AT5G23960
Cs_ont_5g003310	879.238	1.83259	0.238931	7.66996	1.72056e-14	1.2593e-13	AAA_16 domain-containing protein	AT4G29910
Cs_ont_6g014400	4843.98	-2.03498	0.265641	-7.66064	1.85006e-14	1.3529e-13	Pyruvate decarboxylase	AT4G33070
Cs_ont_3g022320	395.375	6.72984	0.878585	7.65985	1.86146e-14	1.35888e-13	Chitinase	AT3G54420
Cs_ont_7g006800	2203.11	1.05086	0.13719	7.65986	1.86142e-14	1.35888e-13	Vacuolar protein sorting, putative	AT3G54860
Cs_ont_5g010150	1043.43	1.75695	0.229532	7.65449	1.94079e-14	1.41557e-13	Pentatricopeptide repeat-containing protein	AT4G02820
Cs_ont_2g026080	990.713	-1.54639	0.202203	-7.64772	2.04579e-14	1.49086e-13	O-linked n-acetylglucosamine transferase, ogt, putative	AT2G43040
Cs_ont_1g000040	663.887	1.91938	0.250989	7.64728	2.05271e-14	1.49207e-13	Plus3 domain-containing protein	AT5G08430
Cs_ont_3g003700	786.064	-1.1264	0.147296	-7.64717	2.05454e-14	1.49207e-13	tRNA 4-demethylwyosine synthase (AdoMet-dependent)	AT1G75200
Cs_ont_4g010260	85.7639	9.80455	1.28211	7.64718	2.05437e-14	1.49207e-13	SWIM-type domain-containing protein	no_Arabidopsis_hit
Cs_ont_5g033270	112.629	3.23663	0.423244	7.6472	2.0541e-14	1.49207e-13	Integrase catalytic domain-containing protein	no_Arabidopsis_hit
Cs_ont_6g007390	3105.96	1.40469	0.183812	7.64198	2.13901e-14	1.55207e-13	Protein kinase domain-containing protein	AT5G03730
Cs_ont_2g027510	4182.83	-1.3925	0.182287	-7.63907	2.188e-14	1.58625e-13	Protein kinase domain-containing protein	AT1G28440
Cs_ont_5g050420	4071.34	-1.00442	0.131535	-7.63616	2.23804e-14	1.62113e-13	protein GPR107	AT5G42090
Cs_ont_5g001320	120.726	5.73749	0.75161	7.6336	2.28288e-14	1.65219e-13	SPX domain-containing protein	AT2G45130
Cs_ont_8g004290	946.164	1.27417	0.167009	7.62935	2.35937e-14	1.70609e-13	Zinc finger, C6HC-type	AT3G09690
Cs_ont_9g022300	1873.77	7.15543	0.938558	7.62385	2.46219e-14	1.77891e-13	PGG domain-containing protein	no_Arabidopsis_hit
Cs_ont_5g031570	639.886	-1.84917	0.243273	-7.60122	2.93359e-14	2.11767e-13	Starch synthase, chloroplastic/amyloplastic	AT5G24300
Cs_ont_3g025300	824.492	1.19879	0.15803	7.58582	3.30379e-14	2.38286e-13	Protein kinase domain-containing protein	AT3G59350
Cs_ont_1g002400	426.74	2.52571	0.33362	7.57063	3.71409e-14	2.6765e-13	Disease resistance RPP13-like protein 4	AT5G45500
Cs_ont_8g003340	533.239	-2.36634	0.312685	-7.5678	3.79584e-14	2.73307e-13	Methyl-CpG-binding domain-containing protein 7-like	AT5G59800
Cs_ont_2g001430	7359.62	-3.36055	0.444436	-7.56139	3.98797e-14	2.86895e-13	CSC1-like protein At1g62320	AT4G22120
Cs_ont_4g010120	1898.39	-1.22808	0.162595	-7.55299	4.25366e-14	3.05487e-13	Serine O-acetyltransferase	AT5G56760
Cs_ont_8g008940	134.175	4.57597	0.605841	7.55309	4.25044e-14	3.05487e-13	Peptidase A1 domain-containing protein	AT3G52500
Cs_ont_5g022470	404.808	-3.81653	0.505475	-7.55038	4.3398e-14	3.11407e-13	RPW8 domain-containing protein	AT5G66900
Cs_ont_7g022790	625.057	-1.74457	0.23161	-7.53233	4.98427e-14	3.57348e-13	death-associated protein kinase 1-like	AT3G01750
Cs_ont_2g032170	641.982	-1.48003	0.196808	-7.52015	5.47137e-14	3.91936e-13	Armadillo repeat-containing protein 8	AT1G51350
Cs_ont_8g001550	110.346	4.40606	0.585921	7.51988	5.48269e-14	3.92413e-13	serine/threonine-protein kinase pakD	AT5G59050
Cs_ont_3g008830	1813.38	7.79911	1.03716	7.51965	5.49251e-14	3.92782e-13	4-coumarate--CoA ligase	AT1G21540
Cs_ont_4g026590	482.942	2.01415	0.268194	7.51005	5.91045e-14	4.22311e-13	flavonoid 3-O-glucosyltransferase-like	AT5G17050
Cs_ont_1g004570	960.941	-1.59084	0.211849	-7.50932	5.94337e-14	4.24303e-13	WD_REPEATS_REGION domain-containing protein	AT1G48870
Cs_ont_2g035350	11543.5	0.819859	0.10923	7.50581	6.10487e-14	4.35463e-13	Tubulin alpha chain	AT5G19770
Cs_ont_3g001820	173.993	5.74386	0.765756	7.50091	6.33786e-14	4.517e-13	UPF0496 protein isoform X1	AT1G20180
Cs_ont_8g026520	1779.35	-1.13726	0.151624	-7.50058	6.35379e-14	4.52452e-13	Magnesium transporter	AT3G19640
Cs_ont_5g005710	416.81	1.5963	0.212837	7.50012	6.37602e-14	4.53651e-13	Pentatricopeptide repeat	AT4G01570
Cs_ont_2g020940	244.244	5.78325	0.771759	7.49359	6.70124e-14	4.75986e-13	NADH:ubiquinone reductase (non-electrogenic)	AT2G20800
Cs_ont_7g015590	1668.68	-1.90693	0.254472	-7.49369	6.69659e-14	4.75986e-13	Protein kinase domain-containing protein	AT3G58760
Cs_ont_4g019720	1104.38	1.53071	0.204277	7.49332	6.71542e-14	4.76591e-13	BPI1 domain-containing protein	AT1G04970
Cs_ont_1g019860	903.247	-1.28115	0.170984	-7.49277	6.74345e-14	4.78177e-13	Serine/threonine-protein phosphatase	AT5G63870
Cs_ont_2g004680	391.149	-1.9112	0.255633	-7.47636	7.64113e-14	5.41376e-13	C3H1-type domain-containing protein	AT2G33835
Cs_ont_1g015640	79.3002	9.69217	1.29658	7.4752	7.70872e-14	5.45246e-13	C2H2-type domain-containing protein	AT1G67035
Cs_ont_4g019760	1640.59	1.36597	0.182731	7.4753	7.70275e-14	5.45246e-13	Cell division protein FtsZ	AT5G55280
Cs_ont_3g006480	363.918	2.64781	0.354246	7.47449	7.75012e-14	5.47714e-13	TCP domain-containing protein	no_Arabidopsis_hit
Cs_ont_9g028240	196.888	-3.26271	0.436646	-7.47221	7.88616e-14	5.56861e-13	SLT domain-containing protein	AT1G16290
Cs_ont_6g002650	79.4941	9.69345	1.29795	7.46829	8.12426e-14	5.73193e-13	F-box protein CPR1	AT4G12560
Cs_ont_9g003510	729.806	1.87815	0.25151	7.4675	8.1732e-14	5.76162e-13	YqgFc domain-containing protein	AT3G52905
Cs_ont_4g000220	174.06	3.24639	0.434775	7.46683	8.21499e-14	5.78624e-13	Unknown protein	AT2G21080
Cs_ont_2g034010	150.835	10.6175	1.42252	7.46391	8.39923e-14	5.91106e-13	Protein NRT1/ PTR FAMILY 7.1-like	AT5G19640
Cs_ont_9g006070	281.274	2.20525	0.295601	7.46021	8.63862e-14	6.07446e-13	Pentatricopeptide repeat-containing protein	AT3G22690
Cs_ont_9g002910	703.996	2.28708	0.30679	7.45486	8.99607e-14	6.32053e-13	Pentatricopeptide repeat-containing protein At3g62540, mitochondrial	AT3G06920
Cs_ont_3g005060	226.755	-5.08812	0.682642	-7.45357	9.08497e-14	6.37766e-13	Alpha-amylase	AT4G25000
Cs_ont_8g022280	1380.24	1.89083	0.253696	7.45313	9.11524e-14	6.39358e-13	ATP-dependent Clp protease proteolytic subunit	AT1G11750
Cs_ont_4g026210	843.121	2.87916	0.386392	7.45138	9.23671e-14	6.47338e-13	4-coumarate--CoA ligase	AT1G51680
Cs_ont_2g034530	226.724	3.57494	0.480048	7.44704	9.54553e-14	6.68425e-13	Pentatricopeptide repeat-containing protein At1g31920	AT1G08070
Cs_ont_2g021870	78.2651	9.67286	1.29948	7.44361	9.79675e-14	6.85447e-13	Hexosyltransferase	AT3G28340
Cs_ont_4g024310	1017.9	1.46277	0.196676	7.43743	1.02663e-13	7.17702e-13	Heparanase-like protein 3	AT5G34940
Cs_ont_8g012010	577.733	2.43264	0.327114	7.43668	1.03244e-13	7.21168e-13	neurofilament medium polypeptide-like	AT1G04030
Cs_ont_2g011200	1170.06	-1.65307	0.222324	-7.43544	1.04224e-13	7.27408e-13	Phorbol-ester/DAG-type domain-containing protein	AT3G46800
Cs_ont_7g020610	635.142	5.04633	0.679961	7.4215	1.158e-13	8.07531e-13	RING-type E3 ubiquitin transferase	AT1G68940
Cs_ont_5g044790	397.568	1.82862	0.246633	7.41435	1.22224e-13	8.51625e-13	Aa_trans domain-containing protein	AT2G39890
Cs_ont_6g006130	1228.42	-1.75506	0.236894	-7.40864	1.27599e-13	8.88341e-13	Cytochrome P450, putative	AT2G40890
Cs_ont_9g006820	396.056	-2.98586	0.403062	-7.40793	1.28288e-13	8.92396e-13	Protein kinase domain-containing protein	AT2G23770
Cs_ont_1g005510	189.411	2.87067	0.387571	7.40684	1.29341e-13	8.98978e-13	Intron maturase, type II family protein	AT1G74350
Cs_ont_3g031610	539.161	2.58697	0.349419	7.40364	1.32503e-13	9.20198e-13	40S ribosomal protein S2	AT1G58380
Cs_ont_4g019030	1610.98	-4.48011	0.605158	-7.40321	1.32927e-13	9.22382e-13	Geranylgeranyl diphosphate synthase	AT4G36810
Cs_ont_5g041070	411.359	4.39145	0.593551	7.3986	1.37623e-13	9.54182e-13	Guard cell S-type anion channel SLAC1-like	AT1G12480
Cs_ont_3g011260	518.62	-2.12898	0.287932	-7.39406	1.4241e-13	9.86554e-13	VQ domain-containing protein	AT1G78310
Cs_ont_5g046080	200.647	5.50552	0.744617	7.39376	1.42731e-13	9.87966e-13	RING-type domain-containing protein	AT2G42360
Cs_ont_5g009580	1639.13	1.87999	0.254281	7.39335	1.43176e-13	9.89888e-13	transcription termination factor MTERF4, chloroplastic	AT4G02990
Cs_ont_8g021860	1350.51	1.37092	0.185428	7.39329	1.43244e-13	9.89888e-13	BTB/POZ domain-containing protein At1g63850-like	AT1G63850
Cs_ont_3g001630	5229.37	-3.29343	0.445699	-7.38937	1.4753e-13	1.01867e-12	Plastocyanin	AT1G20340
Cs_ont_8g002500	528.776	1.51611	0.205298	7.38494	1.5252e-13	1.05226e-12	factor of DNA methylation 4-like isoform X2	AT1G13790
Cs_ont_4g013010	1702.48	-1.11242	0.15064	-7.38461	1.52901e-13	1.05403e-12	RNA helicase	AT1G48650
Cs_ont_3g022820	68.5024	9.47972	1.28407	7.38257	1.55258e-13	1.0694e-12	Ubiquitin-protein ligase, putative	AT3G06240
Cs_ont_6g012140	1446.12	1.80225	0.244356	7.37551	1.63718e-13	1.12675e-12	PQ-loop repeat family protein / transmembrane family protein, putative isoform 3	AT2G40935
Cs_ont_9g003900	108.143	-5.57548	0.756159	-7.37343	1.66295e-13	1.14355e-12	Inosine-uridine preferring nucleoside hydrolase family protein isoform 1	AT5G18860
Cs_ont_5g047080	824.731	1.87372	0.254282	7.36868	1.72331e-13	1.18409e-12	J domain-containing protein	AT3G47940
Cs_ont_2g002900	966.931	-1.06283	0.144255	-7.36774	1.73542e-13	1.19144e-12	SH3 domain-containing protein 3	AT4G18060
Cs_ont_2g034390	888.825	2.15618	0.292722	7.36599	1.75838e-13	1.20622e-12	ZT_dimer domain-containing protein	AT3G58060
Cs_ont_7g004920	572.072	1.45068	0.197074	7.36108	1.82422e-13	1.25036e-12	Two-component response regulator-like PRR37	AT5G02810
Cs_ont_9g017640	600.747	-2.75511	0.374422	-7.3583	1.86274e-13	1.27573e-12	Malonyl-CoA:anthocyanidin 5-O-glucoside-6''-O-malonyltransferase	AT3G29590
Cs_ont_7g024970	492.479	1.65969	0.225884	7.34754	2.01888e-13	1.38154e-12	N-acetyltransferase domain-containing protein	AT1G24040
Cs_ont_2g029170	816.216	-1.77525	0.241695	-7.345	2.05757e-13	1.40687e-12	Lipase_GDSL domain-containing protein	AT3G27950
Cs_ont_4g005180	1131.84	1.33374	0.181751	7.33829	2.16334e-13	1.47799e-12	BRISC and BRCA1-A complex member 1	AT4G32960
Cs_ont_5g003800	398.203	1.81642	0.247934	7.32624	2.36706e-13	1.61586e-12	RING-type domain-containing protein	AT2G46160
Cs_ont_2g025430	2117.44	1.59472	0.217699	7.32536	2.38256e-13	1.62512e-12	Sialyltransferase-like protein	AT1G08660
Cs_ont_6g004280	1097.91	-3.27291	0.446972	-7.32241	2.43562e-13	1.65997e-12	Protein kinase domain-containing protein	AT5G38210
Cs_ont_1g016990	1547.86	8.47241	1.1571	7.32211	2.441e-13	1.66229e-12	protein NRT1/ PTR FAMILY 1.2-like	AT1G52190
Cs_ont_9g003970	270.994	3.77878	0.516341	7.31839	2.50958e-13	1.70761e-12	Endo/exonuclease/phosphatase domain-containing protein	AT3G21530
Cs_ont_5g001400	1005.15	-1.9688	0.269127	-7.31549	2.56445e-13	1.74353e-12	GRAS domain-containing protein	AT4G00150
Cs_ont_6g009190	875.199	1.4375	0.19655	7.31367	2.59938e-13	1.76586e-12	lipid droplet-associated hydrolase	AT3G11620
Cs_ont_2g027380	1698.1	-1.47768	0.202056	-7.31318	2.60891e-13	1.7709e-12	Prohibitin-2	AT5G44150
Cs_ont_2g032130	1297.55	1.26725	0.173401	7.30822	2.70702e-13	1.83602e-12	Nuclear transcription factor Y subunit A-1-like protein	AT5G12840
Cs_ont_4g018320	893.283	-2.82163	0.38637	-7.30292	2.81581e-13	1.90827e-12	Biopterin transport-related protein BT1	AT5G54860
Cs_ont_1g008540	153.405	-3.05816	0.418893	-7.30058	2.86538e-13	1.9403e-12	Chloroplast envelope membrane protein	AT4G31040
Cs_ont_5g036760	629.357	1.74168	0.23865	7.29807	2.91916e-13	1.97513e-12	Kinesin-like protein	AT1G18410
Cs_ont_1g005020	66.7091	9.44238	1.29427	7.29551	2.97533e-13	2.01151e-12	Unknown protein	no_Arabidopsis_hit
Cs_ont_1g006280	577.867	-1.60982	0.221141	-7.27961	3.3478e-13	2.26151e-12	Prenylcys_lyase domain-containing protein	AT5G63910
Cs_ont_8g028450	1475.38	1.9021	0.261359	7.27772	3.39514e-13	2.29165e-12	Alanine--tRNA ligase	AT5G22800
Cs_ont_5g040680	1146.25	3.61311	0.496675	7.27459	3.47466e-13	2.34345e-12	(R)-mandelonitrile lyase	AT1G12570
Cs_ont_9g023100	332.444	-4.3276	0.594976	-7.27357	3.5011e-13	2.35939e-12	PKS_ER domain-containing protein	AT5G61510
Cs_ont_1g023360	6301.99	3.03813	0.417871	7.2705	3.58172e-13	2.41179e-12	Calcium-transporting ATPase	AT4G37640
Cs_ont_3g018700	90.5913	9.88177	1.36007	7.26565	3.71236e-13	2.49776e-12	Transcription factor MYB3	AT4G09460
Cs_ont_4g016950	77.9384	9.66465	1.33031	7.26494	3.73192e-13	2.50891e-12	CCHC-type domain-containing protein	no_Arabidopsis_hit
Cs_ont_7g026930	134.308	2.89436	0.398716	7.2592	3.89385e-13	2.61568e-12	Unknown protein	AT2G03310
Cs_ont_3g010720	5472.31	-2.09134	0.288275	-7.25467	4.02627e-13	2.70248e-12	AP2/ERF domain-containing protein	AT1G78080
Cs_ont_5g020360	95.2502	6.51115	0.897879	7.2517	4.11562e-13	2.76025e-12	ADP-ribosyl cyclase/cyclic ADP-ribose hydrolase	AT1G57650
Cs_ont_9g004980	63.0532	9.36014	1.29208	7.24426	4.34792e-13	2.91373e-12	F-box protein At5g49610	AT1G47790
Cs_ont_5g017770	3728.73	-0.801655	0.110671	-7.2436	4.36935e-13	2.92576e-12	Bromo domain-containing protein	AT1G05910
Cs_ont_3g013710	531.161	-1.59658	0.220526	-7.23987	4.49112e-13	3.00491e-12	Cytochrome P450, putative	AT4G37370
Cs_ont_1g000580	3389.86	1.52305	0.210463	7.2367	4.59737e-13	3.07355e-12	AP2/ERF domain-containing protein	AT1G78080
Cs_ont_3g003980	818.143	1.26815	0.175299	7.23424	4.68129e-13	3.12717e-12	PlsC domain-containing protein	AT1G80950
Cs_ont_4g000930	4110.06	-0.915423	0.126633	-7.22894	4.86775e-13	3.24916e-12	Glyco_trans_2-like domain-containing protein	AT4G31590
Cs_ont_3g022630	1249.26	1.38256	0.191289	7.2276	4.91603e-13	3.27878e-12	Replication protein A subunit	AT4G19130
Cs_ont_2g033230	66.6831	9.4414	1.3077	7.21985	5.20467e-13	3.46854e-12	C1_2 domain-containing protein	no_Arabidopsis_hit
Cs_ont_5g012170	1945.2	-1.32452	0.183683	-7.2109	5.55833e-13	3.7013e-12	Protein CHROMATIN REMODELING 8	AT2G18760
Cs_ont_4g012920	727.213	-2.41141	0.334504	-7.20891	5.64033e-13	3.75294e-12	Protein DETOXIFICATION	AT5G52450
Cs_ont_5g001220	13587.8	-0.789604	0.109588	-7.20522	5.79522e-13	3.85295e-12	CCR4-NOT transcription complex subunit 1-like	AT1G02080
Cs_ont_4g014440	1055.92	-1.16133	0.161244	-7.20235	5.91848e-13	3.93179e-12	beta-glucuronosyltransferase GlcAT14B-like	AT3G15350
Cs_ont_4g010200	738.273	-1.45611	0.20237	-7.19527	6.23354e-13	4.13783e-12	Acyl-[acyl-carrier-protein]--UDP-N-acetylglucosamine O-acyltransferase	AT4G29540
Cs_ont_6g003250	180.629	-3.60597	0.501194	-7.19477	6.25639e-13	4.14972e-12	Unknown protein	no_Arabidopsis_hit
Cs_ont_7g020120	619.211	-1.5794	0.219625	-7.19135	6.41528e-13	4.25176e-12	Abhydrolase_3 domain-containing protein	AT1G26120
Cs_ont_3g012730	2295.02	-1.49535	0.208023	-7.18836	6.55723e-13	4.34242e-12	Amino acid permease 6	AT5G49630
Cs_ont_9g026430	143.65	-3.12743	0.435125	-7.18743	6.60225e-13	4.3688e-12	UDP-N-acetylmuramate--L-alanine ligase	no_Arabidopsis_hit
Cs_ont_3g010560	138.021	5.09148	0.708998	7.18124	6.90801e-13	4.56754e-12	Protein FAR1-RELATED SEQUENCE 5	AT4G38180
Cs_ont_2g023170	653.764	1.73993	0.242375	7.17864	7.04058e-13	4.65154e-12	Cystinosin-like protein	AT5G40670
Cs_ont_2g010550	646.976	9.29324	1.29479	7.17739	7.1056e-13	4.69081e-12	F-box domain-containing protein	AT4G20190
Cs_ont_7g020380	2685.65	-1.36006	0.189567	-7.17457	7.25361e-13	4.78477e-12	6-phosphogluconate dehydrogenase, decarboxylating	AT3G02360
Cs_ont_9g018610	92.4648	6.46802	0.903532	7.15859	8.1511e-13	5.37258e-12	NAC domain-containing protein	no_Arabidopsis_hit
Cs_ont_7g003500	2029.72	2.04225	0.28552	7.15274	8.50649e-13	5.60244e-12	AB hydrolase-1 domain-containing protein	AT3G10840
Cs_ont_2g020070	20634.3	-1.16647	0.163162	-7.14916	8.73121e-13	5.74594e-12	Xyloglucan endotransglucosylase/hydrolase	AT4G03210
Cs_ont_7g019140	653.669	-1.41655	0.198209	-7.14674	8.88635e-13	5.84347e-12	Alpha/Beta hydrolase fold containing protein	AT3G19970
Cs_ont_5g006840	2798.62	0.925772	0.129577	7.14457	9.02809e-13	5.93204e-12	EB_dh domain-containing protein	AT3G62370
Cs_ont_1g019320	319.7	3.22265	0.45109	7.14414	9.05607e-13	5.94578e-12	Nodulation-signaling pathway 1 protein, putative	AT3G13840
Cs_ont_4g015610	5045.19	-1.15529	0.161732	-7.14325	9.11512e-13	5.97989e-12	Cyclic nucleotide-gated ion channel, putative	AT5G54250
Cs_ont_5g036250	65.7259	9.4202	1.31904	7.14169	9.21896e-13	6.0433e-12	Terpene synthase	AT5G23960
Cs_ont_7g014730	288.25	3.78037	0.529414	7.14067	9.28787e-13	6.08374e-12	Cyclic nucleotide-binding domain-containing protein	AT5G53130
Cs_ont_9g023960	151.312	5.95508	0.834075	7.13974	9.35045e-13	6.11997e-12	PMEI domain-containing protein	AT5G62350
Cs_ont_2g018900	5718.46	0.850155	0.119205	7.1319	9.89926e-13	6.47413e-12	aspartic proteinase A1-like	AT1G11910
Cs_ont_3g000080	636.398	-2.17318	0.304878	-7.12802	1.01822e-12	6.65403e-12	Unknown protein	no_Arabidopsis_hit
Cs_ont_2g028350	1009.26	1.33543	0.187449	7.1242	1.04685e-12	6.8358e-12	ABC transporter B family member 26, chloroplastic	AT1G70610
Cs_ont_8g016030	60.6827	-9.44156	1.32638	-7.1183	1.09263e-12	7.1292e-12	Glycosyltransferase	AT2G36790
Cs_ont_7g000970	335.88	-2.71157	0.38128	-7.11175	1.14584e-12	7.47062e-12	L-gulonolactone oxidase	AT2G46760
Cs_ont_1g009070	1526.93	-0.936015	0.131756	-7.10414	1.21076e-12	7.88775e-12	Mediator of RNA polymerase II transcription subunit 8	AT2G03070
Cs_ont_5g019360	709.827	2.47299	0.348544	7.0952	1.29168e-12	8.40838e-12	Trigger_N domain-containing protein	AT2G30695
Cs_ont_4g009420	3918.89	1.4106	0.198921	7.09129	1.32863e-12	8.64227e-12	Glucan endo-1,3-beta-D-glucosidase	AT5G56590
Cs_ont_4g028600	4159.72	-0.864674	0.122043	-7.08498	1.39068e-12	9.03885e-12	Tr-type G domain-containing protein	AT1G06220
Cs_ont_3g014950	123.902	3.43193	0.48449	7.08359	1.40467e-12	9.12275e-12	AB hydrolase-1 domain-containing protein	AT3G05600
Cs_ont_7g026660	199.824	-4.01394	0.567377	-7.07456	1.49928e-12	9.72972e-12	Methyltransf_11 domain-containing protein	AT1G69523
Cs_ont_9g018510	164.325	2.36633	0.334725	7.06946	1.55542e-12	1.00863e-11	PRKR-interacting protein 1	AT2G15270
Cs_ont_4g005110	1317.1	-0.884921	0.125332	-7.06062	1.65763e-12	1.07408e-11	myb-like protein D	AT1G55340
Cs_ont_5g013020	3524.08	-2.74885	0.389512	-7.05717	1.6993e-12	1.10023e-11	Photosystem I reaction center subunit IV	AT2G20260
Cs_ont_6g015790	688.945	2.59454	0.368247	7.04564	1.8461e-12	1.19436e-11	O-fucosyltransferase family protein	AT2G37980
Cs_ont_4g018290	76.1374	9.63374	1.36736	7.04549	1.84803e-12	1.19469e-11	Protein MAINTENANCE OF MERISTEMS	AT1G32120
Cs_ont_5g008590	1642	-2.79693	0.396988	-7.04538	1.84955e-12	1.19475e-11	HMA domain-containing protein	AT5G27690
Cs_ont_2g026270	3993.52	-1.18035	0.167709	-7.03808	1.94904e-12	1.25806e-11	60S ribosomal protein L11	AT2G42740
Cs_ont_4g026530	1990.01	1.19127	0.169275	7.03751	1.95704e-12	1.26226e-11	Adenosylmethionine-8-amino-7-oxononanoate transaminases	AT5G57590
Cs_ont_1g010870	498.149	1.1873	0.168826	7.03266	2.02634e-12	1.30595e-11	Magnesium transporter	AT1G16010
Cs_ont_3g010270	850.673	-1.31557	0.18733	-7.02274	2.17558e-12	1.40106e-11	Glutaredoxin domain-containing protein/DEP domain-containing protein/DUF547 domain-containing protein	AT4G08550
Cs_ont_7g029040	982.138	1.9731	0.281025	7.0211	2.20132e-12	1.41655e-11	O-fucosyltransferase family protein	AT2G44500
Cs_ont_6g010640	340.913	-1.60946	0.229543	-7.01159	2.35628e-12	1.51511e-11	Homeobox domain-containing protein	AT5G06710
Cs_ont_3g009370	925.325	-1.34916	0.192446	-7.01057	2.37342e-12	1.52497e-11	TPR_REGION domain-containing protein	AT4G08320
Cs_ont_5g032200	146.166	2.5909	0.369813	7.00598	2.45267e-12	1.57469e-11	Ubiquitin carboxyl-terminal hydrolase family protein isoform 1	AT1G79120
Cs_ont_8g011280	521.579	2.42897	0.346864	7.00267	2.51132e-12	1.61111e-11	GPI-anchor transamidase family protein	AT1G08750
Cs_ont_2g007840	4732.32	9.22357	1.3172	7.00243	2.51564e-12	1.61265e-11	cationic amino acid transporter 1-like	AT4G21120
Cs_ont_7g026140	1416.23	1.10364	0.15777	6.99524	2.64796e-12	1.69618e-11	UDP-galactose transporter, putative	AT1G14360
Cs_ont_6g025170	304.137	2.64698	0.37841	6.99501	2.65241e-12	1.69774e-11	omega-hydroxypalmitate O-feruloyl transferase	AT1G65450
Cs_ont_3g000570	1770.57	-1.59454	0.228021	-6.99296	2.69148e-12	1.72144e-11	AT-hook motif nuclear-localized protein	AT2G33620
Cs_ont_9g027220	68.0058	9.46834	1.35555	6.98487	2.85113e-12	1.82217e-11	Bidirectional sugar transporter SWEET	AT5G53190
Cs_ont_5g005010	530.692	-3.31496	0.474998	-6.97889	2.9752e-12	1.90002e-11	Cytochrome P450	AT3G61880
Cs_ont_1g014340	91.6761	6.60828	0.947746	6.97263	3.11068e-12	1.98503e-11	Protein phosphatase Slingshot 1 like	AT1G15385
Cs_ont_8g014640	637.257	-1.49475	0.214405	-6.97162	3.1331e-12	1.99783e-11	POLIIIAc domain-containing protein	AT2G13840
Cs_ont_2g012320	1145.94	1.42674	0.204928	6.96214	3.35143e-12	2.13542e-11	FAD/NAD(P)-binding oxidoreductase isoform 1	AT2G01100
Cs_ont_4g018550	303.545	-3.48773	0.500983	-6.96177	3.36024e-12	2.13942e-11	1-acyl-sn-glycerol-3-phosphate acyltransferase	no_Arabidopsis_hit
Cs_ont_2g017610	101.411	3.20283	0.460597	6.95364	3.55979e-12	2.26476e-11	Calcium-binding protein, putative	AT5G47540
Cs_ont_5g017400	318.146	-1.56169	0.224732	-6.94915	3.67495e-12	2.33626e-11	Glutathione peroxidase	AT2G31570
Cs_ont_5g024640	172.51	-4.26659	0.614564	-6.94247	3.85311e-12	2.44767e-11	Hydroxycinnamoyl-CoA shikimate/quinate hydroxycinnamoyl transferase	AT5G48930
Cs_ont_3g010100	2531.65	-1.39585	0.201072	-6.94202	3.86528e-12	2.45355e-11	Eukaryotic translation initiation factor 5	AT1G77840
Cs_ont_4g006860	213.098	5.90103	0.850119	6.94141	3.88202e-12	2.46232e-11	Unknown protein	AT1G52780
Cs_ont_1g023980	452.38	1.95207	0.281226	6.9413	3.88514e-12	2.46244e-11	Protein CONSERVED IN THE GREEN LINEAGE AND DIATOMS 27, chloroplastic	AT5G67370
Cs_ont_5g046440	1300.49	1.46599	0.211325	6.93712	4.0018e-12	2.53447e-11	Pentatricopeptide repeat-containing protein At1g74900, mitochondrial	AT1G74900
Cs_ont_3g016210	2899.34	-0.988358	0.142553	-6.93327	4.11231e-12	2.6025e-11	Mitochondrial Rho GTPase	AT5G27540
Cs_ont_6g011020	3324.64	-0.918636	0.132532	-6.93143	4.16608e-12	2.63455e-11	Helicase, putative	AT3G12810
Cs_ont_5g045150	801.135	1.35039	0.19484	6.93075	4.18614e-12	2.64525e-11	Plant intracellular Ras-group-related LRR protein 9	AT5G05850
Cs_ont_7g011360	1845.05	0.995098	0.143604	6.92947	4.22429e-12	2.66736e-11	MND1-interacting protein 1	AT2G35330
Cs_ont_7g000560	1158.98	-1.05007	0.151586	-6.92724	4.2912e-12	2.70757e-11	BTB/POZ and MATH domain-containing 3-like protein	AT2G39760
Cs_ont_4g012040	499.077	1.31226	0.189548	6.92311	4.41836e-12	2.78572e-11	Telo_bind domain-containing protein	AT5G06310
Cs_ont_8g025680	57.3496	9.22442	1.33286	6.92078	4.49165e-12	2.8298e-11	UPF0481 protein At3g47200-like	AT5G22540
Cs_ont_7g006380	1980.66	-0.920613	0.13325	-6.90892	4.88367e-12	3.07449e-11	E3 ubiquitin-protein ligase WAV3	AT2G38970
Cs_ont_6g003390	680.651	1.12823	0.16334	6.90728	4.94024e-12	3.10777e-11	Rab-GAP TBC domain-containing protein	AT5G15930
Cs_ont_5g007970	1789.81	0.980744	0.142	6.90666	4.96207e-12	3.11918e-11	AB hydrolase-1 domain-containing protein	AT4G02340
Cs_ont_3g020940	1137.39	-1.86485	0.270201	-6.9017	5.1384e-12	3.2276e-11	Glycerol-3-phosphate acyltransferase, chloroplastic	AT1G32200
Cs_ont_6g025590	55.017	9.1639	1.328	6.9005	5.18199e-12	3.25256e-11	RNase H domain-containing protein	no_Arabidopsis_hit
Cs_ont_7g012340	4695.68	0.887306	0.128642	6.8975	5.29269e-12	3.31956e-11	Acetolactate synthase	AT3G48560
Cs_ont_4g010640	4633.94	1.52575	0.221237	6.89644	5.332e-12	3.34173e-11	Amino_oxidase domain-containing protein	AT4G29720
Cs_ont_3g014640	1960.74	1.37115	0.19895	6.89191	5.50483e-12	3.44748e-11	RING/U-box protein, putative isoform 1	AT3G05670
Cs_ont_2g012380	244.825	-3.44238	0.49981	-6.88737	5.6833e-12	3.55661e-11	Unknown protein	AT5G17350
Cs_ont_5g015080	1355.86	-1.81442	0.2635	-6.88586	5.74406e-12	3.59196e-11	GATA-type domain-containing protein	AT3G60530
Cs_ont_7g018450	58.3902	9.2482	1.34448	6.87865	6.04225e-12	3.77562e-11	Pectate_lyase_3 domain-containing protein	AT3G57790
Cs_ont_8g003060	597.457	-1.713	0.249095	-6.87687	6.11798e-12	3.82011e-11	NAD(P)-bd_dom domain-containing protein	AT5G59290
Cs_ont_7g004530	1972.33	1.39567	0.202973	6.87617	6.14839e-12	3.83625e-11	Proline--tRNA ligase, cytoplasmic	AT3G62120
Cs_ont_1g001690	73.3256	9.57776	1.39344	6.87346	6.26615e-12	3.90683e-11	DUF4220 domain-containing protein	AT5G45480
Cs_ont_8g019730	249.677	3.23261	0.470376	6.8724	6.3132e-12	3.93325e-11	AAA domain-containing protein	AT2G16570
Cs_ont_1g014030	58.7887	9.25938	1.35062	6.85564	7.0995e-12	4.41986e-11	TPR_REGION domain-containing protein	AT5G20190
Cs_ont_5g005220	460.559	-1.66998	0.243814	-6.84939	7.41633e-12	4.61369e-11	heterogeneous nuclear ribonucleoprotein R-like	AT4G00830
Cs_ont_2g031460	53.0632	9.11205	1.33197	6.84105	7.86154e-12	4.88344e-11	AAI domain-containing protein	no_Arabidopsis_hit
Cs_ont_5g006910	2034.22	-0.840797	0.122904	-6.84109	7.8593e-12	4.88344e-11	DEAD-box ATP-dependent RNA helicase	AT2G47330
Cs_ont_9g010110	930.96	1.41792	0.207278	6.8407	7.88056e-12	4.89164e-11	histone-lysine N-methyltransferase family member SUVH9-like	AT4G13460
Cs_ont_7g025270	656.191	-2.74954	0.40211	-6.83778	8.04273e-12	4.98863e-11	ZnMc domain-containing protein	AT1G24140
Cs_ont_8g029240	1967.91	1.37036	0.200555	6.83285	8.3244e-12	5.15953e-11	Inhibitor_I29 domain-containing protein	AT4G35350
Cs_ont_6g025380	1193.48	1.10341	0.161564	6.82959	8.51599e-12	5.2744e-11	Pyrrolidone-carboxylate peptidase	AT1G56700
Cs_ont_2g017550	243.292	3.27469	0.479564	6.82849	8.5816e-12	5.31113e-11	Cytochrome b561 and DOMON domain-containing protein	AT2G04850
Cs_ont_6g003480	3074.9	-2.04677	0.299772	-6.82774	8.62606e-12	5.33472e-11	Tryptophan synthase	AT5G38530
Cs_ont_1g020940	1258.55	1.5799	0.231487	6.825	8.79238e-12	5.43359e-11	DDT domain-containing protein	AT5G08630
Cs_ont_5g004370	337.339	2.02891	0.297285	6.82481	8.80415e-12	5.43687e-11	DYW_deaminase domain-containing protein	AT4G01030
Cs_ont_9g010900	81.7685	9.73365	1.4289	6.81197	9.62724e-12	5.9408e-11	Protein NRT1/ PTR FAMILY 5.5	AT2G38100
Cs_ont_2g020550	124.993	3.7763	0.554472	6.81062	9.71815e-12	5.99251e-11	Receptor-like serine/threonine-protein kinase	AT2G19130
Cs_ont_9g023380	357.319	2.64802	0.388858	6.80973	9.77818e-12	6.02511e-11	Phenolic glucoside malonyltransferase 1	AT3G29590
Cs_ont_7g020680	163.974	3.97262	0.583428	6.8091	9.82126e-12	6.04723e-11	UDP-glycosyltransferase 89A2-like	AT5G03490
Cs_ont_4g023470	115.374	-3.84932	0.56538	-6.80838	9.87022e-12	6.07293e-11	Pentatricopeptide repeat superfamily protein, putative	no_Arabidopsis_hit
Cs_ont_5g001680	324.961	5.65977	0.831325	6.80814	9.88707e-12	6.07885e-11	Protein NRT1/ PTR FAMILY 7.3	AT1G32450
Cs_ont_5g034140	281.345	3.97801	0.584328	6.80784	9.90716e-12	6.08675e-11	WD_REPEATS_REGION domain-containing protein	no_Arabidopsis_hit
Cs_ont_1g019100	576.801	-2.38232	0.350149	-6.80375	1.0193e-11	6.25782e-11	Unknown protein	AT1G72510
Cs_ont_5g013810	389.072	1.39379	0.20497	6.79997	1.04643e-11	6.41967e-11	Endoplasmic reticulum transmembrane protein	AT5G48660
Cs_ont_5g011610	406.827	-1.50245	0.221135	-6.79428	1.08854e-11	6.67317e-11	F-box domain-containing protein	AT4G03030
Cs_ont_4g022460	96.3257	-2.54457	0.374615	-6.79249	1.10218e-11	6.75186e-11	Transmembrane protein	AT1G19240
Cs_ont_5g012680	708.922	-1.05006	0.154651	-6.78987	1.12232e-11	6.86523e-11	TPR_REGION domain-containing protein	AT5G20190
Cs_ont_6g011860	886.02	-1.53202	0.225631	-6.78996	1.12167e-11	6.86523e-11	Glycosyltransferase	AT1G22360
Cs_ont_1g021450	599.772	1.58511	0.233466	6.78947	1.12544e-11	6.87935e-11	Unknown protein	AT5G65250
Cs_ont_2g035750	306.247	2.07342	0.305573	6.78534	1.1581e-11	7.07381e-11	PPR domain-containing protein/PPR_2 domain-containing protein	AT5G56310
Cs_ont_9g024460	2361.76	0.911018	0.134301	6.78341	1.17373e-11	7.16407e-11	Exostosin domain-containing protein	AT5G62220
Cs_ont_7g028470	2014.22	-1.4472	0.213355	-6.78304	1.17676e-11	7.17739e-11	zinc finger A20 and AN1 domain-containing stress-associated protein 5-like	AT3G12630
Cs_ont_1g002560	816.29	-1.95891	0.289073	-6.77653	1.23098e-11	7.50263e-11	Cytochrome P450 family protein	AT4G39490
Cs_ont_3g014850	629.404	-1.86927	0.276079	-6.77076	1.28108e-11	7.80235e-11	Pectinesterase	AT3G05620
Cs_ont_7g021460	2256.65	8.47858	1.25237	6.77005	1.2874e-11	7.83515e-11	ULP_PROTEASE domain-containing protein	no_Arabidopsis_hit
Cs_ont_4g008840	2109.86	-3.02581	0.447033	-6.76865	1.29994e-11	7.90575e-11	AP2/ERF domain-containing protein	AT5G11590
Cs_ont_4g020730	1794.79	1.41183	0.208653	6.76642	1.32011e-11	8.02267e-11	Ribosomal RNA small subunit methyltransferase B	AT1G55870
Cs_ont_6g014430	751.226	1.37472	0.203484	6.75591	1.41937e-11	8.61967e-11	Pentatricopeptide repeat-containing protein At2g26790, mitochondrial	AT2G26790
Cs_ont_8g011680	1902.48	-0.870966	0.129018	-6.75074	1.47088e-11	8.92602e-11	Serine/threonine-protein phosphatase PP1	AT2G39840
Cs_ont_1g009080	942.512	1.3888	0.20573	6.75057	1.47266e-11	8.93037e-11	RING-CH-type domain-containing protein	AT1G50440
Cs_ont_3g013270	1853.3	1.37353	0.203522	6.7488	1.49075e-11	9.03358e-11	N-terminal acetyltransferase A, auxiliary subunit	AT1G27460
Cs_ont_3g004880	410.554	1.74984	0.259322	6.74773	1.50173e-11	9.09354e-11	Intraflagellar transport protein	no_Arabidopsis_hit
Cs_ont_1g025290	3338.43	-0.79094	0.117237	-6.74648	1.5147e-11	9.16552e-11	TMEM131_like domain-containing protein	AT5G66820
Cs_ont_8g008380	169.951	2.77032	0.411396	6.73394	1.65131e-11	9.98496e-11	mRNA-decapping enzyme-like protein	AT1G08370
Cs_ont_7g009320	1589.16	-1.41679	0.210404	-6.73365	1.65455e-11	9.99739e-11	AMMECR1 domain-containing protein	AT2G38710
Cs_ont_3g001410	4553.5	-0.94162	0.139961	-6.72773	1.72333e-11	1.03914e-10	Ubiquitin-like domain-containing protein	AT5G42220
Cs_ont_7g015970	5619.92	8.63081	1.28287	6.72772	1.72347e-11	1.03914e-10	Tyrosine decarboxylase	AT2G20340
Cs_ont_9g028100	1700.7	1.6516	0.245485	6.72788	1.72153e-11	1.03914e-10	Inosine-5'-monophosphate dehydrogenase	AT1G16350
Cs_ont_6g013280	625.881	-1.78901	0.266108	-6.72288	1.78171e-11	1.07278e-10	Non-specific serine/threonine protein kinase	AT5G01820
Cs_ont_7g028350	1097.82	-1.90681	0.28363	-6.72287	1.7818e-11	1.07278e-10	cycloartenol-C-24-methyltransferase	AT5G13710
Cs_ont_4g003490	249.205	1.79129	0.266484	6.72194	1.79324e-11	1.07858e-10	Pentatricopeptide repeat superfamily protein	AT5G11310
Cs_ont_5g014900	2133.09	1.02807	0.152943	6.72187	1.79401e-11	1.07858e-10	Glutamate dehydrogenase	AT5G18170
Cs_ont_9g027740	912.462	1.41765	0.210945	6.72048	1.81126e-11	1.08818e-10	Molybdenum cofactor sulfurase	AT1G16540
Cs_ont_8g013350	1834.89	1.45074	0.215894	6.71971	1.82088e-11	1.09317e-10	Protein MEI2-like 4	AT5G61960
Cs_ont_3g002390	1298.43	2.39136	0.355991	6.71747	1.84913e-11	1.10934e-10	C2H2-type domain-containing protein	AT1G75710
Cs_ont_8g022100	155.714	10.6637	1.58751	6.71729	1.8514e-11	1.10992e-10	Unknown protein	no_Arabidopsis_hit
Cs_ont_2g009380	72.8612	8.60507	1.28139	6.71544	1.87498e-11	1.12325e-10	alpha-glucosidase	AT5G11720
Cs_ont_9g027480	54.1961	9.14366	1.36188	6.714	1.89366e-11	1.13364e-10	Cyclic nucleotide-binding domain-containing protein	AT5G53130
Cs_ont_2g018100	1550.37	1.92589	0.286853	6.71387	1.89535e-11	1.13384e-10	GDSL esterase/lipase At2g04570	AT2G04570
Cs_ont_5g007000	857.498	2.12584	0.316675	6.71302	1.9064e-11	1.13964e-10	PMR5N domain-containing protein	AT3G62390
Cs_ont_7g004460	2357.52	1.08277	0.16139	6.70906	1.95882e-11	1.17015e-10	Beta-hexosaminidase	AT3G55260
Cs_ont_9g000660	1389.62	4.07048	0.607373	6.70178	2.05903e-11	1.22914e-10	Polygalacturonase	AT1G48100
Cs_ont_4g016980	212.354	1.89904	0.283378	6.70146	2.06354e-11	1.23096e-10	polyadenylate-binding protein-interacting protein 11-like	AT1G32790
Cs_ont_1g001140	1045.9	1.19207	0.177911	6.70035	2.07921e-11	1.23943e-10	CID domain-containing protein	AT5G10060
Cs_ont_1g010010	662.6	1.42994	0.213449	6.69919	2.09573e-11	1.24839e-10	Unknown protein	AT2G24530
Cs_ont_7g021350	1062.16	-1.65489	0.247181	-6.69507	2.1557e-11	1.28321e-10	PHB domain-containing protein	AT2G03510
Cs_ont_2g026690	120.839	6.38773	0.95428	6.69378	2.17484e-11	1.29368e-10	ABC transporter domain-containing protein	AT1G53270
Cs_ont_4g020110	242.521	5.52031	0.825588	6.68651	2.28549e-11	1.35854e-10	A2L_zn_ribbon domain-containing protein	AT5G55570
Cs_ont_3g017610	542.599	1.99012	0.297677	6.68551	2.30118e-11	1.3669e-10	FRIGIDA-like protein	no_Arabidopsis_hit
Cs_ont_8g002260	226.779	-6.70462	1.00324	-6.683	2.341e-11	1.38958e-10	Abscisic acid 8'-hydroxylase 2	AT2G29090
Cs_ont_9g002960	1364.14	-1.1427	0.171124	-6.67759	2.42897e-11	1.44078e-10	Xyloglucan 6-xylosyltransferase	AT4G02500
Cs_ont_4g001140	825.903	4.89528	0.733206	6.67654	2.44642e-11	1.4501e-10	Peptidase A1 domain-containing protein	AT5G10770
Cs_ont_1g012670	326.078	2.51376	0.376757	6.67209	2.52186e-11	1.49273e-10	Non-reducing end alpha-L-arabinofuranosidase	AT5G26120
Cs_ont_5g011080	86.4841	6.51589	0.976589	6.67209	2.52187e-11	1.49273e-10	beta-carotene isomerase D27, chloroplastic-like	AT1G03055
Cs_ont_5g032780	129.817	3.65625	0.548655	6.66403	2.66415e-11	1.57584e-10	Protein kinase domain-containing protein	AT1G53700
Cs_ont_6g001800	6473.24	-1.07795	0.161807	-6.66196	2.70201e-11	1.59711e-10	Mitochondrial outer membrane protein porin of 34 kDa	AT3G01280
Cs_ont_4g008000	1041.21	1.61732	0.243021	6.65506	2.83192e-11	1.67272e-10	UBC core domain-containing protein	AT3G24515
Cs_ont_2g015230	294.895	2.11302	0.317581	6.6535	2.86208e-11	1.68935e-10	Unknown protein	AT3G07510
Cs_ont_2g005920	1851.72	-1.75346	0.263563	-6.65292	2.87325e-11	1.69476e-10	calmodulin-binding protein 60 D-like	AT5G57580
Cs_ont_1g022640	809.081	2.91514	0.438254	6.65171	2.89706e-11	1.7076e-10	Transcription factor GTE2	AT5G10550
Cs_ont_4g025640	2236.03	1.54196	0.232057	6.64475	3.03734e-11	1.78903e-10	Protein ALTERED PHOSPHATE STARVATION RESPONSE 1	AT2G19090
Cs_ont_7g006510	450.725	-1.38075	0.207822	-6.64393	3.05419e-11	1.7977e-10	Protein kinase domain-containing protein	AT2G39110
Cs_ont_8g002540	2504.05	1.55143	0.233583	6.64187	3.09722e-11	1.82175e-10	Protein kinase domain-containing protein	AT1G07570
Cs_ont_2g017300	582.428	2.65578	0.399939	6.64047	3.12695e-11	1.83795e-10	Zinc finger CCCH domain-containing protein 18	AT2G05160
Cs_ont_7g022140	551.052	-1.17074	0.176348	-6.6388	3.16242e-11	1.85751e-10	Fe2OG dioxygenase domain-containing protein	AT1G11780
Cs_ont_4g018980	2122.02	-1.45944	0.220022	-6.63316	3.28567e-11	1.92856e-10	Aconitate hydratase	AT2G05710
Cs_ont_1g011750	71.5151	4.80651	0.724737	6.63207	3.31009e-11	1.94153e-10	Protein kinase domain-containing protein	AT3G16030
Cs_ont_8g016280	2638.92	1.29287	0.19498	6.63076	3.33965e-11	1.95751e-10	transcription initiation factor TFIID subunit 1-like	AT1G32750
Cs_ont_5g023670	122.842	6.49885	0.980882	6.62551	3.46045e-11	2.0269e-10	ADP-ribosyl cyclase/cyclic ADP-ribose hydrolase	AT4G11170
Cs_ont_1g006420	44.8206	8.86732	1.33884	6.62316	3.51593e-11	2.05797e-10	AAA domain-containing protein	no_Arabidopsis_hit
Cs_ont_2g034540	822.532	-7.52304	1.13709	-6.61606	3.68887e-11	2.15679e-10	Transmembrane protein	AT2G31940
Cs_ont_5g028370	1882.47	1.30803	0.197706	6.61602	3.68988e-11	2.15679e-10	DUF4101 domain-containing protein	AT3G19180
Cs_ont_1g000710	398.357	3.30865	0.500263	6.61383	3.74502e-11	2.1875e-10	Mannan endo-1,4-beta-mannosidase	AT2G22230
Cs_ont_7g017660	244.489	2.24911	0.340287	6.60945	3.85763e-11	2.25171e-10	F-box protein At3g07870	AT3G23880
Cs_ont_1g007060	1242.55	-1.04364	0.157933	-6.60812	3.89238e-11	2.27042e-10	Iron-sulfur clusters transporter atm1, mitochondrial	AT5G58270
Cs_ont_7g017050	12021.5	-1.40684	0.212938	-6.6068	3.92713e-11	2.2891e-10	Non-specific phospholipase C3	AT3G03520
Cs_ont_6g023690	1336.71	-1.2121	0.183539	-6.60405	4.00066e-11	2.33035e-10	GDT1 family protein	AT5G36290
Cs_ont_7g006190	14653.9	-1.62769	0.246491	-6.60347	4.01632e-11	2.33785e-10	Aquaporin PIP2-2	AT3G54820
Cs_ont_2g011180	663.645	-1.23251	0.186747	-6.59986	4.11549e-11	2.39392e-10	DUF1218 domain-containing protein	AT1G13380
Cs_ont_4g010540	347.663	3.00799	0.456456	6.58987	4.40199e-11	2.55881e-10	GATA-type domain-containing protein	AT4G26150
Cs_ont_2g015480	713.159	2.10084	0.318853	6.58872	4.43628e-11	2.57696e-10	Rhodanese-like domain-containing protein 4A, chloroplastic	AT3G25480
Cs_ont_7g009410	603.379	2.28332	0.346726	6.58537	4.53739e-11	2.63388e-10	Cationic amino acid transporter 6 like	AT3G10600
Cs_ont_6g006170	48.3304	-9.11317	1.38408	-6.58427	4.5713e-11	2.65173e-10	Mediator of RNA polymerase II transcription subunit 15a-like	AT2G10440
Cs_ont_4g005540	771.341	-2.01657	0.306308	-6.58348	4.59547e-11	2.66392e-10	LEA_2 domain-containing protein	AT5G11890
Cs_ont_5g049780	232.368	2.11876	0.321926	6.5815	4.65724e-11	2.69787e-10	Cellulose synthase-like protein	AT4G23990
Cs_ont_3g024500	5817.11	-3.52944	0.536994	-6.57258	4.94499e-11	2.86259e-10	Sulfotransferase	AT5G07010
Cs_ont_3g008600	1059.45	-1.03019	0.156861	-6.56755	5.11507e-11	2.95901e-10	BTB domain-containing protein	AT4G08455
Cs_ont_2g012560	6727.37	1.00957	0.15373	6.56714	5.1291e-11	2.96384e-10	HMA domain-containing protein	AT1G23000
Cs_ont_9g004270	724.634	1.48637	0.226336	6.5671	5.13046e-11	2.96384e-10	Protein ABCI12, chloroplastic	AT3G21580
Cs_ont_2g004700	4138.45	-2.75713	0.419897	-6.5662	5.1615e-11	2.97972e-10	Auxin-repressed 12.5 kDa protein	AT1G28330
Cs_ont_4g020000	5159.15	1.50454	0.229174	6.56502	5.20249e-11	3.00133e-10	COR domain-containing protein	AT5G55540
Cs_ont_2g021760	1557.46	-0.899491	0.13703	-6.56417	5.23218e-11	3.01639e-10	PPM-type phosphatase domain-containing protein	AT4G03415
Cs_ont_5g004950	1402.74	2.46942	0.376355	6.56142	5.32966e-11	3.07048e-10	Unknown protein	AT3G61870
Cs_ont_1g003900	1040.82	0.941083	0.143593	6.55383	5.60798e-11	3.22861e-10	trihelix transcription factor GT-2-like	AT1G76880
Cs_ont_7g022670	215.581	2.55476	0.389847	6.55324	5.6302e-11	3.23919e-10	Unknown protein	AT1G67570
Cs_ont_3g018170	758.92	-1.18902	0.181567	-6.54864	5.80616e-11	3.33815e-10	S-adenosylmethionine-dependent methyltransferase, putative	AT3G05100
Cs_ont_4g010740	45.3237	8.88263	1.35654	6.54799	5.83161e-11	3.35049e-10	NB-ARC domain-containing disease resistance protein, putative	no_Arabidopsis_hit
Cs_ont_5g011750	45	8.87345	1.35565	6.54555	5.92773e-11	3.40339e-10	WAT1-related protein	AT4G08290
Cs_ont_5g002220	627.189	1.36326	0.208282	6.54528	5.93832e-11	3.40715e-10	Glyoxylate/hydroxypyruvate reductase HPR3	AT2G45630
Cs_ont_4g022670	5050.15	-0.950681	0.145258	-6.54479	5.95778e-11	3.41598e-10	1-phosphatidylinositol-3-phosphate 5-kinase	AT4G33240
Cs_ont_8g024840	243.355	-2.03871	0.31185	-6.53747	6.25691e-11	3.58505e-10	PI-PLC X domain-containing protein At5g67130-like	AT1G49740
Cs_ont_5g028960	779.073	-1.42263	0.217779	-6.53244	6.47063e-11	3.70499e-10	protein NRDE2 homolog	AT3G17740
Cs_ont_7g021070	2944.06	-8.41878	1.2899	-6.5267	6.72351e-11	3.84716e-10	UDP-arabinopyranose mutase	AT3G08900
Cs_ont_2g004220	297.35	-2.03154	0.311659	-6.51846	7.10327e-11	4.0617e-10	GDSL esterase/lipase	AT5G45960
Cs_ont_5g033090	1627.55	1.49415	0.22944	6.51216	7.40776e-11	4.23021e-10	Interactor of constitutive active ROPs 4	AT1G78430
Cs_ont_7g020070	248.266	2.54229	0.390392	6.51216	7.40801e-11	4.23021e-10	tRNA-uridine aminocarboxypropyltransferase	AT2G41750
Cs_ont_7g025290	938.188	-2.10123	0.322732	-6.51077	7.47684e-11	4.26661e-10	NADPH-dependent codeinone reductase 1-1	AT1G59950
Cs_ont_1g025850	1418.46	-1.14985	0.176724	-6.50647	7.69385e-11	4.38451e-10	BTB/POZ domain-containing protein	AT5G66560
Cs_ont_6g006460	4526.28	0.907221	0.139433	6.50651	7.6916e-11	4.38451e-10	RING-type E3 ubiquitin transferase	AT2G40830
Cs_ont_5g047530	2076.42	1.05322	0.161998	6.50141	7.95724e-11	4.53153e-10	HVA22-like protein	AT1G74520
Cs_ont_5g043530	1162.91	-1.00136	0.154058	-6.49989	8.03803e-11	4.57445e-10	Poly(U)-specific endoribonuclease-B like	AT4G17100
Cs_ont_4g024130	2095.32	1.0364	0.159575	6.49474	8.31781e-11	4.73047e-10	synaptotagmin-5-like	AT1G05500
Cs_ont_7g006640	2807.62	0.824423	0.127119	6.48542	8.84846e-11	5.02887e-10	Peptidase_M28 domain-containing protein	AT5G20660
Cs_ont_4g025000	1720.67	1.12819	0.173973	6.48487	8.88056e-11	5.0437e-10	Aamy domain-containing protein	AT2G39930
Cs_ont_5g014450	545.919	-1.44504	0.223082	-6.47761	9.31887e-11	5.28907e-10	CS domain-containing protein	AT3G03773
Cs_ont_3g015610	389.294	2.11261	0.326261	6.47522	9.46744e-11	5.36977e-10	SANT domain-containing protein	AT1G09040
Cs_ont_8g008780	1206.41	-3.76569	0.581649	-6.47417	9.53377e-11	5.40375e-10	Short-chain dehydrogenase/reductase SDR	AT3G51680
Cs_ont_2g016590	3452.22	-1.03667	0.160369	-6.4643	1.01771e-10	5.76452e-10	Acetyl-CoA C-acetyltransferase	AT5G48230
Cs_ont_7g023520	110.9	2.73479	0.423155	6.46285	1.02747e-10	5.8159e-10	LEA_2 domain-containing protein	AT3G26350
Cs_ont_5g017030	51.4776	9.06888	1.40325	6.46275	1.0282e-10	5.8161e-10	salutaridinol 7-O-acetyltransferase-like	AT3G26040
Cs_ont_3g006560	553.354	1.69433	0.262222	6.46144	1.03712e-10	5.86264e-10	ZF-HD dimerization-type domain-containing protein	AT4G24660
Cs_ont_2g007620	20705.3	-1.59792	0.247329	-6.46073	1.042e-10	5.88623e-10	Auxin response factor	AT1G30330
Cs_ont_2g024510	4114.11	0.771395	0.119405	6.46033	1.04476e-10	5.89787e-10	Metal-nicotianamine transporter like	AT3G27020
Cs_ont_1g026960	433.08	2.59129	0.401755	6.44993	1.11904e-10	6.31298e-10	Pentatricopeptide repeat-containing protein At5g66500, mitochondrial	AT5G66500
Cs_ont_2g013790	3604.11	-2.0003	0.310155	-6.44935	1.12328e-10	6.33265e-10	RNA-dependent RNA polymerase	AT1G14790
Cs_ont_7g026860	733.283	1.45283	0.225278	6.44906	1.12547e-10	6.34077e-10	SET domain-containing protein	AT1G14030
Cs_ont_1g002520	336.485	-4.99918	0.775592	-6.44563	1.15122e-10	6.48146e-10	caffeic acid 3-O-methyltransferase-like	AT5G54160
Cs_ont_2g005890	2794.65	-1.36956	0.212582	-6.44249	1.17526e-10	6.61244e-10	TF-B3 domain-containing protein	AT4G32010
Cs_ont_3g019290	45.3566	8.88434	1.37974	6.43916	1.20138e-10	6.75487e-10	DNA-directed RNA polymerase subunit	AT4G35800
Cs_ont_1g000700	1078.34	-1.7491	0.272013	-6.4302	1.27438e-10	7.1605e-10	Mannan endo-1,4-beta-mannosidase	no_Arabidopsis_hit
Cs_ont_2g000770	581.526	1.28397	0.199721	6.42882	1.28595e-10	7.22071e-10	Ras-related protein RABA5a	AT5G47520
Cs_ont_9g000490	1647.01	0.994297	0.154711	6.42682	1.30297e-10	7.3114e-10	Proteasome assembly chaperone 4 like	AT1G48170
Cs_ont_7g015020	60.5326	6.78767	1.05631	6.42586	1.31126e-10	7.35303e-10	Coumarin 8-geranyltransferase 1, chloroplastic	AT2G18950
Cs_ont_5g017150	3335.65	-1.15552	0.180013	-6.41911	1.37074e-10	7.68144e-10	2-isopropylmalate synthase	AT1G18500
Cs_ont_1g027350	40.0147	8.70437	1.3561	6.41868	1.37459e-10	7.69791e-10	DUF295 domain-containing protein	no_Arabidopsis_hit
Cs_ont_2g027030	53.6187	-7.42931	1.15772	-6.41721	1.38797e-10	7.76762e-10	Pentatricopeptide repeat-containing protein At4g13650	AT3G58590
Cs_ont_1g021150	4380.21	0.781615	0.121858	6.41416	1.41598e-10	7.9139e-10	Protein suppressor of gene silencing 3	AT5G23570
Cs_ont_1g024910	668.018	-4.64972	0.724911	-6.4142	1.41565e-10	7.9139e-10	Lipase_3 domain-containing protein	AT5G67050
Cs_ont_2g006040	616.754	2.23909	0.349461	6.40727	1.48149e-10	8.27454e-10	Ubiquitin-protein ligase, putative	AT1G61350
Cs_ont_5g009480	724.329	1.70827	0.26696	6.39898	1.56423e-10	8.73083e-10	U-box domain-containing protein 11-like	AT1G08315
Cs_ont_4g018150	52.1783	9.08794	1.42076	6.39654	1.58941e-10	8.86553e-10	F-box/LRR-repeat protein At2g29930	AT3G49150
Cs_ont_5g003430	259.305	3.3721	0.52731	6.39491	1.60637e-10	8.95419e-10	Protein kinase domain-containing protein	AT2G46050
Cs_ont_7g005530	117.5	-2.69864	0.422103	-6.39334	1.62305e-10	9.04118e-10	Carboxypeptidase	AT2G35770
Cs_ont_7g013930	346.926	-2.74192	0.428923	-6.39257	1.63122e-10	9.0807e-10	Superoxide dismutase	AT5G51100
Cs_ont_2g008330	1494.21	-2.00878	0.314268	-6.39192	1.63816e-10	9.11326e-10	FAD-binding PCMH-type domain-containing protein	AT4G20840
Cs_ont_1g029560	2900.66	1.2926	0.202305	6.38934	1.66608e-10	9.26248e-10	MLO-like protein	AT5G65970
Cs_ont_5g001200	284.481	-2.63628	0.41268	-6.38819	1.67857e-10	9.32578e-10	GATA transcription factor	AT3G60530
Cs_ont_4g026080	340.938	-2.02903	0.317829	-6.38403	1.72489e-10	9.57679e-10	Histone H4	AT1G07660
Cs_ont_9g025310	3980.62	-1.37974	0.216139	-6.38359	1.72981e-10	9.59777e-10	DUF4005 domain-containing protein	AT5G62070
Cs_ont_3g025070	3122.23	-1.16588	0.182657	-6.38288	1.73793e-10	9.63646e-10	Fn3_like domain-containing protein	AT5G64570
Cs_ont_6g025190	40.058	8.70682	1.36425	6.38212	1.74652e-10	9.67772e-10	Flowering locus T	AT1G65480
Cs_ont_3g013290	44.5591	-8.99541	1.41047	-6.37758	1.79909e-10	9.96246e-10	Protein ABERRANT PANICLE ORGANIZATION 1	AT5G43190
Cs_ont_5g010770	1104.42	1.18986	0.186702	6.37301	1.85354e-10	1.02572e-09	Bax inhibitor-1 family protein	AT3G63310
Cs_ont_6g016960	662.687	-1.37775	0.216277	-6.37029	1.88669e-10	1.04338e-09	glucose-induced degradation protein 4 homolog	AT2G37680
Cs_ont_8g007730	1364.1	-1.04053	0.163519	-6.36335	1.97406e-10	1.09098e-09	Hydrolase_4 domain-containing protein	AT5G22460
Cs_ont_5g001280	1283.83	-0.9184	0.144501	-6.35567	2.0752e-10	1.14613e-09	Zf-met domain-containing protein	AT5G61190
Cs_ont_7g023260	793.142	-1.90868	0.300353	-6.35478	2.08722e-10	1.15201e-09	RRM domain-containing protein	AT1G13190
Cs_ont_5g006270	5855.4	-1.08918	0.171595	-6.3474	2.18978e-10	1.20782e-09	SBP-type domain-containing protein	AT2G47070
Cs_ont_7g022800	616.905	1.30914	0.206278	6.34649	2.2029e-10	1.21426e-09	Pentatricopeptide repeat-containing protein At3g04130, mitochondrial	AT3G04130
Cs_ont_5g033720	1614.59	8.13168	1.28174	6.34425	2.2351e-10	1.23121e-09	RNA-dependent RNA polymerase	AT1G14790
Cs_ont_5g030830	5213.42	-0.723564	0.114066	-6.34339	2.24768e-10	1.23733e-09	Major facilitator superfamily domain-containing protein 5	AT4G27720
Cs_ont_6g015820	302.749	1.9694	0.310491	6.34286	2.25534e-10	1.24073e-09	Tr-type G domain-containing protein	AT2G37970
Cs_ont_8g006640	859.358	1.21095	0.19096	6.34134	2.27769e-10	1.25221e-09	DUF1785 domain-containing protein	AT2G27880
Cs_ont_5g021010	1119.98	2.50017	0.394378	6.33953	2.30464e-10	1.2662e-09	Beta-hexosaminidase	AT1G05590
Cs_ont_6g026030	53.631	-6.05752	0.955734	-6.33808	2.32649e-10	1.27737e-09	Zinc finger, FYVE/PHD-type	AT1G09520
Cs_ont_8g010200	638.592	-3.20931	0.506522	-6.33598	2.35833e-10	1.294e-09	Pathogenesis-related protein PR-4A	AT3G04720
Cs_ont_5g004220	69.1139	8.52849	1.3461	6.33572	2.36237e-10	1.29454e-09	Protein kinase domain-containing protein	AT5G41730
Cs_ont_6g012180	62.9421	7.46154	1.17769	6.33575	2.36193e-10	1.29454e-09	transcription elongation factor TFIIS-like	AT2G38560
Cs_ont_3g016150	1358.95	1.74312	0.275289	6.33197	2.42052e-10	1.32554e-09	Protein kinase domain-containing protein	AT1G72300
Cs_ont_7g017840	44.963	8.87444	1.4027	6.32669	2.50481e-10	1.3708e-09	C2 domain-containing protein	AT3G04360
Cs_ont_4g016620	294.672	-3.54866	0.561065	-6.32488	2.53436e-10	1.38518e-09	Linalool synthase	AT5G23960
Cs_ont_9g001290	331.664	-1.34856	0.213214	-6.32489	2.53409e-10	1.38518e-09	Carnitinyl-CoA dehydratase	AT4G16210
Cs_ont_1g018350	424.336	1.74286	0.275627	6.32325	2.5612e-10	1.39894e-09	Lipase, GDSL	AT1G53940
Cs_ont_5g022560	295.902	-2.17789	0.34462	-6.31968	2.62102e-10	1.43068e-09	NB-ARC domain-containing protein	no_Arabidopsis_hit
Cs_ont_6g025160	426.24	-2.12357	0.336152	-6.31729	2.66195e-10	1.45208e-09	KAT8 regulatory NSL complex subunit 2	AT2G31600
Cs_ont_7g004790	904.985	1.29375	0.205201	6.30482	2.8853e-10	1.5729e-09	SET domain-containing protein	AT3G55080
Cs_ont_7g016700	191.549	-2.10143	0.333311	-6.30471	2.88729e-10	1.57296e-09	tRNA (Guanine-N(7)-)-methyltransferase	AT5G17660
Cs_ont_7g017210	892.144	1.87793	0.297994	6.30188	2.94048e-10	1.60091e-09	cytochrome P450 89A2-like	AT1G64950
Cs_ont_5g007260	1955.89	1.3381	0.212419	6.29933	2.98938e-10	1.62648e-09	TPR_REGION domain-containing protein	AT2G47440
Cs_ont_4g008780	570.298	-1.7861	0.2836	-6.29795	3.01604e-10	1.63993e-09	sugar transport protein 14-like	AT1G77210
Cs_ont_7g009710	780.815	-1.91983	0.304945	-6.29565	3.06108e-10	1.66334e-09	Core-2/I-branching beta-1,6-N-acetylglucosaminyltransferase family protein, putative isoform 1	AT3G52060
Cs_ont_7g016710	1725.7	-2.03943	0.324038	-6.29378	3.0983e-10	1.68248e-09	Unknown protein	no_Arabidopsis_hit
Cs_ont_2g012270	751.658	-3.22976	0.513404	-6.29087	3.15688e-10	1.71318e-09	Protein DETOXIFICATION	AT1G15170
Cs_ont_7g005750	967.149	1.40457	0.223393	6.28743	3.22773e-10	1.7505e-09	Thioredoxin domain-containing protein	AT3G54960
Cs_ont_3g002520	5840.21	-0.789507	0.125622	-6.28478	3.28328e-10	1.77948e-09	Filament-like plant protein 4	AT1G19835
Cs_ont_4g002480	1118.38	1.84206	0.293292	6.28062	3.37226e-10	1.82653e-09	SPX domain-containing protein	AT2G26660
Cs_ont_4g024220	420.18	-1.34432	0.214149	-6.2775	3.44063e-10	1.86237e-09	RING-type domain-containing protein	AT1G75400
Cs_ont_6g017830	2189.98	-0.766682	0.122265	-6.27068	3.59479e-10	1.94456e-09	Arf-GAP domain-containing protein	AT3G53710
Cs_ont_9g027040	713.935	-1.85241	0.295534	-6.26801	3.65687e-10	1.97687e-09	BED-type domain-containing protein	AT1G79740
Cs_ont_7g005670	156.182	2.45863	0.392432	6.26512	3.72543e-10	2.01264e-09	Pentatricopeptide repeat-containing protein	AT3G26782
Cs_ont_8g011260	101.768	2.72156	0.434939	6.25733	3.91629e-10	2.11439e-09	Disease resistance RPP13-like protein 4	AT3G50950
Cs_ont_5g002870	635.231	1.32562	0.211939	6.25473	3.98214e-10	2.14857e-09	HIT-type domain-containing protein	AT5G63830
Cs_ont_5g012350	364.218	-1.79264	0.286673	-6.25328	4.01929e-10	2.16722e-09	Glutathione gamma-glutamylcysteinyltransferase	AT5G44070
Cs_ont_6g024710	1763.37	-1.10765	0.177246	-6.24923	4.12488e-10	2.22273e-09	phospholipase A(1) LCAT3 isoform X1	AT3G03310
Cs_ont_5g035080	48.5581	8.9833	1.43786	6.24767	4.16613e-10	2.24353e-09	Germin-like protein	AT5G39120
Cs_ont_4g016820	100.609	-2.26712	0.363337	-6.23971	4.38385e-10	2.35926e-09	21.7 kDa class VI heat shock protein	AT5G54660
Cs_ont_8g019270	40.4898	8.71948	1.39758	6.23897	4.4047e-10	2.36897e-09	auxin-responsive protein SAUR23-like	AT4G38840
Cs_ont_5g005940	501.416	-1.66349	0.26668	-6.2378	4.43775e-10	2.38522e-09	ABC1 domain-containing protein	AT4G01660
Cs_ont_4g022130	1488.27	-1.1267	0.180745	-6.23366	4.55659e-10	2.44753e-09	PMR5N domain-containing protein	AT5G20680
Cs_ont_5g008920	553.797	1.23985	0.198918	6.23296	4.57702e-10	2.45694e-09	Membrane-anchored ubiquitin-fold protein	AT4G24990
Cs_ont_5g012570	57.8189	6.71633	1.07767	6.23227	4.59721e-10	2.4662e-09	Protein kinase domain-containing protein	AT1G35710
Cs_ont_7g019370	3394.61	1.56346	0.250902	6.23136	4.62417e-10	2.47908e-09	3-ketoacyl-CoA synthase	AT1G68530
Cs_ont_3g025030	1325.7	-1.12977	0.181431	-6.22701	4.75417e-10	2.54716e-09	Emb:CAB89363.1	AT5G64550
Cs_ont_9g012600	855.686	-1.60357	0.257524	-6.22689	4.75786e-10	2.54752e-09	Dihydroxy-acid dehydratase, putative	AT3G23940
Cs_ont_2g014200	248.316	2.15901	0.346737	6.22665	4.76507e-10	2.54975e-09	Purple acid phosphatase	AT2G01890
Cs_ont_5g050160	1266.15	1.34383	0.215822	6.22653	4.76865e-10	2.55004e-09	HpcH_HpaI domain-containing protein	AT4G10750
Cs_ont_7g004910	666.662	-1.54021	0.247557	-6.22165	4.91962e-10	2.62911e-09	Elongator complex protein 6-like	AT4G10090
Cs_ont_8g028930	1160.09	1.07053	0.172086	6.22092	4.94254e-10	2.63968e-09	Protein LAZ1	AT4G38360
Cs_ont_6g006530	51.0621	3.97736	0.639787	6.2167	5.07717e-10	2.70986e-09	S-acyltransferase	AT2G40990
Cs_ont_5g017380	1771.65	0.913787	0.147149	6.20992	5.301e-10	2.82754e-09	Biotin synthase	AT2G43360
Cs_ont_8g008840	609.945	1.21654	0.196105	6.20351	5.52192e-10	2.94351e-09	RNA-binding protein pno1-like	AT3G13230
Cs_ont_2g035560	669.731	-2.6989	0.435129	-6.20253	5.55642e-10	2.96002e-09	Protein kinase domain-containing protein	AT5G56460
Cs_ont_5g010680	4207.27	-0.790736	0.127523	-6.20075	5.61945e-10	2.99171e-09	NAB domain-containing protein	AT1G03080
Cs_ont_4g022410	769.68	1.346	0.217129	6.19908	5.67954e-10	3.02179e-09	PMEI domain-containing protein	AT5G20740
Cs_ont_1g023690	1508.78	-0.914901	0.14772	-6.19348	5.8851e-10	3.12918e-09	Argininosuccinate lyase	AT5G65910
Cs_ont_5g034470	401.307	1.32526	0.21405	6.19134	5.96552e-10	3.16994e-09	F-box/LRR-repeat protein	AT1G53460
Cs_ont_5g022600	426.886	2.73919	0.442691	6.1876	6.10877e-10	3.24401e-09	Thioredoxin-like fold domain-containing protein MRL7L, chloroplastic	AT2G31840
Cs_ont_8g000480	618.056	-1.25399	0.202699	-6.18649	6.15205e-10	3.26493e-09	PMR5N domain-containing protein	AT5G58600
Cs_ont_3g031740	61.1964	7.41688	1.19934	6.18413	6.24462e-10	3.31197e-09	CaATP_NAI domain-containing protein	AT1G27100
Cs_ont_5g029830	1946.12	1.4212	0.229838	6.18349	6.27017e-10	3.32242e-09	DNA_MISMATCH_REPAIR_2 domain-containing protein	AT5G54090
Cs_ont_5g037170	2345.71	-0.787044	0.127283	-6.18343	6.27222e-10	3.32242e-09	regulator of nonsense transcripts UPF2	AT2G39260
Cs_ont_5g005340	2853.87	-0.81058	0.13117	-6.17964	6.425e-10	3.40121e-09	vacuolar protein sorting-associated protein 8 homolog	AT4G00800
Cs_ont_5g005410	410.191	-3.3418	0.540828	-6.17904	6.44927e-10	3.41191e-09	Late embryogenesis abundant protein	AT4G01410
Cs_ont_6g005820	1578.11	0.96558	0.156283	6.17842	6.47464e-10	3.42318e-09	Carboxypeptidase	AT1G28110
Cs_ont_6g025150	445.076	-2.02118	0.327249	-6.17626	6.56363e-10	3.46805e-09	Phosphoglycolate phosphatase	AT5G36700
Cs_ont_2g021880	290.253	2.8097	0.455054	6.17443	6.6402e-10	3.50411e-09	Monoglyceride lipase-like	AT1G11120
Cs_ont_7g016490	3069.37	-0.937023	0.151756	-6.17452	6.63653e-10	3.50411e-09	CID domain-containing protein	AT5G65180
Cs_ont_8g023200	358.305	1.35369	0.219419	6.16942	6.85418e-10	3.61477e-09	Pentatricopeptide repeat-containing protein At2g15630, mitochondrial	AT2G15630
Cs_ont_5g006000	393.475	1.6191	0.262555	6.1667	6.97312e-10	3.67519e-09	Snf7	AT3G62080
Cs_ont_9g014520	169.411	-2.44152	0.396152	-6.16309	7.13375e-10	3.75749e-09	DNA-directed RNA polymerase subunit beta	no_Arabidopsis_hit
Cs_ont_7g026540	1881.58	1.08322	0.175812	6.16123	7.21817e-10	3.79958e-09	beta-1,3-galactosyltransferase GALT1-like	AT1G26810
Cs_ont_8g009600	1077.84	-1.06595	0.17315	-6.15625	7.44896e-10	3.91862e-09	succinate dehydrogenase subunit 6, mitochondrial	AT1G08480
Cs_ont_5g012110	2630.46	-1.26739	0.20597	-6.15329	7.58942e-10	3.99001e-09	Arabinose 5-phosphate isomerase KdsD	AT3G54690
Cs_ont_6g008950	153.358	-2.05155	0.333607	-6.14961	7.76722e-10	4.08094e-09	lysosomal Pro-X carboxypeptidase-like	AT2G24280
Cs_ont_8g007620	1295.48	-0.840958	0.136815	-6.1467	7.91105e-10	4.15392e-09	Protein SUPPRESSOR OF K(+) TRANSPORT GROWTH DEFECT 1	AT2G27600
Cs_ont_2g015830	2705.9	-1.05137	0.171055	-6.14636	7.92821e-10	4.16033e-09	J domain-containing protein	AT4G12770
Cs_ont_7g024900	3034.64	-0.769477	0.125245	-6.14379	8.05774e-10	4.22567e-09	Threonine--tRNA ligase	AT5G26830
Cs_ont_5g012600	1800.61	-0.815541	0.132851	-6.13874	8.31767e-10	4.35927e-09	HTH myb-type domain-containing protein	AT1G04040
Cs_ont_2g029670	57.891	9.23893	1.50513	6.1383	8.34108e-10	4.36882e-09	alpha-dioxygenase 1	AT3G01420
Cs_ont_6g012760	4665.42	-1.23431	0.20113	-6.13687	8.41654e-10	4.4056e-09	Ubiquitin-conjugating enzyme E2, putative	AT5G53300
Cs_ont_9g017740	51.2801	8.09718	1.31975	6.13537	8.49627e-10	4.44457e-09	Polyadenylate-binding protein	AT1G49760
Cs_ont_3g012900	938.231	1.60307	0.261476	6.13088	8.7397e-10	4.56907e-09	1-aminocyclopropane-1-carboxylate synthase	AT1G58520
Cs_ont_5g031180	2008.92	0.938474	0.153197	6.12594	9.0151e-10	4.71013e-09	RNA-binding KH domain-containing protein	AT5G53060
Cs_ont_7g005790	36.161	8.55878	1.39722	6.12558	9.03553e-10	4.71787e-09	BED-type domain-containing protein	no_Arabidopsis_hit
Cs_ont_8g018810	3531.65	-0.810379	0.132339	-6.12349	9.15467e-10	4.77711e-09	DUF3414 domain-containing protein	AT4G38760
Cs_ont_6g026370	2183.05	-1.05823	0.173188	-6.11031	9.94409e-10	5.18584e-09	BHLH domain-containing protein	AT1G09530
Cs_ont_1g010020	496.183	-1.12002	0.183335	-6.10914	1.00166e-09	5.22044e-09	Glucose-6-phosphate 1-epimerase	AT5G57330
Cs_ont_4g017260	35.589	8.53546	1.39725	6.10877	1.00402e-09	5.22948e-09	Fe2OG dioxygenase domain-containing protein	AT4G21200
Cs_ont_2g009830	3323.37	-1.31603	0.215468	-6.10778	1.01027e-09	5.2588e-09	Potassium transporter	AT2G35060
Cs_ont_4g010420	955.646	1.5675	0.256693	6.1065	1.01837e-09	5.29767e-09	tetraspanin-2	AT2G19580
Cs_ont_7g028010	6583.05	-1.42628	0.233606	-6.10549	1.02483e-09	5.32796e-09	Zinc finger CCCH domain-containing protein 53	AT3G51950
Cs_ont_5g039520	10376.1	-0.994923	0.162984	-6.10443	1.03169e-09	5.36033e-09	Sieve element occlusion	AT3G01680
Cs_ont_5g046520	43.4192	8.82002	1.44493	6.10411	1.03373e-09	5.36433e-09	Formin-like protein	AT1G70140
Cs_ont_7g014050	2504.13	-0.875215	0.14338	-6.10415	1.03347e-09	5.36433e-09	TBCC domain-containing protein 1	AT3G57890
Cs_ont_2g018970	3643.5	1.21704	0.199506	6.1003	1.0587e-09	5.49051e-09	DNA repair protein RAD5	AT1G05120
Cs_ont_7g022460	2324.68	-0.987247	0.161908	-6.0976	1.07674e-09	5.58063e-09	RING-type E3 ubiquitin transferase	AT1G27910
Cs_ont_3g002580	1378.39	1.16657	0.191432	6.09392	1.10178e-09	5.70689e-09	Unknown protein	AT5G39600
Cs_ont_5g045850	2104.8	-0.843013	0.138358	-6.09298	1.10831e-09	5.73717e-09	PWWP domain-containing protein	AT3G48187
Cs_ont_8g015640	39.3642	8.67866	1.42563	6.0876	1.14614e-09	5.92934e-09	CCHC-type domain-containing protein	no_Arabidopsis_hit
Cs_ont_2g000030	1583.05	-1.05498	0.173405	-6.08389	1.173e-09	6.06456e-09	C2-GRAM domain containing protein	AT1G03370
Cs_ont_5g016470	930.127	1.12051	0.184214	6.08266	1.18201e-09	6.10744e-09	Exostosin domain-containing protein	AT5G16890
Cs_ont_6g007870	38.7104	-8.79634	1.44775	-6.07588	1.2331e-09	6.36746e-09	Purple acid phosphatase	AT3G52820
Cs_ont_8g025010	301.378	2.81331	0.463061	6.07547	1.23626e-09	6.37988e-09	Glycosyltransferase	AT2G15490
Cs_ont_5g040740	3769.26	-1.41056	0.232206	-6.0746	1.24301e-09	6.41077e-09	RmlD_sub_bind domain-containing protein	AT1G63000
Cs_ont_4g008950	915.832	-1.60568	0.26448	-6.07108	1.27049e-09	6.54851e-09	Polyketide cyclase/dehydrase and lipid transport superfamily protein	no_Arabidopsis_hit
Cs_ont_8g028370	2798.12	-0.846709	0.139471	-6.07086	1.27228e-09	6.5537e-09	Non-specific serine/threonine protein kinase	AT5G40820
Cs_ont_8g025420	965.936	-2.44273	0.40276	-6.06499	1.3196e-09	6.7933e-09	Glycosyltransferase	AT2G23250
Cs_ont_8g012170	789.438	2.51148	0.414168	6.06392	1.32842e-09	6.83455e-09	Inositol oxygenase	AT1G14520
Cs_ont_5g015510	2225.6	1.5974	0.263655	6.05869	1.37235e-09	7.05625e-09	t-SNARE coiled-coil homology domain-containing protein	AT1G08560
Cs_ont_1g006440	262.918	-2.45477	0.405295	-6.05676	1.38891e-09	7.13703e-09	Aa_trans domain-containing protein	AT5G09220
Cs_ont_6g011160	358.677	1.75914	0.290474	6.05609	1.39468e-09	7.16228e-09	G-patch domain-containing protein	AT3G57910
Cs_ont_2g015650	431.524	-1.25464	0.207203	-6.05514	1.40296e-09	7.20046e-09	Unknown protein	AT5G48340
Cs_ont_9g015900	3879.75	0.732504	0.120995	6.05401	1.41283e-09	7.24669e-09	Eukaryotic translation initiation factor 3 subunit H	AT1G10840
Cs_ont_9g026850	5648.72	-1.78157	0.294475	-6.05	1.44849e-09	7.42505e-09	BAHD acyltransferase DCR-like	AT5G23950
Cs_ont_6g015370	3293.71	-1.60149	0.264715	-6.04987	1.44963e-09	7.42637e-09	BAHD acyltransferase DCR	AT5G01210
Cs_ont_8g024280	182.436	3.65654	0.604963	6.04423	1.50125e-09	7.68616e-09	Abhydrolase_3 domain-containing protein	AT3G48690
Cs_ont_2g012020	150.948	-5.11001	0.846173	-6.03897	1.55101e-09	7.9361e-09	GUB_WAK_bind domain-containing protein	AT1G67000
Cs_ont_1g028780	30.9494	-8.47197	1.40346	-6.03651	1.57486e-09	8.05324e-09	Protein kinase domain-containing protein	AT5G54380
Cs_ont_7g001460	1106.25	1.25064	0.207186	6.03631	1.57675e-09	8.058e-09	Elf4 domain-containing protein	AT2G40080
Cs_ont_8g009340	1320.02	-1.43186	0.237335	-6.03306	1.60882e-09	8.2169e-09	Protein FAF-like, chloroplastic	AT5G22090
Cs_ont_5g006720	89.3918	6.26299	1.03916	6.027	1.67027e-09	8.52554e-09	UBC core domain-containing protein	AT3G15355
Cs_ont_6g000520	1404.15	-0.853301	0.141624	-6.02513	1.68975e-09	8.61976e-09	Sacchrp_dh_NADP domain-containing protein	AT5G39410
Cs_ont_2g014470	303.311	-2.46868	0.409756	-6.02475	1.69372e-09	8.63362e-09	NADPH-dependent codeinone reductase 1-1	AT1G59950
Cs_ont_7g013750	4276.14	-1.97158	0.327251	-6.02467	1.69452e-09	8.63362e-09	Stress up-regulated Nod 19	AT5G61820
Cs_ont_6g010800	2033.93	-1.30528	0.216711	-6.02313	1.71078e-09	8.71122e-09	Actin	AT3G12110
Cs_ont_5g011220	1973.78	-1.09136	0.181223	-6.02222	1.72044e-09	8.75512e-09	BHLH transcription factor	AT4G02590
Cs_ont_5g030980	560.894	-1.38184	0.229585	-6.01884	1.75674e-09	8.93443e-09	3'-5' exonuclease domain-containing protein	AT5G24340
Cs_ont_3g008760	2172.73	-1.31284	0.218179	-6.01729	1.77362e-09	9.01482e-09	Topoisomerase	AT1G21640
Cs_ont_4g002050	31.2912	-8.48844	1.41075	-6.01698	1.77696e-09	9.02198e-09	large proline-rich protein BAG6-like isoform X1	AT5G25270
Cs_ont_5g009780	1985.51	-0.848498	0.141018	-6.01697	1.77717e-09	9.02198e-09	mediator of RNA polymerase II transcription subunit 33B-like	AT2G48110
Cs_ont_6g008790	89.3169	-5.99903	0.99752	-6.01394	1.81069e-09	9.18364e-09	NAC domain-containing protein	AT3G11530
Cs_ont_8g025280	2676.69	-1.41637	0.235516	-6.01389	1.8112e-09	9.18364e-09	Protein kinase domain-containing protein	AT4G34220
Cs_ont_1g027690	1259.58	-1.75329	0.29194	-6.00564	1.90581e-09	9.65754e-09	Histone H3	AT4G40040
Cs_ont_6g010660	1436.55	-0.931172	0.155123	-6.0028	1.93946e-09	9.82215e-09	RING-type domain-containing protein	AT3G58030
Cs_ont_4g025300	4593.05	-0.737163	0.122856	-6.00024	1.97028e-09	9.97226e-09	26S proteasome non-ATPase regulatory subunit 11 homolog	AT1G29150
Cs_ont_9g026520	457.906	-2.43841	0.406579	-5.99739	2.00512e-09	1.01425e-08	HMA domain-containing protein	AT1G01490
Cs_ont_9g025580	478.238	9.25045	1.54279	5.99594	2.02317e-09	1.02277e-08	Transcription factor MYB17	AT3G61250
Cs_ont_6g008400	348.573	2.05	0.341905	5.99582	2.02467e-09	1.02291e-08	Heme-binding-like protein At3g10130, chloroplastic	AT3G10130
Cs_ont_2g000500	106.665	2.94925	0.491899	5.99565	2.02678e-09	1.02336e-08	Heavy metal transport/detoxification superfamily protein, putative isoform 1	AT4G16380
Cs_ont_2g012600	1377.01	-1.42734	0.238087	-5.99501	2.03469e-09	1.02674e-08	RING-type E3 ubiquitin transferase	AT1G23030
Cs_ont_2g030810	84.6443	4.76021	0.794061	5.99476	2.0378e-09	1.02769e-08	RING-type domain-containing protein	AT1G68180
Cs_ont_5g000040	1688.67	0.872891	0.145886	5.9834	2.18532e-09	1.10143e-08	Protein transport protein SEC23	AT2G21630
Cs_ont_1g006990	261.845	1.79454	0.299951	5.98278	2.19365e-09	1.10496e-08	TF-B3 domain-containing protein	AT5G58280
Cs_ont_7g020080	2551.82	1.03372	0.172833	5.98105	2.21707e-09	1.11609e-08	Phosphoenolpyruvate carboxylase	AT1G68750
Cs_ont_4g005320	1458.12	1.05117	0.175792	5.97959	2.23704e-09	1.12547e-08	Homeobox domain-containing protein	AT4G32980
Cs_ont_4g016710	698.802	1.66061	0.277744	5.97892	2.24626e-09	1.12944e-08	C2H2-type domain-containing protein	AT5G54630
Cs_ont_4g020990	36.2612	-8.70056	1.45538	-5.97822	2.25585e-09	1.13358e-08	Oligopeptide transporter 1-like	AT5G55930
Cs_ont_9g005870	1080.11	7.62721	1.27624	5.9763	2.28263e-09	1.14635e-08	N-acetyltransferase domain-containing protein	AT2G32020
Cs_ont_6g007980	1095.05	-1.09451	0.183364	-5.96904	2.38655e-09	1.19783e-08	Iron-sulfur cluster assembly 1 homolog, mitochondrial	AT2G16710
Cs_ont_6g007560	766.666	1.32349	0.221767	5.96794	2.40271e-09	1.20522e-08	RAB6-interacting golgin	AT3G09980
Cs_ont_5g000940	553.261	-1.6334	0.273854	-5.96447	2.45425e-09	1.23034e-08	His_Phos_1 domain-containing protein	AT3G60450
Cs_ont_4g007020	3655.66	-0.702047	0.117823	-5.9585	2.54558e-09	1.27537e-08	Acyl-[acyl-carrier-protein] hydrolase	AT1G08510
Cs_ont_4g001880	1121.54	0.913856	0.153431	5.95614	2.58271e-09	1.2932e-08	Unknown protein	AT4G32030
Cs_ont_1g026220	96.0381	4.08401	0.685765	5.95541	2.59414e-09	1.2978e-08	Glycosyltransferase	AT3G50740
Cs_ont_9g027160	700.481	1.19865	0.201272	5.95536	2.59498e-09	1.2978e-08	protein IWS1 homolog	AT5G53220
Cs_ont_9g017310	2413.86	-1.43739	0.241369	-5.95515	2.59839e-09	1.29873e-08	Triacylglycerol lipase SDP1-like	AT2G41410
Cs_ont_3g005280	235.99	-2.33068	0.391499	-5.95322	2.62922e-09	1.31336e-08	Subtilisin-like protease SBT1.9	AT5G67360
Cs_ont_4g009710	999.766	-0.890705	0.149636	-5.95247	2.64125e-09	1.31859e-08	IAA-amino acid hydrolase ILR1-like	AT1G51760
Cs_ont_7g025980	32.3427	-8.53325	1.43379	-5.95154	2.6563e-09	1.32532e-08	WRKY domain-containing protein	AT5G15130
Cs_ont_2g035490	748.911	1.92593	0.324139	5.94169	2.82107e-09	1.40611e-08	Protein MET1, chloroplastic	AT1G55480
Cs_ont_5g031790	2073.9	-1.18119	0.198799	-5.94166	2.82157e-09	1.40611e-08	Phosphatidylinositol 4-kinase gamma 4	AT5G24240
Cs_ont_5g011150	1364.27	-0.844691	0.142189	-5.9406	2.83978e-09	1.41434e-08	GB1/RHD3-type G domain-containing protein	AT2G38840
Cs_ont_6g013910	972.348	1.02343	0.172308	5.93953	2.85836e-09	1.42276e-08	AP2/ERF domain-containing protein	AT3G08780
Cs_ont_2g016010	113.169	6.02035	1.01364	5.93933	2.86196e-09	1.4237e-08	HTH myb-type domain-containing protein	AT1G01150
Cs_ont_9g026590	221.2	-1.62685	0.273922	-5.93913	2.86546e-09	1.4246e-08	Pentatricopeptide repeat-containing protein At4g18975, chloroplastic	AT4G21190
Cs_ont_7g001750	172.248	2.31729	0.390474	5.93455	2.94647e-09	1.46402e-08	Transcription factor MYB44-like	AT2G23290
Cs_ont_5g040670	1739.1	-1.23563	0.208289	-5.93231	2.98709e-09	1.48332e-08	SPX domain-containing membrane protein	AT4G22990
Cs_ont_1g024060	2414.63	-1.13441	0.191304	-5.92986	3.03199e-09	1.50473e-08	Tetratricopeptide repeat-like superfamily protein isoform 1	AT4G37460
Cs_ont_4g003140	4713.26	-11.1702	1.88515	-5.92536	3.11609e-09	1.54556e-08	FAD_binding_3 domain-containing protein	AT5G11330
Cs_ont_2g017680	32.8907	8.41965	1.42122	5.92425	3.13732e-09	1.55517e-08	F-box protein At3g07870	AT3G07870
Cs_ont_3g000750	657.714	1.1806	0.199425	5.92002	3.21903e-09	1.59474e-08	DHHC domain-containing protein	AT2G33640
Cs_ont_9g022480	32.0706	8.38646	1.41978	5.90689	3.48627e-09	1.72612e-08	F-box protein At5g07610	AT5G07610
Cs_ont_5g009730	2767.06	1.11269	0.188391	5.90629	3.49904e-09	1.73142e-08	Unknown protein	AT4G02920
Cs_ont_8g025750	34.9697	8.51158	1.44298	5.8986	3.66607e-09	1.813e-08	Cysteine protease, putative	AT5G45890
Cs_ont_1g022230	1285.18	1.12672	0.191059	5.89726	3.69598e-09	1.82624e-08	protein ecdysoneless homolog	AT5G65490
Cs_ont_4g017950	231.105	2.9557	0.501204	5.8972	3.69718e-09	1.82624e-08	F-box domain-containing protein	AT5G02930
Cs_ont_5g015720	38.2525	8.64142	1.46654	5.89237	3.8069e-09	1.87934e-08	Unknown protein	AT3G54310
Cs_ont_4g022570	97254.2	-1.04557	0.177468	-5.89162	3.82431e-09	1.88682e-08	Sucrose synthase	AT3G43190
Cs_ont_4g018700	169.791	-2.77785	0.471637	-5.88981	3.86645e-09	1.9065e-08	Calcium-dependent protein kinase	AT3G20410
Cs_ont_3g032680	109.498	4.93782	0.838448	5.88925	3.87963e-09	1.91187e-08	Methionine S-methyltransferase	AT5G49810
Cs_ont_5g005090	622.719	-1.18225	0.200806	-5.88754	3.91986e-09	1.93057e-08	Protein kinase domain-containing protein	AT2G46700
Cs_ont_5g033170	3685.35	0.840121	0.142702	5.88722	3.92739e-09	1.93315e-08	Heme-binding protein 2	AT1G17100
Cs_ont_5g046800	605.726	-1.4117	0.239927	-5.88386	4.00802e-09	1.97168e-08	Hydroxyproline O-galactosyltransferase	AT5G62620
Cs_ont_4g024500	1155.14	0.817277	0.138933	5.88253	4.04051e-09	1.98651e-08	RRM domain-containing protein	AT5G58130
Cs_ont_3g010950	224.104	2.25632	0.383646	5.88125	4.07185e-09	2.00075e-08	Signal peptidase complex subunit 1	AT1G34640
Cs_ont_2g001340	1278.36	-0.951388	0.161777	-5.88086	4.08138e-09	2.00426e-08	50S ribosomal L4	AT2G20060
Cs_ont_8g003950	2565.67	1.09598	0.186374	5.88056	4.08889e-09	2.00677e-08	FA_desaturase domain-containing protein	AT4G30950
Cs_ont_1g016650	250.682	3.11815	0.530395	5.87892	4.12953e-09	2.02554e-08	Peroxidase	AT4G33870
Cs_ont_8g000570	1841.71	-1.57439	0.267955	-5.87557	4.21391e-09	2.06572e-08	Omega-3 fatty acid desaturase, chloroplastic	AT2G29980
Cs_ont_3g001120	828.196	1.8632	0.317542	5.86756	4.42251e-09	2.16672e-08	AMP dependent ligase, putative	AT1G20560
Cs_ont_3g003660	267.785	-1.7723	0.302209	-5.8645	4.50489e-09	2.2058e-08	Chloroplast thylakoid membrane	AT5G42765
Cs_ont_2g019880	259.133	1.40343	0.239387	5.8626	4.55667e-09	2.22985e-08	Pentatricopeptide repeat-containing protein At3g29230	AT3G29230
Cs_ont_3g009050	8941.33	-0.953395	0.162659	-5.86132	4.59214e-09	2.24591e-08	Protein CELLULOSE SYNTHASE INTERACTIVE 3	AT1G77460
Cs_ont_6g018170	196.321	1.72679	0.294814	5.85719	4.70755e-09	2.30101e-08	Pentatricopeptide repeat-containing protein At5g42450, mitochondrial	AT5G42450
Cs_ont_1g026320	2431.71	0.784652	0.133981	5.85647	4.72822e-09	2.30977e-08	Protein phosphatase	AT5G66720
Cs_ont_5g048050	811.669	1.54509	0.263837	5.85621	4.7354e-09	2.31194e-08	BHLH transcription factor	AT5G41315
Cs_ont_9g004300	968.12	2.18732	0.373633	5.8542	4.79309e-09	2.33875e-08	ARM repeat superfamily protein	AT5G18980
Cs_ont_7g011510	149.262	-2.82837	0.483534	-5.84938	4.93415e-09	2.40618e-08	Ent-kaurenoic acid oxidase	AT2G32440
Cs_ont_4g022370	3160.25	-1.17459	0.200927	-5.84587	5.03921e-09	2.456e-08	Auxin response factor	AT1G19220
Cs_ont_3g001430	509.625	-1.0592	0.181255	-5.84372	5.10473e-09	2.48649e-08	Cytoplasmic tRNA 2-thiolation protein 1-like protein	AT1G20430
Cs_ont_4g024870	318.805	-1.50318	0.257365	-5.84065	5.19963e-09	2.53125e-08	Pentatricopeptide repeat-containing protein	AT3G42630
Cs_ont_5g045600	6593.35	-0.710797	0.121714	-5.83987	5.22402e-09	2.54165e-08	Protein MODIFIER OF SNC1 1	AT4G24680
Cs_ont_5g043930	1317.67	-0.850388	0.145652	-5.83849	5.26767e-09	2.56141e-08	SWIB domain-containing protein	AT5G14170
Cs_ont_5g030950	134.172	-2.42772	0.415885	-5.83747	5.2998e-09	2.57554e-08	Dof-type domain-containing protein	AT4G00940
Cs_ont_3g009610	468.198	-2.33908	0.400787	-5.83623	5.33956e-09	2.59337e-08	Chalcone synthase	AT5G13930
Cs_ont_7g004860	911.673	-1.12467	0.192729	-5.83551	5.36261e-09	2.60306e-08	Protein-serine/threonine phosphatase	AT3G12620
Cs_ont_9g000850	2459.02	-1.54062	0.26411	-5.83327	5.43531e-09	2.63683e-08	Beta-glucosidase-like SFR2, chloroplastic	AT3G06510
Cs_ont_7g023910	776.447	-1.07418	0.18428	-5.82905	5.5745e-09	2.7028e-08	Anthranilate phosphoribosyltransferase, putative	AT1G70570
Cs_ont_2g015940	1616.03	1.07874	0.185071	5.82878	5.58352e-09	2.70561e-08	Flowering time control protein FPA	AT4G12640
Cs_ont_3g020510	194.374	-1.88467	0.323413	-5.82745	5.62807e-09	2.72563e-08	PPR domain-containing protein/PPR_1 domain-containing protein/PPR_2 domain-containing protein	no_Arabidopsis_hit
Cs_ont_2g026590	3863.72	0.862342	0.148005	5.82643	5.66268e-09	2.73963e-08	14-3-3 protein	AT2G42590
Cs_ont_5g039360	2798.03	0.757603	0.130029	5.8264	5.66348e-09	2.73963e-08	S phase cyclin A-associated protein in the endoplasmic reticulum	no_Arabidopsis_hit
Cs_ont_5g004470	796.173	-1.22805	0.21116	-5.8157	6.03797e-09	2.9191e-08	Ubiquitin-like domain-containing protein	AT4G01000
Cs_ont_5g004680	1185.43	1.02637	0.176513	5.81472	6.07343e-09	2.93456e-08	DUF688 domain-containing protein	AT4G00950
Cs_ont_3g014560	294.286	-1.7555	0.30231	-5.80697	6.36141e-09	3.07195e-08	Guanosine-5'-triphosphate,3'-diphosphate pyrophosphatase	AT1G09195
Cs_ont_6g016200	989.382	1.13192	0.195081	5.80229	6.54146e-09	3.15708e-08	Protein NRT1/PTR FAMILY 5.6-like	AT3G53960
Cs_ont_3g024800	32986.7	-1.08849	0.187638	-5.801	6.59191e-09	3.1796e-08	Peptidase A1 domain-containing protein	AT5G07030
Cs_ont_2g005020	67.2444	-3.60068	0.621473	-5.79378	6.88193e-09	3.3176e-08	Protein kinase domain-containing protein	AT4G04960
Cs_ont_2g012200	129.272	3.05237	0.526873	5.79337	6.89872e-09	3.32188e-08	Acyl-[acyl-carrier-protein] hydrolase	AT1G08510
Cs_ont_5g015330	2314.89	10.7251	1.85125	5.79345	6.89556e-09	3.32188e-08	transcription factor Pur-alpha 1-like	AT2G32080
Cs_ont_3g003190	1716.14	-0.762817	0.131687	-5.79266	6.92786e-09	3.33401e-08	Ubiquitin-protein ligase, putative	AT1G75400
Cs_ont_4g014210	595.806	1.36921	0.236397	5.79198	6.95616e-09	3.34571e-08	bHLH-MYC_N domain-containing protein	AT5G53900
Cs_ont_6g025800	33.5369	8.44736	1.45862	5.79135	6.98214e-09	3.35629e-08	RNase H domain-containing protein	no_Arabidopsis_hit
Cs_ont_2g018750	1874.44	0.7436	0.128407	5.79098	6.99779e-09	3.36189e-08	Condensin complex subunit 2	AT2G32590
Cs_ont_4g013300	632.724	1.00711	0.17396	5.78932	7.06715e-09	3.39328e-08	Protein kinase domain-containing protein	AT1G16670
Cs_ont_9g007170	1609.35	-1.01545	0.175461	-5.78731	7.15215e-09	3.43214e-08	START domain-containing protein	AT4G14500
Cs_ont_8g004690	102.294	3.69045	0.638618	5.77882	7.52281e-09	3.60795e-08	Alkyl transferase	AT2G17570
Cs_ont_8g021300	5474.15	-0.765094	0.132406	-5.77841	7.54121e-09	3.61471e-08	F-box family protein, putative isoform 1	AT2G16365
Cs_ont_8g025140	3758.18	-1.48551	0.257089	-5.77821	7.55017e-09	3.61695e-08	Cyclin N-terminal domain-containing protein	AT4G34160
Cs_ont_5g036400	368.407	-4.41225	0.764133	-5.77419	7.73235e-09	3.70212e-08	Protein SAR DEFICIENT 1	AT1G73805
Cs_ont_3g009820	1629.49	1.17939	0.204291	5.77309	7.78305e-09	3.72427e-08	Protein kinase domain-containing protein	AT1G77720
Cs_ont_1g018340	616.459	8.8118	1.52682	5.77134	7.86423e-09	3.76098e-08	GDSL esterase/lipase 1	AT5G40990
Cs_ont_2g003730	112.375	-3.02086	0.523537	-5.77009	7.92275e-09	3.78681e-08	Protein LIGHT-DEPENDENT SHORT HYPOCOTYLS 10-like	AT2G42610
Cs_ont_3g000370	3145.94	-1.10248	0.191265	-5.76415	8.20692e-09	3.92041e-08	Proton pump-interactor 1	AT1G20970
Cs_ont_9g014180	1434.72	1.01141	0.175473	5.76392	8.21812e-09	3.92353e-08	DNA ligase 1	AT5G49210
Cs_ont_4g027420	250.921	-1.46118	0.253519	-5.76357	8.23542e-09	3.92957e-08	S-adenosylmethionine decarboxylase proenzyme	AT3G25570
Cs_ont_4g023420	250.708	1.48943	0.258695	5.75748	8.53774e-09	4.07151e-08	Protein BIG GRAIN 1-like B	AT3G13980
Cs_ont_1g025160	393.902	1.37683	0.239161	5.75691	8.56666e-09	4.08299e-08	Cyclin-dependent kinase inhibitor	AT2G23430
Cs_ont_2g028740	938.759	1.71937	0.298681	5.75655	8.58484e-09	4.08934e-08	phosphoenolpyruvate/phosphate translocator 2, chloroplastic-like	AT3G01550
Cs_ont_5g042300	225.749	2.42134	0.420737	5.75499	8.66451e-09	4.12495e-08	Pentatricopeptide repeat superfamily protein, putative	AT5G47460
Cs_ont_6g023630	39.8985	8.70059	1.51283	5.75121	8.86065e-09	4.21595e-08	Auxin efflux carrier component	AT5G16530
Cs_ont_1g012940	577.671	7.66496	1.33437	5.74425	9.23301e-09	4.39064e-08	Miraculin-like protein 1	no_Arabidopsis_hit
Cs_ont_3g001110	1208.9	1.03193	0.179693	5.74275	9.31489e-09	4.42707e-08	Unknown protein	AT5G42330
Cs_ont_7g000740	208.814	1.82761	0.318408	5.73984	9.47656e-09	4.50137e-08	BED-type domain-containing protein	AT4G15020
Cs_ont_4g011060	200.068	-2.4099	0.420302	-5.73372	9.82511e-09	4.66429e-08	Superoxide dismutase	AT5G57000
Cs_ont_3g010610	613.125	1.44571	0.252279	5.7306	1.00075e-08	4.74819e-08	CRAL-TRIO domain-containing protein	AT1G22180
Cs_ont_2g024150	198.898	2.12695	0.371281	5.72867	1.01219e-08	4.79829e-08	Pentatricopeptide repeat-containing protein At5g48910	AT5G56310
Cs_ont_3g018160	1110.6	0.896573	0.156507	5.72863	1.01245e-08	4.79829e-08	Kinesin motor domain-containing protein	AT5G27950
Cs_ont_8g001540	108.834	-3.94709	0.689089	-5.72798	1.01633e-08	4.81397e-08	Copper transporter	AT5G59030
Cs_ont_5g044710	619.998	-2.71761	0.474489	-5.72745	1.01952e-08	4.82636e-08	Protein kinase domain-containing protein	AT2G31880
Cs_ont_2g002050	500.111	4.29422	0.749793	5.72722	1.02091e-08	4.83026e-08	C2H2-type domain-containing protein	no_Arabidopsis_hit
Cs_ont_2g032260	582.288	1.12813	0.197086	5.72406	1.04011e-08	4.9183e-08	GTP-binding protein EngA	AT3G12080
Cs_ont_4g020610	5143.9	-1.35451	0.236766	-5.72089	1.0597e-08	5.00813e-08	fasciclin-like arabinogalactan protein 1	AT5G55730
Cs_ont_4g006590	1433.41	-1.04314	0.182345	-5.7207	1.06089e-08	5.01093e-08	Protein arginine N-methyltransferase	AT1G04870
Cs_ont_1g021120	366.708	1.57373	0.27537	5.71498	1.09716e-08	5.17936e-08	PPR containing plant-like protein	AT5G08490
Cs_ont_3g003540	67.0043	3.66768	0.641934	5.71348	1.10688e-08	5.22192e-08	SANT domain-containing protein	AT1G19510
Cs_ont_9g000670	8620.09	-0.796006	0.139323	-5.7134	1.10742e-08	5.22192e-08	C2 domain-containing protein	AT1G48090
Cs_ont_7g003430	13532	-0.974919	0.170657	-5.71272	1.11183e-08	5.23977e-08	60S ribosomal protein L10	AT1G26910
Cs_ont_2g023810	1225.66	2.02763	0.355119	5.70972	1.13162e-08	5.33007e-08	Protein kinase domain-containing protein	AT5G14210
Cs_ont_5g036330	28.6336	-8.35743	1.4638	-5.7094	1.13376e-08	5.33426e-08	Protein kinase domain-containing protein	AT5G38260
Cs_ont_6g000280	34.084	8.47229	1.48395	5.7093	1.13441e-08	5.33426e-08	UDP-glycosyltransferase	AT3G02100
Cs_ont_8g023830	925.107	1.24693	0.218401	5.70934	1.13415e-08	5.33426e-08	Peptidylprolyl isomerase	AT2G15790
Cs_ont_3g013720	105.751	8.25801	1.44723	5.70607	1.15617e-08	5.43353e-08	RING-type domain-containing protein	AT5G01450
Cs_ont_6g011680	3696.8	-0.741138	0.129991	-5.70144	1.18797e-08	5.5799e-08	S-acyltransferase	AT4G15080
Cs_ont_9g023030	28.7519	8.22882	1.44344	5.70082	1.19229e-08	5.59706e-08	MFS domain-containing protein	AT5G61520
Cs_ont_5g004230	2509.75	-0.824365	0.144725	-5.69607	1.22597e-08	5.75197e-08	Mitochondrial substrate carrier family protein B	AT4G01100
Cs_ont_6g021360	1313.18	-1.7624	0.309424	-5.69572	1.2285e-08	5.7606e-08	HMA domain-containing protein	AT2G36950
Cs_ont_4g005160	153.783	2.28882	0.401859	5.69557	1.22962e-08	5.76267e-08	PPM-type phosphatase domain-containing protein	AT5G26010
Cs_ont_7g019590	379.602	-2.00697	0.352419	-5.69483	1.23493e-08	5.7843e-08	Aluminum-activated malate transporter	AT1G25480
Cs_ont_5g016140	894.163	1.43139	0.251489	5.69167	1.25801e-08	5.88915e-08	DNA-directed RNA polymerase	AT5G18460
Cs_ont_4g008310	523.291	1.34546	0.236423	5.69088	1.26386e-08	5.91324e-08	Ribonuclease P	AT2G32230
Cs_ont_4g004630	320.869	2.34444	0.412049	5.68971	1.27257e-08	5.95069e-08	Lachrymatory-factor synthase	AT4G32870
Cs_ont_8g028880	157.922	-2.54391	0.447266	-5.68767	1.28782e-08	6.01867e-08	Flavin-containing monooxygenase	AT1G19250
Cs_ont_5g003460	403.373	2.06126	0.362424	5.68741	1.2898e-08	6.02456e-08	t-SNARE coiled-coil homology domain-containing protein	AT3G09740
Cs_ont_7g021500	177.959	1.69585	0.29818	5.68731	1.29053e-08	6.02461e-08	14-3-3-like protein	AT1G26480
Cs_ont_5g000300	1105.94	-0.904828	0.159167	-5.68476	1.30997e-08	6.11197e-08	Acyl carrier protein	AT2G44620
Cs_ont_9g025290	825.516	-2.77839	0.488862	-5.68337	1.32063e-08	6.15829e-08	Methyltransferase	AT4G00750
Cs_ont_4g020130	2037.57	1.37476	0.242025	5.68025	1.34498e-08	6.2684e-08	Zinc finger CCCH domain-containing protein 18	AT2G05160
Cs_ont_3g032960	2363.82	0.802827	0.141396	5.67785	1.36401e-08	6.35354e-08	tRNA N6-adenosine threonylcarbamoyltransferase	AT4G22720
Cs_ont_8g012960	863.719	1.18568	0.208935	5.67488	1.38786e-08	6.46106e-08	Protein C2-DOMAIN ABA-RELATED 1	AT3G07940
Cs_ont_4g021460	37.0802	8.59202	1.51469	5.67246	1.40762e-08	6.54942e-08	Subtilisin-like protease family protein	AT2G04160
Cs_ont_2g023520	4156.52	1.47834	0.26076	5.66937	1.43324e-08	6.66494e-08	ANK_REP_REGION domain-containing protein	AT3G01750
Cs_ont_2g016500	3628.23	-0.802392	0.141583	-5.6673	1.45068e-08	6.74235e-08	Cell wall protein AWA1 isoform 1	AT3G07660
Cs_ont_8g000720	553.41	2.00969	0.354721	5.66555	1.46555e-08	6.80769e-08	PfkB domain-containing protein	AT5G58730
Cs_ont_2g016620	921.145	1.10319	0.194842	5.66196	1.49655e-08	6.94788e-08	NAD-dependent protein deacetylase SRT1	AT5G55760
Cs_ont_8g002280	2341.51	-0.715594	0.126423	-5.66033	1.5108e-08	7.01014e-08	ATP-dependent zinc metalloprotease FTSH 10, mitochondrial-like	AT1G07510
Cs_ont_5g013030	308.586	-1.53483	0.271361	-5.65607	1.54876e-08	7.18234e-08	Unknown protein	AT2G20250
Cs_ont_5g013580	624.532	0.985784	0.17432	5.65503	1.55822e-08	7.2222e-08	Protein kinase domain-containing protein	AT5G48740
Cs_ont_9g027420	55.4543	9.17685	1.6229	5.65462	1.56194e-08	7.23545e-08	Cyclic nucleotide-binding domain-containing protein	AT5G53130
Cs_ont_7g017920	263.258	2.48525	0.4401	5.64701	1.63262e-08	7.55873e-08	Disease resistance RPP13-like protein 4-like protein	AT5G45500
Cs_ont_6g013600	131.426	4.15176	0.735483	5.64494	1.65239e-08	7.64606e-08	Pentatricopeptide repeat-containing protein At2g38420, mitochondrial	AT2G38420
Cs_ont_5g032880	1374.68	0.944089	0.167248	5.64483	1.65343e-08	7.64667e-08	CASP-like protein	AT1G17200
Cs_ont_2g001350	694.056	-0.93311	0.16532	-5.64428	1.65875e-08	7.66705e-08	Subtilisin-like protease	AT1G62340
Cs_ont_4g019880	104.362	5.14655	0.912475	5.64021	1.69838e-08	7.84594e-08	F-box protein At3g08750	AT3G08750
Cs_ont_5g012760	502.369	1.7528	0.310776	5.64008	1.69972e-08	7.8478e-08	subtilisin-like protease SBT1.2	AT1G04110
Cs_ont_3g012420	1420.51	-1.41369	0.250791	-5.63693	1.73106e-08	7.98812e-08	PB1 domain-containing protein	AT5G64430
Cs_ont_8g022930	50.1139	-7.24512	1.28583	-5.63458	1.75489e-08	8.09365e-08	Calmodulin-like protein	AT2G15680
Cs_ont_2g001560	36.7224	-7.75072	1.3761	-5.63239	1.77726e-08	8.19233e-08	Protein kinase domain-containing protein	AT5G55090
Cs_ont_4g014540	43.7078	6.04233	1.07306	5.63096	1.7921e-08	8.25621e-08	zf-RVT domain-containing protein	AT4G21700
Cs_ont_9g002000	1396.24	8.77717	1.55909	5.62968	1.80542e-08	8.31305e-08	Major strawberry allergen Fra a 1-A	no_Arabidopsis_hit
Cs_ont_2g004130	37.202	8.59725	1.52758	5.62803	1.82279e-08	8.38842e-08	Glutamate receptor	AT4G31710
Cs_ont_4g026750	28.9748	-8.3749	1.48871	-5.6256	1.84861e-08	8.50262e-08	Glutamate receptor	AT2G29110
Cs_ont_5g038850	448.869	8.5471	1.52019	5.6224	1.88327e-08	8.6573e-08	ADP-ribosyl cyclase/cyclic ADP-ribose hydrolase	no_Arabidopsis_hit
Cs_ont_5g030680	2017.35	-0.666411	0.118568	-5.62051	1.90395e-08	8.74758e-08	Rab-GAP TBC domain-containing protein	AT3G49350
Cs_ont_1g027850	900.961	1.78748	0.318381	5.61427	1.97396e-08	9.06429e-08	Unknown protein	AT2G17972
Cs_ont_8g025710	262.173	1.29307	0.230465	5.61071	2.01498e-08	9.24758e-08	Zinc finger protein 4	AT1G80730
Cs_ont_6g005080	719.669	-2.1175	0.377416	-5.61051	2.01726e-08	9.25302e-08	calcium-binding protein CML24-like	AT5G37770
Cs_ont_4g023980	2950.76	0.631076	0.112485	5.61032	2.01955e-08	9.25847e-08	CCR4-NOT transcription complex subunit 10	AT5G35430
Cs_ont_5g003120	654.159	0.98118	0.174899	5.60997	2.02366e-08	9.27228e-08	Alpha/beta-Hydrolases superfamily protein isoform 1	AT3G49050
Cs_ont_1g017190	2116.53	-0.720467	0.128536	-5.60516	2.08064e-08	9.52816e-08	VHS domain-containing protein	AT3G16270
Cs_ont_4g014880	638.636	-0.958367	0.171006	-5.6043	2.09093e-08	9.57008e-08	MLO-like protein	AT5G53760
Cs_ont_7g018020	1096.88	0.945116	0.16885	5.59738	2.17609e-08	9.95444e-08	Ribonuclease P	AT2G32230
Cs_ont_2g020160	113.66	3.12838	0.55895	5.59688	2.18243e-08	9.97259e-08	Indole-3-acetic acid-amido synthetase GH3.3	AT5G54510
Cs_ont_Un006110	98.9598	3.24041	0.578959	5.59696	2.18144e-08	9.97259e-08	Cation/H(+) antiporter 24	AT5G37060
Cs_ont_3g033230	11066.4	-0.87631	0.156601	-5.59582	2.19577e-08	1.00281e-07	Endoglucanase	AT5G49720
Cs_ont_2g019180	551.079	1.22639	0.21923	5.59406	2.21821e-08	1.01251e-07	Unknown protein	AT1G61900
Cs_ont_6g002510	3059.1	-0.739099	0.132168	-5.59211	2.24328e-08	1.02301e-07	AP-4 complex subunit epsilon	AT1G31730
Cs_ont_9g005640	85.2142	-2.62315	0.469082	-5.59208	2.24364e-08	1.02301e-07	Transcription repressor	AT1G05420
Cs_ont_4g023330	462.994	2.13062	0.381133	5.59021	2.26792e-08	1.03352e-07	NAD(P)H-quinone oxidoreductase subunit U, chloroplastic-like	AT5G21430
Cs_ont_5g034370	351.035	2.10188	0.376273	5.58604	2.32304e-08	1.05806e-07	FYVE-type domain-containing protein	AT1G29800
Cs_ont_6g023070	635.925	1.22776	0.219863	5.58418	2.34802e-08	1.06886e-07	F-box protein At2g02240	AT2G02240
Cs_ont_6g012890	828.314	-2.9917	0.535783	-5.58378	2.35342e-08	1.07074e-07	WRKY domain-containing protein	AT3G56400
Cs_ont_4g024900	3412.41	2.14897	0.384897	5.58324	2.36082e-08	1.07353e-07	Trans-cinnamate 4-monooxygenase	AT2G30490
Cs_ont_5g048150	814	1.56058	0.27952	5.58308	2.36297e-08	1.07393e-07	p450	AT4G00360
Cs_ont_5g020110	1994.92	-1.14829	0.205753	-5.58093	2.3924e-08	1.08672e-07	Acyl-[acyl-carrier-protein] desaturase, chloroplastic	AT2G43710
Cs_ont_5g014850	486.496	1.23219	0.221003	5.57544	2.46898e-08	1.1209e-07	DUF1639 domain-containing protein	AT3G03880
Cs_ont_7g012460	653.18	1.15606	0.207402	5.57403	2.4891e-08	1.12942e-07	Mediator of RNA polymerase II transcription subunit like	AT5G63480
Cs_ont_5g018750	3971.95	-0.864897	0.155194	-5.57301	2.50379e-08	1.13547e-07	Unknown protein	AT2G30700
Cs_ont_6g011080	437.114	1.56817	0.281486	5.57105	2.53208e-08	1.14768e-07	Diaminohydroxyphosphoribosylaminopyrimidine deaminase	AT4G20960
Cs_ont_4g009190	200.988	-2.27671	0.408713	-5.57045	2.54084e-08	1.15104e-07	Senescence domain-containing protein	AT3G21600
Cs_ont_3g022900	1194.59	-1.99332	0.357872	-5.56993	2.54847e-08	1.15387e-07	3-oxo-Delta(4,5)-steroid 5-beta-reductase	AT4G24220
Cs_ont_6g016240	211.898	-2.82117	0.506585	-5.56899	2.56214e-08	1.15944e-07	F-box protein At5g49610	AT5G49610
Cs_ont_9g010250	27.0593	8.14122	1.46272	5.56582	2.60923e-08	1.18011e-07	Unknown protein	no_Arabidopsis_hit
Cs_ont_4g000190	1960.99	9.90157	1.77976	5.56342	2.64538e-08	1.19582e-07	Protein kinase domain-containing protein	AT2G24370
Cs_ont_1g009150	924.869	1.09313	0.19654	5.56188	2.66877e-08	1.20574e-07	Pyridoxamine 5'-phosphate oxidase family protein isoform 1	AT1G51560
Cs_ont_8g027790	1122.48	-1.24757	0.224311	-5.56179	2.67027e-08	1.20577e-07	Proteasome subunit alpha type-7	AT5G66140
Cs_ont_7g028730	1759.43	1.44824	0.260437	5.56081	2.68519e-08	1.21186e-07	Carotenoid cleavage dioxygenase 1	AT3G63520
Cs_ont_9g005360	28.735	8.22437	1.47947	5.55901	2.71316e-08	1.22383e-07	Receptor-like serine/threonine-protein kinase	no_Arabidopsis_hit
Cs_ont_5g012800	892.247	1.37037	0.246568	5.55777	2.73248e-08	1.23188e-07	Tyrosine decarboxylase	AT2G20340
Cs_ont_2g002730	509.865	1.02492	0.184439	5.55697	2.74504e-08	1.23689e-07	S-adenosyl-L-methionine-dependent methyltransferases superfamily protein isoform 1	AT1G29790
Cs_ont_7g010310	798.583	-0.928392	0.167114	-5.55544	2.76907e-08	1.24705e-07	Heat stress transcription factor A-1d	AT1G32330
Cs_ont_8g002270	629.153	1.22189	0.219986	5.55441	2.78557e-08	1.2538e-07	C-terminal S-isoprenylcysteine carboxyl O-methyltransferases	AT5G59500
Cs_ont_6g020760	273.577	2.03275	0.366104	5.55239	2.81798e-08	1.26771e-07	transcription factor TCP11	AT2G37000
Cs_ont_5g034360	582.533	-1.46225	0.263377	-5.55191	2.82566e-08	1.27049e-07	Unknown protein	AT1G53200
Cs_ont_7g007000	907.573	1.12487	0.202651	5.55077	2.84406e-08	1.27808e-07	F-box domain-containing protein	AT1G13570
Cs_ont_1g014920	253.829	3.84646	0.693303	5.54802	2.88925e-08	1.29754e-07	NPH3 domain-containing protein	AT3G15570
Cs_ont_2g007130	1484.31	0.780659	0.140711	5.54795	2.89045e-08	1.29754e-07	Zinc finger MYND domain-containing protein 15	AT4G21890
Cs_ont_9g000480	220.178	2.70702	0.487996	5.54722	2.90241e-08	1.30222e-07	Glycosyl hydrolase family protein	AT3G17380
Cs_ont_8g001440	431.262	-1.75106	0.315835	-5.54421	2.95289e-08	1.32416e-07	17.3 kDa class I heat shock protein	AT1G07400
Cs_ont_1g019580	849.197	-1.22695	0.221361	-5.54276	2.97748e-08	1.33448e-07	PHD finger family protein	AT5G20510
Cs_ont_5g013360	218.602	-2.14584	0.387196	-5.542	2.99038e-08	1.33955e-07	F-box domain-containing protein	AT3G24760
Cs_ont_5g021600	88.0555	-4.71903	0.851733	-5.5405	3.01617e-08	1.35038e-07	Malonyl-CoA:anthocyanidin 5-O-glucoside-6''-O-malonyltransferase	AT3G29590
Cs_ont_2g022080	1451.48	1.25979	0.227588	5.53541	3.1051e-08	1.38945e-07	Mannan endo-1,4-beta-mannosidase	AT2G20680
Cs_ont_9g020750	1052.05	1.09967	0.198693	5.53452	3.12082e-08	1.39575e-07	Armadillo-type	AT2G41830
Cs_ont_3g033030	232.923	2.49383	0.450918	5.53055	3.1922e-08	1.42691e-07	NAC domain-containing protein	AT2G02450
Cs_ont_8g028410	1672.93	-1.29666	0.234602	-5.52704	3.25676e-08	1.455e-07	Ubiquitin-protein ligase, putative	AT2G17020
Cs_ont_5g033940	101.927	-5.13113	0.928656	-5.52533	3.28864e-08	1.46846e-07	Fe2OG dioxygenase domain-containing protein	AT1G17010
Cs_ont_7g008240	8840.63	0.717982	0.129953	5.52494	3.29594e-08	1.47094e-07	ENDO3c domain-containing protein	AT5G04560
Cs_ont_2g015600	2859.02	-1.56944	0.284298	-5.52042	3.38199e-08	1.50854e-07	Formin-like protein	AT3G25500
Cs_ont_7g007620	944.348	1.26576	0.22948	5.51578	3.47243e-08	1.54806e-07	U1-type domain-containing protein	no_Arabidopsis_hit
Cs_ont_2g003770	3557.6	0.662224	0.120083	5.51471	3.49357e-08	1.55666e-07	14-3-3-like protein	AT2G42590
Cs_ont_5g042170	447.638	-2.16465	0.392662	-5.51275	3.53275e-08	1.57329e-07	Peptidase A1 domain-containing protein	AT4G16563
Cs_ont_8g001030	9440.21	1.25824	0.228268	5.51214	3.5449e-08	1.57787e-07	Phosphomethylpyrimidine synthase, chloroplastic	AT2G29630
Cs_ont_6g012370	3050.85	-0.62145	0.112746	-5.51196	3.54864e-08	1.5787e-07	Protein kinase domain-containing protein	AT5G01020
Cs_ont_4g014820	25.3572	8.04728	1.46056	5.5097	3.59443e-08	1.59822e-07	Peptidase A1 domain-containing protein	AT2G35615
Cs_ont_2g012070	41.8271	8.7704	1.59194	5.50926	3.60343e-08	1.60138e-07	Protein kinase domain-containing protein	no_Arabidopsis_hit
Cs_ont_1g021090	1716.13	-1.11406	0.202232	-5.50879	3.61309e-08	1.60482e-07	Calcium-dependent protein kinase SK5	AT1G35670
Cs_ont_3g003080	796.278	1.22195	0.221894	5.50689	3.65224e-08	1.62136e-07	Ribosomal RNA small subunit methyltransferase I	AT1G45110
Cs_ont_9g027020	1050.15	2.80985	0.510338	5.50587	3.67356e-08	1.62996e-07	ABC transporter C family member 10	AT3G59140
Cs_ont_7g027960	184.146	-1.56792	0.284816	-5.50503	3.69107e-08	1.63687e-07	PPR domain-containing protein/PPR_1 domain-containing protein/PPR_2 domain-containing protein/PPR_3 domain-containing protein	AT3G51940
Cs_ont_4g018890	66.2805	6.09874	1.10817	5.50342	3.72492e-08	1.65101e-07	Calcium-dependent protein kinase	AT3G20410
Cs_ont_3g018970	92.6677	3.44405	0.625905	5.50251	3.74431e-08	1.65873e-07	UDP-glycosyltransferase	AT3G11340
Cs_ont_5g000740	173.795	-5.62613	1.02279	-5.50076	3.78158e-08	1.67436e-07	AP2/ERF domain-containing transcription factor	AT2G44840
Cs_ont_7g000120	1937.37	-0.938451	0.17064	-5.49961	3.80637e-08	1.68445e-07	AP-3 complex subunit beta	AT3G55480
Cs_ont_6g014560	684.352	1.38751	0.252636	5.49215	3.97081e-08	1.75629e-07	Glutaredoxin domain-containing protein	AT2G38270
Cs_ont_4g012890	114.198	-5.97047	1.08719	-5.49167	3.98154e-08	1.76012e-07	Alpha-santalene synthase	AT5G23960
Cs_ont_7g009760	8436.62	-0.916294	0.16692	-5.48944	4.03221e-08	1.78158e-07	DnaJ protein homolog	AT3G44110
Cs_ont_2g020750	242.964	-2.76165	0.503319	-5.48687	4.09111e-08	1.80666e-07	coumaroyl-CoA:anthocyanidin 3-O-glucoside-6''-O-coumaroyltransferase 1-like	AT1G03940
Cs_ont_2g013650	620.633	-1.10571	0.201556	-5.48589	4.11401e-08	1.81582e-07	RING-type domain-containing protein	AT1G68070
Cs_ont_8g015450	24.6131	8.00318	1.45998	5.4817	4.21259e-08	1.85835e-07	SWIM-type domain-containing protein	no_Arabidopsis_hit
Cs_ont_5g002230	259.766	-1.24011	0.226414	-5.47716	4.32202e-08	1.90563e-07	Glyoxylate/hydroxypyruvate reductase HPR3	AT2G45630
Cs_ont_6g001200	731.258	-1.31852	0.240887	-5.47361	4.40959e-08	1.94322e-07	39S ribosomal protein L41-A, mitochondrial	AT5G39800
Cs_ont_7g001050	440.291	-3.2975	0.602446	-5.47352	4.41195e-08	1.94325e-07	Transferase family protein	AT2G39980
Cs_ont_3g005180	3272.18	5.22095	0.953907	5.47322	4.41922e-08	1.94543e-07	Lipase_3 domain-containing protein	AT5G42930
Cs_ont_5g008140	2309.07	-1.20639	0.22045	-5.47237	4.44053e-08	1.95379e-07	60S ribosomal protein L22, putative	AT3G05560
Cs_ont_5g024860	409.029	-8.47895	1.55015	-5.46975	4.50664e-08	1.98184e-07	Cytochrome P450	AT5G06900
Cs_ont_5g050070	507.147	1.6406	0.299995	5.46876	4.53191e-08	1.99191e-07	BHLH domain-containing protein	AT2G27230
Cs_ont_3g007680	222.066	-4.85944	0.88878	-5.46754	4.56328e-08	2.00465e-07	Dof-type domain-containing protein	AT1G21340
Cs_ont_6g014790	2679.67	-1.32317	0.242218	-5.46274	4.68849e-08	2.05858e-07	Pyridoxal 5'-phosphate synthase subunit PdxS	AT5G01410
Cs_ont_4g004230	6593.5	-0.753197	0.137921	-5.46109	4.73226e-08	2.07672e-07	splicing factor 3B subunit 1-like	AT5G64270
Cs_ont_1g024390	2227.31	-1.03567	0.189696	-5.45964	4.77096e-08	2.09261e-07	Cyclin N-terminal domain-containing protein	AT3G50070
Cs_ont_9g024060	102.438	-3.77875	0.692288	-5.45835	4.80573e-08	2.10676e-07	Protein kinase domain-containing protein	AT5G62310
Cs_ont_7g005120	2135.49	-0.834932	0.153007	-5.45684	4.8469e-08	2.12371e-07	DNA (cytosine-5)-methyltransferase 3B	AT3G54760
Cs_ont_7g022880	267.356	-2.21234	0.405577	-5.45479	4.90301e-08	2.14717e-07	Restriction endonuclease	AT1G67660
Cs_ont_5g029560	1158.9	-1.73551	0.318327	-5.45195	4.98203e-08	2.18064e-07	Mitogen-activated protein kinase kinase 9-like	AT1G73500
Cs_ont_4g010110	838.444	1.71858	0.315317	5.45034	5.02725e-08	2.19929e-07	DYW_deaminase domain-containing protein	AT2G15690
Cs_ont_3g027990	24.2979	7.98382	1.46491	5.45005	5.03568e-08	2.20183e-07	ULP_PROTEASE domain-containing protein	AT2G02250
Cs_ont_2g004980	339.982	-1.82321	0.334554	-5.44968	5.04592e-08	2.20517e-07	BHLH domain-containing protein	AT4G20970
Cs_ont_4g027270	10697.1	-1.42732	0.261919	-5.44948	5.05176e-08	2.20657e-07	NAD(P)-bd_dom domain-containing protein	AT4G30440
Cs_ont_9g002520	169.139	2.33018	0.427672	5.44852	5.07897e-08	2.21731e-07	Sucrose synthase	AT5G49190
Cs_ont_4g000570	39.6091	8.69014	1.59518	5.44777	5.10066e-08	2.22562e-07	Protein kinase domain-containing protein	AT2G19130
Cs_ont_9g022640	109.158	-4.75078	0.872428	-5.44546	5.16704e-08	2.25342e-07	Protein kinase domain-containing protein	AT2G17220
Cs_ont_4g027480	24.7503	8.01212	1.47185	5.44359	5.22182e-08	2.27613e-07	AP2-like ethylene-responsive transcription factor	AT1G16060
Cs_ont_Un006060	33.9229	7.49453	1.37734	5.44132	5.28886e-08	2.30416e-07	GDSL esterase/lipase	AT1G58430
Cs_ont_2g006760	971.826	-1.28953	0.237002	-5.44104	5.29717e-08	2.30658e-07	Pyruvate, phosphate dikinase regulatory protein 1, chloroplastic	AT4G21210
Cs_ont_8g018350	1212.61	-1.49142	0.274154	-5.4401	5.32503e-08	2.31752e-07	Glutamine amidotransferase type-1 domain-containing protein	AT4G30550
Cs_ont_2g030790	86.4048	2.40892	0.442981	5.43799	5.3885e-08	2.34393e-07	Unknown protein	AT5G12340
Cs_ont_7g020370	185.188	2.23362	0.410971	5.43497	5.48042e-08	2.38268e-07	SucA	AT2G27590
Cs_ont_4g021270	70.7401	5.9117	1.08796	5.43375	5.51821e-08	2.39787e-07	DUF2431 domain-containing protein	AT1G55790
Cs_ont_3g015530	720.117	1.04174	0.19182	5.43081	5.60975e-08	2.43639e-07	ATP-dependent DNA helicase	AT5G27680
Cs_ont_8g012270	25.0973	8.03263	1.47921	5.43036	5.6242e-08	2.44141e-07	UvrD-like helicase ATP-binding domain-containing protein	no_Arabidopsis_hit
Cs_ont_7g017930	222.126	2.07947	0.383157	5.42721	5.72429e-08	2.48357e-07	NB-ARC domain-containing protein	AT4G19060
Cs_ont_5g017170	429.061	-1.47821	0.272431	-5.42599	5.7635e-08	2.4993e-07	Spliceosome protein-related, putative	AT1G54380
Cs_ont_2g022930	709.215	-0.929573	0.171518	-5.41968	5.97059e-08	2.58777e-07	CCT domain-containing protein	AT5G14370
Cs_ont_5g046090	201.798	-4.74213	0.875221	-5.41821	6.01997e-08	2.60783e-07	RING-type E3 ubiquitin transferase	AT1G60190
Cs_ont_5g039350	3163.65	0.684482	0.126341	5.41774	6.03573e-08	2.61331e-07	Heparanase-2, putative	AT5G07830
Cs_ont_3g001880	936.822	1.67597	0.309495	5.41517	6.12302e-08	2.64974e-07	Subtilisin-like protease SBT5.1	AT1G20160
Cs_ont_4g024090	1327.25	-0.860332	0.158967	-5.41201	6.23208e-08	2.69555e-07	Sucrose-phosphate synthase	AT5G20280
Cs_ont_7g003960	687.564	-2.67186	0.493794	-5.41089	6.2714e-08	2.71116e-07	Heat shock 70 kDa protein	AT3G12580
Cs_ont_5g017860	464.403	-2.83482	0.523953	-5.41046	6.28647e-08	2.71628e-07	tetrapyrrole-binding protein, chloroplastic	AT3G59400
Cs_ont_5g004560	1113.57	-0.722807	0.133617	-5.40953	6.31909e-08	2.72898e-07	RING-type E3 ubiquitin transferase	AT3G61790
Cs_ont_1g010890	460.473	1.91654	0.354471	5.40677	6.41723e-08	2.76994e-07	Pentatricopeptide repeat-containing protein At1g80880, mitochondrial	AT1G80880
Cs_ont_2g010130	27.0531	8.13768	1.50564	5.4048	6.48808e-08	2.79909e-07	Fn3_like domain-containing protein	AT3G12750
Cs_ont_4g003820	4217.27	1.70247	0.315111	5.40276	6.56242e-08	2.82971e-07	DEAD domain-containing protein/Helicase_C domain-containing protein/DNA_pol_A domain-containing protein	AT4G32700
Cs_ont_5g043890	1135.06	-1.03623	0.191877	-5.40048	6.64636e-08	2.86444e-07	Exocyst subunit Exo70 family protein	AT5G50380
Cs_ont_3g007380	2501.47	0.650567	0.120469	5.40028	6.6537e-08	2.86613e-07	Tubby-like F-box protein	AT1G76900
Cs_ont_4g006740	1687.68	0.988701	0.183126	5.39901	6.70113e-08	2.88508e-07	3-ketoacyl-CoA synthase	AT2G26640
Cs_ont_8g029500	2611.54	-0.82042	0.151973	-5.39847	6.72098e-08	2.89215e-07	Histone deacetylase	AT4G38130
Cs_ont_1g018700	496.204	-1.36844	0.253515	-5.39789	6.743e-08	2.90014e-07	DUF4220 domain-containing protein	AT5G45540
Cs_ont_7g000460	399.222	-1.23688	0.229449	-5.39065	7.02046e-08	3.01794e-07	Serine/threonine-protein phosphatase	AT2G39840
Cs_ont_2g010750	86.3416	-3.86237	0.716579	-5.39001	7.04539e-08	3.02711e-07	Protein kinase domain-containing protein	AT5G48380
Cs_ont_5g004880	1291.68	1.4962	0.27761	5.38959	7.06168e-08	3.03256e-07	EF-hand domain-containing protein	AT2G46600
Cs_ont_6g001900	98.564	5.94846	1.10389	5.38863	7.09966e-08	3.04731e-07	Eukaryotic translation initiation factor 3 subunit D like	AT1G27100
Cs_ont_7g026280	530.211	0.913738	0.16963	5.38664	7.17851e-08	3.07959e-07	Protein GAMETE CELL DEFECTIVE 1, mitochondrial	AT2G02880
Cs_ont_4g016170	408.499	2.28395	0.424124	5.38511	7.24019e-08	3.10447e-07	Receptor-like serine/threonine-protein kinase	AT4G27290
Cs_ont_5g049120	1836.74	0.764829	0.142039	5.38464	7.25901e-08	3.11095e-07	crooked neck-like protein 1	AT5G41770
Cs_ont_1g020660	1490.2	-1.37363	0.255205	-5.38246	7.34741e-08	3.14723e-07	IAA-amino acid hydrolase ILR1-like	AT1G51760
Cs_ont_9g009560	4546.2	-0.581266	0.108202	-5.37203	7.78535e-08	3.33313e-07	Pre-mRNA-processing factor 19	AT2G33340
Cs_ont_2g027680	1546.36	0.970708	0.180701	5.37191	7.79066e-08	3.33371e-07	Molybdopterin molybdenumtransferase	AT5G20990
Cs_ont_3g006510	2658.45	-0.884514	0.164664	-5.37163	7.80284e-08	3.33722e-07	dNK domain-containing protein	AT1G72040
Cs_ont_4g013690	583.592	2.08498	0.388595	5.36542	8.07596e-08	3.45228e-07	BZIP domain-containing protein	AT3G58120
Cs_ont_6g010260	794.374	1.12694	0.210075	5.36444	8.12012e-08	3.4694e-07	SET domain-containing protein	AT5G06610
Cs_ont_5g017470	2733.14	-1.61334	0.300815	-5.36321	8.17543e-08	3.49125e-07	Inositol transporter 1	AT2G43330
Cs_ont_7g026900	671.666	1.42891	0.266463	5.36252	8.20679e-08	3.50287e-07	DUF3110 domain-containing protein	AT1G13990
Cs_ont_9g027580	171.774	1.96322	0.366339	5.35903	8.36696e-08	3.56942e-07	DYW_deaminase domain-containing protein	AT3G49170
Cs_ont_5g046490	586.387	1.27965	0.238884	5.35679	8.47114e-08	3.61204e-07	serine/threonine-protein kinase fray2	AT3G48120
Cs_ont_5g004840	4447.03	-0.781464	0.14591	-5.3558	8.51783e-08	3.63011e-07	Bifunctional fucokinase/fucose pyrophosphorylase	AT1G01220
Cs_ont_9g008760	202.212	-1.67434	0.312851	-5.35189	8.70403e-08	3.70758e-07	polyubiquitin-like	AT1G55060
Cs_ont_1g029710	677.806	1.33119	0.248845	5.34947	8.82114e-08	3.75557e-07	Subtilisin-like protease	AT4G10520
Cs_ont_5g032340	819.607	1.79002	0.334821	5.34618	8.98294e-08	3.82252e-07	Pentatricopeptide repeat-containing protein At3g16010	AT3G16010
Cs_ont_2g005720	327.233	-1.8315	0.342596	-5.34596	8.99409e-08	3.82533e-07	Bromo domain-containing protein	AT1G61215
Cs_ont_7g005070	758.44	2.62892	0.492104	5.34221	9.18193e-08	3.90325e-07	AP2-like ethylene-responsive transcription factor TOE3	AT2G28550
Cs_ont_5g004750	32.4455	8.40358	1.57336	5.34115	9.23566e-08	3.92411e-07	Alkaline/neutral invertase	AT4G09510
Cs_ont_1g007760	1023	-0.889896	0.166629	-5.34059	9.2645e-08	3.93437e-07	CRM domain-containing protein	AT4G13070
Cs_ont_8g022730	242.441	1.3664	0.255908	5.33944	9.3236e-08	3.95747e-07	Protein DETOXIFICATION	AT1G47530
Cs_ont_2g012410	1497.7	0.714186	0.133844	5.33597	9.50354e-08	4.03182e-07	Sulfhydryl oxidase	AT2G01270
Cs_ont_8g019110	551.456	1.79204	0.335971	5.33392	9.61139e-08	4.07552e-07	Aquaporin AQPAn.G-like	AT3G61430
Cs_ont_2g015220	215.421	1.65246	0.309934	5.33163	9.73362e-08	4.12527e-07	Protein FAR1-RELATED SEQUENCE 5	AT4G12850
Cs_ont_5g026330	75.9246	3.60132	0.675552	5.33093	9.7712e-08	4.13911e-07	SWIM-type domain-containing protein	AT4G32480
Cs_ont_2g005630	735.371	1.64652	0.308964	5.32918	9.86595e-08	4.17715e-07	Hydrolase_4 domain-containing protein	AT1G11090
Cs_ont_5g006250	5384.98	0.609268	0.11436	5.32762	9.95083e-08	4.21097e-07	NYN domain-containing protein	AT3G62200
Cs_ont_7g000810	210.497	-2.04585	0.384132	-5.32592	1.00444e-07	4.24843e-07	Peptidase A1 domain-containing protein	AT2G39710
Cs_ont_7g002620	173.529	2.94074	0.552486	5.32274	1.02215e-07	4.32114e-07	Unknown protein	AT2G40475
Cs_ont_7g010340	910.545	-1.06252	0.199642	-5.32212	1.02567e-07	4.33387e-07	t-SNARE coiled-coil homology domain-containing protein	AT5G46860
Cs_ont_2g019000	74.4809	4.64327	0.872939	5.31912	1.04271e-07	4.40365e-07	Na_H_Exchanger domain-containing protein	AT2G13620
Cs_ont_3g011030	1956.36	0.86991	0.163797	5.3109	1.09085e-07	4.60467e-07	Thioredoxin domain-containing protein	AT1G34780
Cs_ont_7g001530	4617.98	1.06804	0.201269	5.30655	1.1172e-07	4.71352e-07	ATPase_AAA_core domain-containing protein	AT2G29970
Cs_ont_3g000480	82.0365	4.48646	0.845864	5.304	1.13292e-07	4.77745e-07	AT-hook motif nuclear-localized protein	AT1G20900
Cs_ont_7g002110	209.361	3.38529	0.638801	5.29944	1.16156e-07	4.89579e-07	Protein trichome birefringence-like 33	AT2G40320
Cs_ont_2g033350	858.244	1.14621	0.216306	5.29901	1.16433e-07	4.905e-07	JmjC domain-containing protein	AT3G20810
Cs_ont_2g033770	234.204	-1.88793	0.356507	-5.29565	1.18596e-07	4.99113e-07	Beta-glucosidase 12-like	AT2G44450
[truncated: 6,496 more rows]

## Sheet: M_prior_vs_C_prior_DESeq2.a
	baseMean	log2FoldChange	lfcSE	stat	pvalue	padj	annotation	Arabidopsis_best_hit
MPANICULATA_001462	7327.08	7.10399	0.164015	43.3129	0	0	SPX domain-containing protein	AT5G15330
MPANICULATA_007428	5561.03	8.44003	0.200392	42.1177	0	0	Feruloyl CoA ortho-hydroxylase 1	AT3G13610
MPANICULATA_010662	11086.5	9.1953	0.231335	39.7489	0	0	Unknown protein	no_Arabidopsis_hit
MPANICULATA_010851	15699.6	5.73194	0.158102	36.2547	8.36646e-288	2.38089e-284	Endoglucanase	no_Arabidopsis_hit
MPANICULATA_003225	5788.51	-8.74164	0.244521	-35.75	6.60399e-280	1.50346e-276	40S ribosomal protein S13	AT4G00100
MPANICULATA_003643	11720.8	4.97773	0.143665	34.6482	4.76207e-263	9.03444e-260	Hexosyltransferase	AT1G06780
MPANICULATA_008857	5580.59	5.30028	0.153033	34.6349	7.53332e-263	1.22503e-259	50S ribosomal protein L33-like	AT3G06320
MPANICULATA_020515	5714.22	-10.013	0.298092	-33.5903	2.32447e-247	3.30743e-244	Cysteine proteinase RD19a	AT2G21430
MPANICULATA_006524	6999.07	-7.69295	0.229072	-33.5831	2.96022e-247	3.74402e-244	Glycine-rich protein	no_Arabidopsis_hit
MPANICULATA_016845	19154.6	5.50277	0.171387	32.1073	3.48706e-226	3.96932e-223	WD repeat-containing protein 44-like	AT3G15470
MPANICULATA_008996	3793.46	-9.02523	0.299121	-30.1725	5.43711e-200	5.62642e-197	40S ribosomal protein S26	AT3G56340
MPANICULATA_006573	3466.86	4.13705	0.138547	29.8602	6.47451e-196	6.14161e-193	4-coumarate--CoA ligase	AT5G63380
MPANICULATA_017165	6793.71	-3.99684	0.139307	-28.6908	4.96926e-181	4.35116e-178	Protein SIEVE ELEMENT OCCLUSION B	AT3G01680
MPANICULATA_006366	6163.57	5.34973	0.19459	27.4923	2.16958e-166	1.76402e-163	TPR repeat-containing protein ZIP4	AT5G48390
MPANICULATA_022613	2112.47	-7.50795	0.2738	-27.4213	1.52701e-165	1.1588e-162	60S ribosomal protein L38	AT2G43460
MPANICULATA_002263	9708.39	4.90354	0.181717	26.9845	2.24867e-160	1.59979e-157	Glyceraldehyde-3-phosphate dehydrogenase, cytosolic	AT1G13440
MPANICULATA_002423	2977.97	-7.38182	0.280538	-26.3131	1.35935e-152	9.10205e-150	Aldehyde dehydrogenase, putative	AT3G48000
MPANICULATA_022378	2284.07	-4.67639	0.179814	-26.0068	4.14549e-149	2.62156e-146	Peroxidase	no_Arabidopsis_hit
MPANICULATA_007785	3080.76	5.30057	0.204041	25.978	8.77101e-149	5.25476e-146	Eukaryotic translation initiation factor 3 subunit L	AT5G25754
MPANICULATA_009371	6605.95	3.5849	0.139542	25.6904	1.49546e-145	8.51139e-143	Serine hydroxymethyltransferase	AT4G37930
MPANICULATA_004690	5443.28	11.0781	0.431962	25.6459	4.69865e-145	2.54689e-142	Unknown protein	no_Arabidopsis_hit
MPANICULATA_001861	4985.03	4.29075	0.168812	25.4173	1.62187e-142	8.39171e-140	CCT domain-containing protein	AT5G57180
MPANICULATA_014560	1561.86	-6.41816	0.260816	-24.608	1.0362e-133	5.12831e-131	RING-type domain-containing protein	AT3G11110
MPANICULATA_010985	13369.8	7.19164	0.301305	23.8683	6.53821e-126	3.10102e-123	organ-specific protein S2-like	no_Arabidopsis_hit
MPANICULATA_011921	2095.99	-4.45092	0.191623	-23.2274	2.40512e-119	1.0951e-116	Abhydrolase_2 domain-containing protein	AT3G15650
MPANICULATA_000356	1774.07	7.27146	0.315005	23.0836	6.76049e-118	2.95979e-115	GDSL esterase/lipase CPRD49	AT3G11210
MPANICULATA_021913	3481.46	-5.34652	0.232235	-23.022	2.80705e-117	1.18343e-114	V-type proton ATPase subunit B	AT4G38510
MPANICULATA_000636	4689.46	3.06709	0.134711	22.768	9.51292e-115	3.86734e-112	Rhodanese domain-containing protein	AT2G42220
MPANICULATA_011214	1003.89	-6.44144	0.283825	-22.6951	5.00909e-114	1.96616e-111	Gibberellin regulated protein	AT2G14900
MPANICULATA_000981	4784.91	3.49582	0.15673	22.3047	3.32527e-110	1.26172e-107	Auxin response factor	AT5G37020
MPANICULATA_006724	70509.1	-5.11586	0.230595	-22.1855	4.74051e-109	1.74069e-106	Chalcone synthase	AT5G13930
MPANICULATA_012446	1192.18	5.93713	0.267849	22.1659	7.3216e-109	2.60443e-106	3-ketoacyl-CoA synthase	AT1G25450
MPANICULATA_011616	1573.2	7.35887	0.332517	22.1308	1.59693e-108	5.50844e-106	Proteasome subunit alpha type	AT1G53850
MPANICULATA_018257	1109.42	-3.99358	0.181797	-21.9672	5.93126e-107	1.98575e-104	RNA polymerase II C-terminal domain phosphatase-like	AT5G58003
MPANICULATA_011137	2403.17	6.5905	0.3011	21.8881	3.37375e-106	1.09724e-103	Subtilisin-like protease SBT1.7	AT5G51750
MPANICULATA_011652	1683.32	5.37736	0.246452	21.8191	1.52866e-105	4.83353e-103	Phosphotransferase	AT4G29130
MPANICULATA_015842	910.91	5.7443	0.265295	21.6525	5.76329e-104	1.77307e-101	Smr domain-containing protein	AT4G27450
MPANICULATA_017058	3016.18	2.7874	0.131142	21.2548	2.97773e-100	8.91986e-98	Peptidylprolyl isomerase	AT1G18170
MPANICULATA_004524	2641.96	-3.88615	0.187301	-20.7482	1.27361e-95	3.71732e-93	GDSL esterase/lipase	AT3G26430
MPANICULATA_000365	802.942	6.00023	0.289264	20.7431	1.41631e-95	4.03047e-93	HTH myb-type domain-containing protein	AT2G01060
MPANICULATA_002438	8083.72	3.15138	0.1523	20.6919	4.09471e-95	1.13683e-92	BAH domain,TFIIS helical bundle-like domain isoform 1	AT3G48050
MPANICULATA_015233	2830.62	4.52127	0.219098	20.6359	1.30792e-94	3.54477e-92	G-type lectin S-receptor-like serine/threonine-protein kinase At4g27290	AT4G27290
MPANICULATA_018089	4401.96	4.70217	0.228648	20.5651	5.63323e-94	1.49123e-91	Cytochrome P450	AT2G34500
MPANICULATA_015695	1299.98	-4.05503	0.197212	-20.5617	6.04162e-94	1.56299e-91	RING-CH-type domain-containing protein	AT2G34200
MPANICULATA_020449	809.622	4.4913	0.219716	20.4414	7.16508e-93	1.81245e-90	Pentatricopeptide repeat-containing protein At1g32415, mitochondrial	AT1G32415
MPANICULATA_013188	1863.39	5.38679	0.26612	20.2419	4.18421e-91	1.03541e-88	Unknown protein	AT5G59080
MPANICULATA_003797	8509.36	-5.64558	0.281212	-20.0759	1.19847e-89	2.90258e-87	Peroxidase	AT1G05260
MPANICULATA_000594	1325.07	-4.6731	0.2331	-20.0476	2.11795e-89	5.02262e-87	Proteasome subunit alpha type	AT3G22110
MPANICULATA_001904	3811.2	-3.06121	0.152936	-20.0163	3.97372e-89	9.23118e-87	Plasma membrane ATPase	AT4G30190
MPANICULATA_007075	21820.9	-4.55957	0.229213	-19.8923	4.74164e-88	1.07948e-85	L-ascorbate oxidase	AT5G21105
MPANICULATA_007843	5429.07	-3.32943	0.168103	-19.8058	2.65056e-87	5.91594e-85	Malic enzyme	AT5G25880
MPANICULATA_003461	2030.15	4.50267	0.227637	19.78	4.42534e-87	9.68724e-85	E3 ubiquitin-protein ligase PRT1	AT3G24800
MPANICULATA_016612	783.836	4.62122	0.235176	19.65	5.78012e-86	1.24142e-83	TPX2 domain-containing protein	AT5G28646
MPANICULATA_011072	2311.7	3.62719	0.185046	19.6016	1.49795e-85	3.15762e-83	Maternal effect embryo arrest 14-1 protein	AT2G15890
MPANICULATA_012333	3042.45	3.99427	0.204144	19.5659	3.01776e-85	6.24566e-83	BAHD acyltransferase DCR	AT5G23940
MPANICULATA_017725	1412.66	7.31856	0.375582	19.4859	1.44574e-84	2.93872e-82	Cytochrome P450	AT3G26300
MPANICULATA_003039	732.442	5.45927	0.281585	19.3876	9.81975e-84	1.96102e-81	DIOX_N domain-containing protein	no_Arabidopsis_hit
MPANICULATA_015160	887.558	-5.64206	0.295082	-19.1203	1.711e-81	3.35799e-79	Thiamine thiazole synthase, chloroplastic	AT5G54770
MPANICULATA_016608	2165.92	-2.92658	0.153239	-19.0981	2.61715e-81	5.04932e-79	KH domain-containing protein family	AT3G04610
MPANICULATA_006806	866.65	5.65258	0.296383	19.0718	4.32856e-81	8.212e-79	Unknown protein	AT4G24130
MPANICULATA_016483	774.501	-4.27438	0.224169	-19.0677	4.68822e-81	8.74853e-79	Alcohol dehydrogenase-like 1	AT1G22440
MPANICULATA_008478	2522.93	2.81049	0.147948	18.9964	1.82477e-80	3.35023e-78	60S ribosomal protein L23	AT2G33360
MPANICULATA_010320	5445.45	2.50896	0.132582	18.9238	7.26176e-80	1.31207e-77	NHL repeat	AT1G70280
MPANICULATA_012803	1625.71	3.51753	0.186505	18.8603	2.42031e-79	4.30475e-77	DUF3128 domain-containing protein	AT4G25315
MPANICULATA_009180	810.125	4.68701	0.250224	18.7313	2.7511e-78	4.8178e-76	60 kDa chaperonin	AT3G13860
MPANICULATA_020918	1048.19	-4.53607	0.244715	-18.5361	1.05621e-76	1.82164e-74	Vesicle-fusing ATPase	AT4G04910
MPANICULATA_015625	2912.68	-6.76442	0.365331	-18.5159	1.53819e-76	2.61332e-74	Chlorophyll a-b binding protein, chloroplastic	AT1G29910
MPANICULATA_007800	3786.45	3.25044	0.175881	18.4809	2.93988e-76	4.92128e-74	Protein kinase domain-containing protein	AT2G19470
MPANICULATA_006049	1956.46	3.73682	0.202819	18.4244	8.36541e-76	1.38005e-73	Zinc finger protein CONSTANS-LIKE 6	AT1G25440
MPANICULATA_016853	992.16	-3.69931	0.201563	-18.3531	3.11604e-75	5.06713e-73	Nuclear/nucleolar GTPase 2	AT1G52980
MPANICULATA_005216	1878.81	2.84984	0.155671	18.3069	7.29577e-75	1.16969e-72	Inactive purple acid phosphatase-like protein	AT1G42430
MPANICULATA_003271	4196.88	4.09095	0.223592	18.2965	8.81713e-75	1.39396e-72	GDSL esterase/lipase	AT5G18430
MPANICULATA_016650	1651.12	3.8132	0.208944	18.2499	2.0727e-74	3.232e-72	1-aminocyclopropane-1-carboxylate oxidase-1-like protein	AT1G06620
MPANICULATA_009608	2517.97	-3.3958	0.186766	-18.1821	7.148e-74	1.09954e-71	Patatin	AT4G37050
MPANICULATA_017604	2426.15	5.24886	0.289808	18.1115	2.58494e-73	3.92325e-71	GDSL esterase/lipase	AT2G42990
MPANICULATA_008849	550.354	7.50596	0.418253	17.946	5.16059e-72	7.72934e-70	Protein kinase domain-containing protein	AT5G18910
MPANICULATA_016438	4006.83	-4.32788	0.24128	-17.9372	6.04234e-72	8.93246e-70	Delta(24)-sterol reductase	AT3G19820
MPANICULATA_011488	890.755	-3.84649	0.216529	-17.7643	1.33507e-70	1.94834e-68	cysteine protease XCP2	AT4G35350
MPANICULATA_010970	11013.8	-2.87092	0.161623	-17.763	1.36667e-70	1.96921e-68	Adenylyl cyclase-associated protein	AT4G34490
MPANICULATA_018186	2724.92	3.80296	0.21478	17.7063	3.74757e-70	5.33233e-68	Pentatricopeptide repeat-containing protein	AT4G30700
MPANICULATA_011231	1295.86	6.2093	0.350699	17.7055	3.80328e-70	5.34479e-68	Neuronal tyrosine-phosphorylated phosphoinositide-3-kinase	AT5G01075
MPANICULATA_012406	1611.78	3.05987	0.173971	17.5883	3.02699e-69	4.20198e-67	4-hydroxy-tetrahydrodipicolinate reductase	AT5G52100
MPANICULATA_003270	6252.4	4.14859	0.235946	17.5828	3.33764e-69	4.57739e-67	GDSL esterase/lipase	AT3G04290
MPANICULATA_007309	1192.51	5.45309	0.313098	17.4166	6.17899e-68	8.37327e-66	Cytochrome P450, putative	AT4G12300
MPANICULATA_004561	1351.62	4.30741	0.247396	17.411	6.80891e-68	9.11833e-66	Cyclin N-terminal domain-containing protein	AT1G44110
MPANICULATA_015349	3576.2	-3.92576	0.225673	-17.3957	8.88643e-68	1.17621e-65	Protein NO VEIN	AT3G48770
MPANICULATA_000559	1034.14	6.11707	0.35198	17.379	1.18968e-67	1.55656e-65	Unknown protein	AT2G41120
MPANICULATA_010777	2481.44	4.4235	0.257531	17.1766	3.9767e-66	5.14395e-64	Proline-rich protein 4	AT4G38770
MPANICULATA_011615	1426.48	-3.49559	0.204717	-17.0753	2.26821e-65	2.90102e-63	Remorin_C domain-containing protein	AT1G53860
MPANICULATA_004699	1126.16	3.19429	0.187646	17.023	5.54585e-65	7.01427e-63	5-formyltetrahydrofolate cyclo-ligase-like protein	AT1G76730
MPANICULATA_014375	1676.57	-3.63156	0.215252	-16.8712	7.33499e-64	9.17518e-62	60S ribosomal protein L37a	AT3G10950
MPANICULATA_017185	1169.86	-3.65975	0.218097	-16.7803	3.3999e-63	4.20663e-61	Cysteinyl-tRNA synthetase	AT5G38830
MPANICULATA_005023	7850.69	4.70319	0.280944	16.7406	6.62648e-63	8.11067e-61	Isoflavone reductase-like protein	AT1G75280
MPANICULATA_019217	4640.02	-3.40454	0.205856	-16.5384	1.94092e-61	2.35037e-59	Single-stranded DNA-bindig protein WHY2, mitochondrial	AT1G71260
MPANICULATA_000392	3884.36	-3.68142	0.223407	-16.4786	5.23201e-61	6.26905e-59	Pyruvate decarboxylase	AT4G33070
MPANICULATA_020800	595.194	7.23174	0.440411	16.4204	1.36596e-60	1.61966e-58	Protein transport protein Sec61 subunit beta	AT3G60540
MPANICULATA_011373	22313.6	3.00743	0.183404	16.3978	1.98212e-60	2.32603e-58	Aquaporin PIP2-7	AT4G35100
MPANICULATA_004501	4104.32	3.37209	0.205999	16.3695	3.15872e-60	3.66895e-58	Chalcone synthase	AT5G13930
MPANICULATA_008300	882.803	4.56778	0.27984	16.3229	6.78788e-60	7.80469e-58	GATA-type domain-containing protein	AT4G26150
MPANICULATA_016574	977.111	-3.82871	0.234719	-16.3118	8.1295e-60	9.25381e-58	Kinesin-like protein	AT3G44050
MPANICULATA_018015	1111.83	3.76841	0.231399	16.2853	1.25506e-59	1.41449e-57	Chaperonin-like RBCX protein 1, chloroplastic	AT4G04330
MPANICULATA_014597	2338.52	3.26158	0.20113	16.2163	3.8701e-59	4.31896e-57	Cofac_haem_bdg domain-containing protein	AT3G56140
MPANICULATA_003718	5338.18	3.75374	0.232384	16.1532	1.07866e-58	1.19207e-56	Photosystem I reaction center subunit II	AT1G03130
MPANICULATA_011296	1610.34	2.77322	0.171734	16.1483	1.16751e-58	1.27787e-56	Prolyl oligopeptidase	AT1G76140
MPANICULATA_004146	1026.23	3.86733	0.240436	16.0846	3.26965e-58	3.54461e-56	Pentatricopeptide repeat-containing protein At3g03580	AT1G56570
MPANICULATA_005832	1470.52	-5.83323	0.364027	-16.0242	8.66396e-58	9.30395e-56	Cinnamyl alcohol dehydrogenase	AT4G34230
MPANICULATA_014251	539.206	-7.95014	0.496623	-16.0084	1.11635e-57	1.18761e-55	Protein transport Sec1a	AT1G02010
MPANICULATA_020860	1890.97	4.39923	0.274867	16.0049	1.18054e-57	1.24427e-55	Voltage-gated potassium channel subunit beta-1	AT1G04690
MPANICULATA_006265	1505.37	-10.7998	0.674936	-16.0012	1.25273e-57	1.30824e-55	Receptor protein kinase	AT1G66150
MPANICULATA_017033	1891.97	-3.46953	0.218025	-15.9134	5.11626e-57	5.2944e-55	Serpin-like protein	AT1G47710
MPANICULATA_005318	1284.85	3.05549	0.192141	15.9023	6.11052e-57	6.26631e-55	Chaperone protein DnaJ	AT1G76700
MPANICULATA_002309	492.209	5.55474	0.349341	15.9006	6.27494e-57	6.37747e-55	Cytochrome P450	AT3G48310
MPANICULATA_007783	3725.07	3.0244	0.190367	15.8872	7.76988e-57	7.82695e-55	RRM domain-containing protein	AT5G11500
MPANICULATA_009880	2059.5	2.58717	0.16286	15.8859	7.93798e-57	7.92615e-55	HMA domain-containing protein	AT2G17787
MPANICULATA_007961	514.721	4.504	0.283584	15.8824	8.39352e-57	8.30812e-55	J domain-containing protein	AT3G57340
MPANICULATA_016386	3463.71	2.82721	0.178102	15.8741	9.57546e-57	9.39633e-55	Prefoldin subunit	AT5G23290
MPANICULATA_014078	1392.62	-2.84436	0.179686	-15.8296	1.9439e-56	1.89123e-54	Reticulon-like protein	AT2G46170
MPANICULATA_014862	17595.7	2.25909	0.143121	15.7845	3.97815e-56	3.83756e-54	Chlorophyll a-b binding protein, chloroplastic	AT3G54890
MPANICULATA_004787	1520.92	2.41297	0.153006	15.7704	4.97402e-56	4.75792e-54	AB hydrolase-1 domain-containing protein	AT1G34340
MPANICULATA_012815	1870.08	-3.31745	0.211018	-15.7212	1.08318e-55	1.02748e-53	Piwi domain-containing protein	AT2G27880
MPANICULATA_005415	12271.7	-2.66444	0.17035	-15.641	3.82939e-55	3.60248e-53	dTDP-glucose 4,6-dehydratase	AT1G78570
MPANICULATA_016385	1732.52	3.06354	0.19649	15.5913	8.34088e-55	7.78231e-53	Dihydroorotate dehydrogenase (quinone), mitochondrial	AT1G05460
MPANICULATA_017800	602.257	-8.38632	0.538689	-15.568	1.20087e-54	1.11134e-52	Cytochrome P450 family protein	AT4G39490
MPANICULATA_009860	1461.07	2.59188	0.167722	15.4534	7.15496e-54	6.56814e-52	MLO-like protein	AT1G11000
MPANICULATA_018836	650.571	5.19215	0.337199	15.3979	1.69137e-53	1.54023e-51	DNA-3-methyladenine glycosylase 1	no_Arabidopsis_hit
MPANICULATA_015065	1438.32	-7.08684	0.462441	-15.3249	5.21661e-53	4.71275e-51	Geranyl geranyl pyrophosphate synthase, putative	AT2G18620
MPANICULATA_015095	1792.16	-2.66737	0.174304	-15.3029	7.30694e-53	6.5492e-51	AAA domain-containing protein	AT4G27190
MPANICULATA_002996	2024.01	2.42133	0.158265	15.2992	7.73612e-53	6.87971e-51	ADP-ribosyl cyclase/cyclic ADP-ribose hydrolase	AT5G17680
MPANICULATA_003479	3673.03	-3.76883	0.246476	-15.2909	8.79291e-53	7.75889e-51	3-ketoacyl-CoA thiolase 2, peroxisomal	AT2G33150
MPANICULATA_017309	1985.2	3.17568	0.207764	15.2851	9.61747e-53	8.4212e-51	Disease resistance protein	AT1G50180
MPANICULATA_008202	746.126	5.24712	0.343363	15.2816	1.01474e-52	8.8174e-51	Glutamate carboxypeptidase 2	AT5G19740
MPANICULATA_008422	1014.23	3.5733	0.233999	15.2706	1.20099e-52	1.03567e-50	Basic helix-loop-helix DNA-binding superfamily protein	AT1G06143
MPANICULATA_002292	2880.67	2.84402	0.186476	15.2514	1.61141e-52	1.37915e-50	Peptide methionine sulfoxide reductase	AT5G61640
MPANICULATA_019756	630.745	4.24863	0.279237	15.2151	2.80658e-52	2.38413e-50	Unknown protein	no_Arabidopsis_hit
MPANICULATA_012576	1214.32	-5.90162	0.388581	-15.1876	4.27114e-52	3.60136e-50	CCHC-type domain-containing protein	no_Arabidopsis_hit
MPANICULATA_001041	404.268	7.49821	0.495006	15.1477	7.84731e-52	6.56808e-50	Glucan endo-1,3-beta-glucosidase	AT3G57240
MPANICULATA_016695	1087.04	5.10042	0.336736	15.1466	7.97659e-52	6.62756e-50	UvrD-like helicase ATP-binding domain-containing protein	no_Arabidopsis_hit
MPANICULATA_010282	1971.82	2.55361	0.16874	15.1334	9.75087e-52	8.04306e-50	Pentatricopeptide repeat-containing protein	AT1G23450
MPANICULATA_015957	899.614	4.36629	0.290621	15.024	5.11213e-51	4.18643e-49	Amino acid transporter AVT1C	AT2G39130
MPANICULATA_014776	12787.9	-3.92007	0.261142	-15.0113	6.19584e-51	5.03766e-49	Glutathione S-transferase	AT1G19550
MPANICULATA_011711	1434.97	2.9762	0.198641	14.9828	9.51482e-51	7.68136e-49	F-box protein At3g59000	AT5G41840
MPANICULATA_011274	4491.21	2.22144	0.148361	14.9732	1.09863e-50	8.80684e-49	pre-mRNA-processing protein 40A-like	AT3G19670
MPANICULATA_007175	938.579	4.4476	0.29909	14.8704	5.12806e-50	4.08201e-48	Ribosomal_L2_C domain-containing protein	no_Arabidopsis_hit
MPANICULATA_013488	1193.84	3.00071	0.202174	14.8422	7.81612e-50	6.17853e-48	Protein kinase domain-containing protein	AT1G54820
MPANICULATA_019326	2815.28	-2.89632	0.195342	-14.8269	9.81388e-50	7.70424e-48	ATP citrate synthase	AT1G09430
MPANICULATA_019583	761.324	4.27278	0.288946	14.7874	1.76531e-49	1.37634e-47	ANK_REP_REGION domain-containing protein	AT1G49760
MPANICULATA_003102	1093.63	-4.0843	0.27945	-14.6155	2.2369e-48	1.73216e-46	receptor-like protein kinase HSL1	AT3G59510
MPANICULATA_004107	1714.38	-3.88324	0.266389	-14.5773	3.91553e-48	3.01152e-46	Starch synthase, chloroplastic/amyloplastic	AT1G32900
MPANICULATA_014856	760.927	2.82111	0.194364	14.5146	9.79668e-48	7.48427e-46	Carboxypeptidase	AT3G07990
MPANICULATA_013859	682.748	3.66453	0.253057	14.481	1.59676e-47	1.21173e-45	UPF0481 protein At3g47200-like	AT4G31980
MPANICULATA_015455	488.078	-4.9864	0.346136	-14.4059	4.75053e-47	3.58114e-45	Glutathione transferase	AT2G30860
MPANICULATA_009786	484.216	5.56156	0.386674	14.3831	6.60981e-47	4.94997e-45	MADS box TM6-like protein	AT3G54340
MPANICULATA_013953	467.642	-7.33481	0.510107	-14.379	7.01274e-47	5.21739e-45	3-ketoacyl-CoA synthase	AT1G01120
MPANICULATA_012285	2830.92	3.7826	0.263599	14.3498	1.06812e-46	7.89509e-45	Stemmadenine O-acetyltransferase	AT3G26040
MPANICULATA_005337	3669.52	2.37831	0.166319	14.2997	2.19638e-46	1.61299e-44	(S)-2-hydroxy-acid oxidase	AT3G14420
MPANICULATA_020655	5151.72	1.95432	0.136887	14.2769	3.04802e-46	2.22408e-44	14-3-3-like protein GF14 omega	AT1G78300
MPANICULATA_016918	1143.02	3.2588	0.229433	14.2037	8.68822e-46	6.29923e-44	Protein DETOXIFICATION	AT3G23560
MPANICULATA_002318	2157.48	2.60735	0.184182	14.1564	1.70439e-45	1.22792e-43	Quinolinate synthase	AT5G50210
MPANICULATA_017644	2973.7	-3.16058	0.223484	-14.1423	2.08269e-45	1.49102e-43	Annexin	AT5G65020
MPANICULATA_013847	1956.34	2.10217	0.148734	14.1338	2.3509e-45	1.67252e-43	plastidal glycolate/glycerate translocator 1, chloroplastic	AT1G32080
MPANICULATA_009785	668.538	3.8281	0.271294	14.1105	3.27174e-45	2.31318e-43	Aldehyde dehydrogenase	AT4G36250
MPANICULATA_004591	1308.72	11.0025	0.783414	14.0443	8.3484e-45	5.86604e-43	4-coumarate--CoA ligase	AT5G16340
MPANICULATA_003602	1015.87	-2.76745	0.197178	-14.0353	9.48221e-45	6.62184e-43	Actin-depolymerizing factor	AT2G31200
MPANICULATA_000227	2607.45	4.02229	0.287305	14.0001	1.55748e-44	1.08103e-42	Tropinone reductase-like	AT5G06060
MPANICULATA_013559	1275.84	3.53924	0.252968	13.9909	1.77238e-44	1.22273e-42	FRIGIDA-like protein	AT5G13330
MPANICULATA_003334	1240.14	3.10773	0.222914	13.9414	3.54957e-44	2.43402e-42	Pentatricopeptide repeat-containing protein	AT4G13650
MPANICULATA_013390	475.983	5.20615	0.375144	13.8777	8.64394e-44	5.89185e-42	Glycosyltransferase	AT4G01070
MPANICULATA_014083	1387.08	2.51004	0.180914	13.8742	9.08061e-44	6.15265e-42	39S ribosomal protein L46, mitochondrial	AT1G14620
MPANICULATA_014103	1164.14	-10.7757	0.779575	-13.8225	1.86454e-43	1.25586e-41	Beta-1,3-N-acetylglucosaminyltransferase lunatic fringe	AT4G23490
MPANICULATA_014630	4734.18	2.28599	0.165513	13.8115	2.17202e-43	1.45436e-41	Potassium transporter	AT2G40540
MPANICULATA_005054	1529.15	2.37431	0.171939	13.809	2.24842e-43	1.49671e-41	Homeobox domain-containing protein	AT1G45110
MPANICULATA_000984	3156.89	2.0569	0.149191	13.7871	3.04883e-43	2.01772e-41	UBP1-associated protein 2A-like	AT3G56860
MPANICULATA_006699	1222.38	2.75563	0.200433	13.7484	5.20735e-43	3.42631e-41	Pentatricopeptide repeat-containing protein	AT3G26782
MPANICULATA_008176	519.068	6.17863	0.450912	13.7025	9.80623e-43	6.41519e-41	RING-type domain-containing protein	AT3G46620
MPANICULATA_012190	1410.01	3.13853	0.22911	13.6988	1.03271e-42	6.71733e-41	DYW_deaminase domain-containing protein	AT1G16480
MPANICULATA_015642	2694.67	2.60377	0.190847	13.6432	2.21623e-42	1.43337e-40	60S ribosomal protein L32	AT5G46420
MPANICULATA_009202	1612.08	-11.649	0.854664	-13.6299	2.66028e-42	1.71084e-40	Disease resistance protein	AT3G14460
MPANICULATA_009394	2876.35	2.02904	0.148964	13.621	3.00371e-42	1.91013e-40	WD_REPEATS_REGION domain-containing protein	AT3G49660
MPANICULATA_010065	365.2	4.89384	0.359279	13.6213	2.99232e-42	1.91013e-40	NAC domain-containing protein	AT3G29035
MPANICULATA_020964	1845.35	3.19486	0.23492	13.5998	4.01557e-42	2.5394e-40	Thioredoxin F2, chloroplastic	AT5G16400
MPANICULATA_008259	1277.63	3.2866	0.242118	13.5743	5.68512e-42	3.57534e-40	Phospholipase A2 beta	AT2G19690
MPANICULATA_015069	1696.59	-2.49022	0.183961	-13.5367	9.50102e-42	5.94231e-40	Aconitate hydratase	AT2G05710
MPANICULATA_002228	6401.85	-2.07476	0.154075	-13.4659	2.48262e-41	1.54424e-39	60S ribosomal protein L17	AT1G27400
MPANICULATA_007034	943.867	3.1262	0.232203	13.4632	2.57482e-41	1.59289e-39	EamA domain-containing protein	AT3G28050
MPANICULATA_014427	1149.25	2.65386	0.197352	13.4473	3.19219e-41	1.96414e-39	LIM domain-containing protein	AT2G39900
MPANICULATA_000718	6046.72	16.0558	1.19523	13.4333	3.85963e-41	2.36205e-39	40S ribosomal protein S5	AT3G11940
MPANICULATA_011548	368.916	6.04704	0.451578	13.3909	6.83409e-41	4.16003e-39	Lipoxygenase	AT1G72520
MPANICULATA_018576	677.214	4.22735	0.316118	13.3727	8.73552e-41	5.28917e-39	Longin domain-containing protein	AT3G49260
MPANICULATA_013585	1470.85	2.02934	0.151883	13.3612	1.01897e-40	6.13701e-39	Hydrolase_4 domain-containing protein	AT1G54570
MPANICULATA_000911	2192.14	2.29926	0.172803	13.3057	2.14497e-40	1.28506e-38	Protein kinase domain-containing protein	AT2G36370
MPANICULATA_008789	773.661	2.60329	0.195921	13.2874	2.7392e-40	1.63247e-38	NEDD8-activating enzyme E1 catalytic subunit	AT5G19160
MPANICULATA_011603	970.897	3.61029	0.272018	13.2722	3.35429e-40	1.98864e-38	Lipase, GDSL	AT1G53920
MPANICULATA_004063	526.67	-3.94653	0.29743	-13.2688	3.51373e-40	2.06169e-38	Haloacid dehalogenase-like hydrolase superfamily protein	AT3G62040
MPANICULATA_007981	817.275	-10.2639	0.773515	-13.2691	3.4972e-40	2.06169e-38	Histidinol dehydrogenase	AT5G63890
MPANICULATA_015462	3613.49	2.73372	0.206147	13.261	3.89543e-40	2.27393e-38	4-hydroxyphenylpyruvate dioxygenase	AT1G06570
MPANICULATA_008113	373.975	4.84506	0.365799	13.2451	4.81375e-40	2.79566e-38	Rop guanine nucleotide exchange factor 9	AT4G13240
MPANICULATA_003099	5458.42	-15.8322	1.19577	-13.2402	5.14295e-40	2.97168e-38	Caffeic acid 3-O-methyltransferase	AT5G54160
MPANICULATA_009324	862.304	2.93649	0.222072	13.2232	6.44959e-40	3.70786e-38	Serine hydrolase FSH	AT5G65400
MPANICULATA_003133	617.357	9.59539	0.726507	13.2076	7.93424e-40	4.53847e-38	(S)-8-oxocitronellyl enol synthase	AT4G24220
MPANICULATA_011955	1756.85	4.67048	0.354209	13.1857	1.06129e-39	6.04031e-38	Caffeoyl-CoA O-methyltransferase	AT4G34050
MPANICULATA_017199	18739.7	-2.77059	0.210713	-13.1487	1.73202e-39	9.80876e-38	Flavonoid 3'-hydroxylase	AT5G07990
MPANICULATA_002470	3382.84	1.62049	0.123283	13.1445	1.83114e-39	1.03188e-37	Xpo1 domain-containing protein	AT5G62600
MPANICULATA_012915	336.657	8.01294	0.611126	13.1118	2.81951e-39	1.58101e-37	Cyclic nucleotide-binding domain-containing protein	AT2G28260
MPANICULATA_019714	373.294	6.18777	0.472685	13.0907	3.72239e-39	2.07706e-37	Peptidase A1 domain-containing protein	AT3G52500
MPANICULATA_013208	392.767	7.04266	0.538847	13.0699	4.89444e-39	2.71773e-37	Zinc finger protein	AT3G54040
MPANICULATA_015762	1021	6.21236	0.476873	13.0273	8.56256e-39	4.73144e-37	GDSL esterase/lipase	AT5G45950
MPANICULATA_016123	811.662	3.74519	0.287925	13.0075	1.10874e-38	6.09698e-37	Cytochrome P450	AT5G04660
MPANICULATA_009412	1366.1	-2.88149	0.222011	-12.9791	1.60812e-38	8.80061e-37	FANCL_C domain-containing protein	AT5G65740
MPANICULATA_013563	3949.73	15.4414	1.19183	12.9561	2.17071e-38	1.18226e-36	Superoxide dismutase [Cu-Zn]	AT1G08830
MPANICULATA_017433	265.418	5.02906	0.388372	12.9491	2.37803e-38	1.28901e-36	G-type lectin S-receptor-like serine/threonine-protein kinase	AT2G19130
MPANICULATA_014731	921.569	-2.65636	0.205348	-12.9359	2.82361e-38	1.52328e-36	Histone H4	AT2G39570
MPANICULATA_018411	896.205	-6.32732	0.489559	-12.9245	3.27314e-38	1.75746e-36	Protein kinase domain-containing protein	AT2G20142
MPANICULATA_015543	4328.5	-15.4977	1.20073	-12.9069	4.11554e-38	2.1994e-36	Tyrosine decarboxylase	AT2G20340
MPANICULATA_009049	15253.6	-1.9864	0.154036	-12.8957	4.75835e-38	2.53104e-36	ATP citrate synthase	AT3G06650
MPANICULATA_011983	2698.44	3.13383	0.243424	12.874	6.30809e-38	3.33977e-36	Protein POST-ILLUMINATION CHLOROPHYLL FLUORESCENCE INCREASE, chloroplastic	AT3G15840
MPANICULATA_007063	5144.9	2.10704	0.164005	12.8474	8.8951e-38	4.68763e-36	4-(cytidine-5'-diphospho)-2-C-methyl-D-erythritol kinase	AT2G26930
MPANICULATA_005322	3452.65	15.2473	1.18736	12.8414	9.61389e-38	5.04308e-36	Glutathione S-transferase	AT1G78340
MPANICULATA_013806	1040.44	-11.014	0.858063	-12.8359	1.03184e-37	5.38784e-36	GRF1-interacting factor like	AT4G00850
MPANICULATA_002991	543.541	-3.78359	0.295001	-12.8257	1.17743e-37	6.11996e-36	L51_S25_CI-B8 domain-containing protein	AT3G59650
MPANICULATA_021959	9441.61	-16.6227	1.29699	-12.8164	1.32802e-37	6.8713e-36	Miraculin-like protein 2	no_Arabidopsis_hit
MPANICULATA_009439	7198.36	2.03448	0.159203	12.7791	2.14444e-37	1.10453e-35	mitochondrial outer membrane protein porin 2-like	AT5G67500
MPANICULATA_009634	787.278	4.42229	0.346397	12.7665	2.52142e-37	1.29285e-35	B3 domain-containing protein	AT5G57720
MPANICULATA_000310	4724.03	-2.6503	0.207722	-12.7589	2.78078e-37	1.41945e-35	MFS domain-containing protein	AT2G38060
MPANICULATA_004723	2558.82	-3.27001	0.25692	-12.7277	4.14664e-37	2.1072e-35	Choline kinase 1	AT1G71697
MPANICULATA_020276	3365.04	-15.1343	1.18951	-12.7232	4.39479e-37	2.22337e-35	Cytochrome P450 82A4	AT4G31940
MPANICULATA_002718	2587.19	3.13182	0.246576	12.7013	5.81876e-37	2.91861e-35	Transcription factor NLP7	AT1G64530
MPANICULATA_003879	3394.15	-15.1469	1.19255	-12.7012	5.82031e-37	2.91861e-35	H15 domain-containing protein	no_Arabidopsis_hit
MPANICULATA_001930	4401.9	-3.29727	0.259775	-12.6928	6.482e-37	3.23617e-35	Histone H4	AT1G07660
MPANICULATA_017426	1479.48	-3.64527	0.287575	-12.6759	8.0429e-37	3.99792e-35	Tryptophan decarboxylase	AT2G20340
MPANICULATA_007754	401.632	4.65274	0.367119	12.6736	8.27797e-37	4.09688e-35	Arf-GAP domain-containing protein	AT4G32630
MPANICULATA_012401	786.954	-2.47434	0.19609	-12.6184	1.6713e-36	8.23566e-35	Methyltransferase	AT2G45750
MPANICULATA_018012	434.526	-5.04223	0.400755	-12.5818	2.65815e-36	1.30421e-34	Subtilisin-like protease	AT1G62340
MPANICULATA_004283	1730.73	2.56277	0.2039	12.5688	3.13556e-36	1.53185e-34	Rhamnogalacturonan endolyase	AT1G09890
MPANICULATA_017572	580.803	-3.20962	0.255703	-12.5522	3.86736e-36	1.88129e-34	Homeobox protein knotted-1-like 1	AT1G62360
MPANICULATA_018839	611.038	-4.61273	0.368702	-12.5108	6.5204e-36	3.15837e-34	FAD-binding FR-type domain-containing protein	AT5G49730
MPANICULATA_000101	2601.48	14.8388	1.18922	12.4778	9.87038e-36	4.76079e-34	Transferase	AT5G67150
MPANICULATA_007928	906.9	10.8996	0.877565	12.4202	2.02986e-35	9.74933e-34	Early nodulin-like protein 14	AT2G32030
MPANICULATA_014243	1291.4	-2.51536	0.20259	-12.416	2.13992e-35	1.02347e-33	65-kDa microtubule-associated protein 4-like	AT3G60840
MPANICULATA_018183	1965.72	2.34601	0.189166	12.4019	2.55238e-35	1.21564e-33	nuclear pore complex protein NUP43-like	AT4G30840
MPANICULATA_019323	1768.44	-2.61786	0.211181	-12.3963	2.73626e-35	1.29778e-33	Xanthoxin dehydrogenase	AT1G52340
MPANICULATA_018020	2925.58	1.73326	0.139955	12.3844	3.17527e-35	1.49975e-33	Leucyl-tRNA synthetase	AT4G04350
MPANICULATA_001990	738.855	-2.96281	0.239431	-12.3744	3.59745e-35	1.69214e-33	Agamous-like MADS-box protein AGL19	AT4G11880
MPANICULATA_000210	2823.31	1.92945	0.15619	12.3532	4.68034e-35	2.19244e-33	Heat shock protein DnaJ, cysteine-rich domain-containing protein	AT5G02160
MPANICULATA_010028	2715.17	-14.8249	1.20228	-12.3306	6.19474e-35	2.88995e-33	Cytochrome P450 85A	AT3G30180
MPANICULATA_022304	303.154	4.47059	0.362827	12.3216	6.93471e-35	3.22195e-33	Transcription factor MYB59	AT3G53200
MPANICULATA_008499	2271.3	1.71302	0.139174	12.3084	8.15898e-35	3.77535e-33	AIR synthase	AT3G55010
MPANICULATA_013974	1463.78	2.67163	0.217827	12.2649	1.39757e-34	6.44071e-33	Unknown protein	AT3G61870
MPANICULATA_014010	1300.77	2.05696	0.167928	12.2491	1.69918e-34	7.7991e-33	RING-type E3 ubiquitin transferase	AT3G61780
MPANICULATA_003941	2813.39	-3.23523	0.264208	-12.245	1.78671e-34	8.16791e-33	MYB-like DNA-binding domain protein	AT2G47460
MPANICULATA_011445	1138.01	2.62413	0.21499	12.2058	2.89449e-34	1.31792e-32	O-fucosyltransferase family protein	AT4G38390
MPANICULATA_011015	2289.43	2.21115	0.181204	12.2025	3.01246e-34	1.36617e-32	Cytochrome c biogenesis protein	AT1G49380
MPANICULATA_013410	3301.87	2.39445	0.196235	12.202	3.03437e-34	1.37065e-32	40S ribosomal protein S21	AT5G27700
MPANICULATA_018252	3232.24	-2.30252	0.188799	-12.1956	3.2797e-34	1.4756e-32	NADP-dependent glyceraldehyde-3-phosphate dehydrogenase	AT2G24270
MPANICULATA_009658	2275.96	2.60111	0.213766	12.168	4.60062e-34	2.06177e-32	Homeobox domain-containing protein	AT4G36870
MPANICULATA_012265	558.285	6.55963	0.539637	12.1556	5.35529e-34	2.39056e-32	Pentatricopeptide repeat-containing protein	AT3G49142
MPANICULATA_002606	276.029	5.56336	0.459366	12.1109	9.24285e-34	4.10982e-32	Protein SPIRAL1-like	AT4G23496
MPANICULATA_014165	1925.96	14.4052	1.19041	12.101	1.04307e-33	4.61994e-32	LIM domain-containing protein	AT1G01780
MPANICULATA_011413	1567.85	2.1512	0.177955	12.0885	1.21506e-33	5.36086e-32	Alanine--tRNA ligase	AT5G22800
MPANICULATA_001010	1004.73	2.64128	0.218854	12.0687	1.54542e-33	6.79207e-32	Ubiquitin carboxyl-terminal hydrolase family protein	AT5G45790
MPANICULATA_021860	1998.08	-14.3825	1.19203	-12.0656	1.60572e-33	7.02998e-32	Beta-xylosidase/alpha-L-arabinofuranosidase 2	AT5G64570
MPANICULATA_002948	1304.63	2.8847	0.239124	12.0636	1.64429e-33	7.17122e-32	Beta-hexosaminidase	AT1G05590
MPANICULATA_018747	1983.04	-14.3712	1.19342	-12.0421	2.13527e-33	9.27701e-32	Methionine S-methyltransferase	AT5G49810
MPANICULATA_012695	9185.73	3.37553	0.28057	12.031	2.44155e-33	1.05674e-31	Galactinol--sucrose galactosyltransferase	AT3G57520
MPANICULATA_009774	4897.18	-3.36652	0.280666	-11.9948	3.78536e-33	1.63215e-31	Thioredoxin H-type	AT3G51030
MPANICULATA_001128	800.154	-2.55493	0.213666	-11.9576	5.92337e-33	2.54437e-31	RRM domain-containing protein	AT5G04600
MPANICULATA_009144	2283.53	2.00099	0.16741	11.9527	6.28849e-33	2.69105e-31	Protein TRIGALACTOSYLDIACYLGLYCEROL 4, chloroplastic	AT3G06960
MPANICULATA_013960	2574.32	-3.07451	0.257244	-11.9517	6.35981e-33	2.71138e-31	BHLH domain-containing protein	AT1G32640
MPANICULATA_013513	465.612	3.32161	0.278041	11.9465	6.77206e-33	2.87635e-31	A_TM021B04.11 protein	AT5G27290
MPANICULATA_021526	2003.17	2.62711	0.220244	11.9282	8.43792e-33	3.57059e-31	Protein kinase domain-containing protein	AT1G06840
MPANICULATA_005316	1093.73	2.90722	0.244176	11.9062	1.09836e-32	4.63061e-31	TPT domain-containing protein	AT1G76670
MPANICULATA_015559	1562.83	-2.51307	0.211109	-11.9041	1.1264e-32	4.7313e-31	Protein DETOXIFICATION	AT5G17700
MPANICULATA_006759	2976.66	1.66914	0.140573	11.8738	1.61864e-32	6.77388e-31	Importin N-terminal domain-containing protein	AT1G12930
MPANICULATA_010690	1024.48	-2.07695	0.175297	-11.8482	2.19862e-32	9.16737e-31	DUF953 domain-containing protein	AT5G42850
MPANICULATA_005437	500.898	4.07382	0.343921	11.8452	2.27792e-32	9.46333e-31	Unknown protein	AT3G14830
MPANICULATA_002284	1655.52	2.03582	0.171892	11.8436	2.32225e-32	9.61242e-31	CBBY-like protein	AT3G48420
MPANICULATA_005107	1573.97	14.114	1.19301	11.8305	2.71395e-32	1.11931e-30	Endoglucanase	AT1G19940
MPANICULATA_018637	4288.25	2.03561	0.172183	11.8223	2.99236e-32	1.22968e-30	metal-nicotianamine transporter YSL3	AT5G53550
MPANICULATA_005177	3378.25	-3.96047	0.335437	-11.8069	3.59565e-32	1.47228e-30	Methyltransferase	AT1G20330
MPANICULATA_016972	2675.33	1.84865	0.156808	11.7893	4.43335e-32	1.80878e-30	Transcription factor TCP4-like	AT3G15030
MPANICULATA_001618	1589.43	-14.0522	1.19211	-11.7877	4.51954e-32	1.83735e-30	NUC173 domain-containing protein	AT2G34357
MPANICULATA_018882	449.603	-4.02299	0.341522	-11.7796	4.97335e-32	2.01465e-30	NB-ARC domain-containing protein	AT4G19500
MPANICULATA_011874	1326.09	2.4048	0.204263	11.7731	5.37452e-32	2.16944e-30	B-like cyclin	AT1G80380
MPANICULATA_017136	16240.3	2.31646	0.197061	11.7551	6.65148e-32	2.6754e-30	Chlorophyll a-b binding protein, chloroplastic	AT3G47470
MPANICULATA_008732	1028.98	2.93094	0.249598	11.7426	7.70519e-32	3.08832e-30	Cysteine synthase	AT3G22460
MPANICULATA_014252	774.506	3.48422	0.297025	11.7304	8.90453e-32	3.5565e-30	Epimerase domain-containing protein	AT2G45400
MPANICULATA_010885	1473.91	-13.9434	1.19193	-11.6982	1.30259e-31	5.1844e-30	ULP_PROTEASE domain-containing protein	no_Arabidopsis_hit
MPANICULATA_004826	4449.14	1.81305	0.155168	11.6845	1.53028e-31	6.06939e-30	protein QUIRKY-like isoform X1	AT1G22610
MPANICULATA_009401	465.382	3.4552	0.29632	11.6603	2.03241e-31	8.03296e-30	Protein kinase domain-containing protein	AT5G65710
MPANICULATA_017988	2188.77	1.90317	0.163563	11.6358	2.7119e-31	1.06815e-29	Unknown protein	AT1G62422
MPANICULATA_005110	987.282	2.53254	0.217796	11.628	2.96935e-31	1.16552e-29	protein SPA, chloroplastic	AT1G75690
MPANICULATA_008899	1952.44	1.80225	0.155085	11.621	3.22304e-31	1.26075e-29	E3 ubiquitin-protein ligase MIEL1	AT4G15640
MPANICULATA_010471	6067.13	-3.73837	0.321742	-11.6192	3.29352e-31	1.28391e-29	RING-type domain-containing protein	AT1G14180
MPANICULATA_005000	720.563	-4.22854	0.364256	-11.6087	3.72184e-31	1.44593e-29	glycine-rich RNA-binding protein 4, mitochondrial	AT5G54580
MPANICULATA_005647	1374.03	-13.8421	1.19322	-11.6006	4.09281e-31	1.58464e-29	Regulator of nonsense transcripts 2 isoform 1	AT2G39260
MPANICULATA_016357	17983.6	-1.46878	0.126621	-11.5998	4.12944e-31	1.5934e-29	Alpha-glucosidase, putative	AT1G68560
MPANICULATA_021021	1384.39	-13.853	1.19471	-11.5953	4.35196e-31	1.67359e-29	Cytochrome P450	AT5G07990
MPANICULATA_004912	468.297	-3.82695	0.330118	-11.5927	4.48886e-31	1.72043e-29	Unknown protein	no_Arabidopsis_hit
MPANICULATA_013119	320.157	-4.27575	0.368962	-11.5886	4.70668e-31	1.79786e-29	OBG-type G domain-containing protein	AT5G02390
MPANICULATA_019761	7561.81	-2.01853	0.174215	-11.5865	4.82654e-31	1.83747e-29	40S ribosomal protein S25	AT4G34555
MPANICULATA_013694	624.598	2.94417	0.254533	11.5669	6.06034e-31	2.2995e-29	Profilin domain-containing protein	AT4G19400
MPANICULATA_017151	1023.47	2.78616	0.241159	11.5532	7.11353e-31	2.69014e-29	Exonuclease domain-containing protein	AT5G07710
MPANICULATA_018596	1278.64	13.814	1.19624	11.5479	7.56656e-31	2.85199e-29	Protein ABIL2	AT3G49290
MPANICULATA_014395	519.579	3.70569	0.321295	11.5336	8.93213e-31	3.35559e-29	protein NRT1/ PTR FAMILY 7.3-like	AT1G32450
MPANICULATA_018130	3398.56	-2.17593	0.188769	-11.527	9.64861e-31	3.61283e-29	diacylglycerol kinase	AT5G57690
MPANICULATA_005705	8333.34	-7.73735	0.672108	-11.5121	1.14718e-30	4.28142e-29	Pectinesterase	AT1G11580
MPANICULATA_016269	1368.51	2.10442	0.183058	11.4959	1.38325e-30	5.14561e-29	LRRNT_2 domain-containing protein	AT1G45616
MPANICULATA_017557	1343.31	13.8851	1.20842	11.4903	1.4759e-30	5.47236e-29	CCR4-NOT transcription complex subunit 9	AT3G20800
MPANICULATA_007060	9755.82	1.73227	0.150786	11.4882	1.51159e-30	5.58649e-29	5-methyltetrahydropteroyltriglutamate--homocysteine methyltransferase	AT5G17920
MPANICULATA_005929	543.013	-4.87095	0.42425	-11.4813	1.63795e-30	6.03391e-29	Patatin	AT2G26560
MPANICULATA_021649	409.743	-6.04417	0.527267	-11.4632	2.01896e-30	7.4135e-29	Diacylglycerol O-acyltransferase	no_Arabidopsis_hit
MPANICULATA_000331	2352.99	2.22719	0.194518	11.4498	2.35733e-30	8.62814e-29	Glycerol-3-phosphate acyltransferase 6-like protein	AT2G38110
MPANICULATA_009188	482.425	4.59303	0.401172	11.449	2.37804e-30	8.67603e-29	Beta-fructofuranosidase, insoluble isoenzyme 1	AT1G55120
MPANICULATA_004616	952.723	2.79625	0.244453	11.4388	2.67541e-30	9.72978e-29	Ribosome maturation protein SBDS	AT1G43860
MPANICULATA_008173	1216.19	-13.666	1.19571	-11.4292	2.98891e-30	1.08353e-28	AP2/ERF domain-containing protein	AT3G46620
MPANICULATA_007308	3775.89	-2.29012	0.200598	-11.4165	3.46069e-30	1.25057e-28	Histone H3.2	AT1G09200
MPANICULATA_013607	826.622	2.07819	0.182428	11.3918	4.5919e-30	1.6541e-28	Unknown protein	AT1G54520
MPANICULATA_006300	6267.33	-2.2556	0.198045	-11.3893	4.72756e-30	1.6976e-28	Glutamate decarboxylase	AT2G02010
MPANICULATA_004112	1223.72	-13.6751	1.20177	-11.3791	5.31295e-30	1.9018e-28	Histidine kinase CKI1-like	AT2G47430
MPANICULATA_008861	1160.75	-13.5988	1.19567	-11.3734	5.67134e-30	2.02372e-28	Pre-mRNA-splicing ATP-dependent RNA helicase prp28	AT2G33730
MPANICULATA_010315	5442.2	2.63025	0.231469	11.3633	6.37071e-30	2.26618e-28	Aldehyde dehydrogenase, mitochondrial	AT1G23800
MPANICULATA_020428	2739.51	1.96707	0.173126	11.3621	6.45861e-30	2.29029e-28	tRNA uridine 5-carboxymethylaminomethyl modification enzyme MnmG	AT2G13440
MPANICULATA_010290	1230.13	2.24736	0.197906	11.3557	6.94765e-30	2.44846e-28	Glucan endo-1,3-beta-D-glucosidase	AT1G60420
MPANICULATA_010357	901.483	-4.53927	0.399726	-11.356	6.92723e-30	2.44846e-28	Two-component response regulator	AT1G59940
MPANICULATA_009506	2431.92	2.07795	0.182996	11.3552	6.99179e-30	2.45641e-28	Natural resistance-associated macrophage protein	AT2G23150
MPANICULATA_013111	3207.09	-1.48613	0.130942	-11.3495	7.45734e-30	2.6119e-28	XB3 in	AT2G28840
MPANICULATA_011647	18106.4	-2.16093	0.190447	-11.3466	7.71093e-30	2.69244e-28	Stem 28 kDa glycoprotein	AT4G29260
MPANICULATA_005042	318.497	5.06055	0.446421	11.3358	8.72034e-30	3.03558e-28	Cyclin family protein	AT4G19600
MPANICULATA_022381	258.587	-8.26091	0.729003	-11.3318	9.13136e-30	3.16897e-28	DRBM domain-containing protein	no_Arabidopsis_hit
MPANICULATA_022757	2218.06	-13.5713	1.19801	-11.3282	9.51185e-30	3.29098e-28	60S ribosomal protein L36	AT2G37600
MPANICULATA_011023	3859.48	-1.91878	0.169429	-11.325	9.86772e-30	3.40376e-28	4-Hydroxy-3-methylbut-2-enyl diphosphate reductase	AT4G34350
MPANICULATA_006503	947.111	-3.74817	0.331128	-11.3194	1.05198e-29	3.61772e-28	Cytochrome b561 and DOMON domain-containing protein	AT5G35735
MPANICULATA_000352	960.921	2.37261	0.210591	11.2665	1.92122e-29	6.58711e-28	Dehydrodolichyl diphosphate synthase CPT5, chloroplastic	AT3G51870
MPANICULATA_015811	1104.23	-13.5271	1.20183	-11.2554	2.17951e-29	7.45024e-28	TF-B3 domain-containing protein	AT1G28300
MPANICULATA_018520	2672.6	-2.95399	0.262652	-11.2468	2.40236e-29	8.18743e-28	RING-type domain-containing protein	AT3G18020
MPANICULATA_017706	773.949	-3.28976	0.292957	-11.2295	2.92049e-29	9.92358e-28	Protein FAR1-RELATED SEQUENCE	no_Arabidopsis_hit
MPANICULATA_013555	3401.17	-3.45034	0.307349	-11.2261	3.03449e-29	1.02497e-27	Shikimate dehydrogenase, putative	AT3G06350
MPANICULATA_022549	1032.2	-13.4293	1.19623	-11.2264	3.02722e-29	1.02497e-27	RNA-binding protein 34	AT5G46840
MPANICULATA_003442	707.453	2.86578	0.255287	11.2257	3.04798e-29	1.02649e-27	Purple acid phosphatase	AT3G07130
MPANICULATA_014599	1037.57	-13.4368	1.19702	-11.2252	3.06833e-29	1.02931e-27	Protein NRT1/ PTR family 5.1	AT2G40460
MPANICULATA_015937	15393.2	-1.37261	0.122281	-11.225	3.07445e-29	1.02931e-27	Adenosine kinase	AT3G09820
MPANICULATA_010191	8667.71	2.36148	0.210679	11.2089	3.68803e-29	1.23111e-27	Photosystem II core complex proteins psbY, chloroplastic	AT1G67740
MPANICULATA_011839	1026.48	-13.4216	1.19904	-11.1936	4.3808e-29	1.45809e-27	LRRNT_2 domain-containing protein	AT3G49670
MPANICULATA_012027	16312.9	1.12595	0.100617	11.1904	4.54404e-29	1.50801e-27	Eukaryotic translation initiation factor 3 subunit, putative	AT4G28080
MPANICULATA_006394	1014	-13.404	1.2001	-11.1691	5.77907e-29	1.9123e-27	NB-ARC domain-containing protein	AT4G27190
MPANICULATA_005681	1475.1	2.17538	0.194912	11.1609	6.33665e-29	2.09073e-27	BHLH transcription factor	AT5G54680
MPANICULATA_021015	933.798	13.3607	1.19835	11.1492	7.22633e-29	2.37738e-27	Peroxidase	no_Arabidopsis_hit
MPANICULATA_000110	910.586	13.3244	1.19631	11.138	8.19551e-29	2.68846e-27	ANK_REP_REGION domain-containing protein	AT3G12360
MPANICULATA_005325	955.191	-13.3174	1.19702	-11.1255	9.42755e-29	3.08373e-27	Glutathione S-transferase	AT1G78340
MPANICULATA_012625	204.996	5.56746	0.501301	11.106	1.17268e-28	3.82482e-27	Cyclin	AT2G44740
MPANICULATA_009377	1210.67	2.6697	0.240436	11.1036	1.20528e-28	3.91992e-27	Endoribonuclease E-like protein	AT4G37920
MPANICULATA_002663	901.309	13.3095	1.19913	11.0993	1.26391e-28	4.09887e-27	crooked neck-like protein 1	AT5G41770
MPANICULATA_004091	701.271	-4.93946	0.445146	-11.0963	1.30813e-28	4.23024e-27	NAC domain containing protein	AT2G24430
MPANICULATA_010275	1213.86	2.46304	0.222061	11.0917	1.37616e-28	4.43763e-27	CRS2-associated factor 2, chloroplastic	AT1G23400
MPANICULATA_007797	956.863	-13.3202	1.2019	-11.0826	1.52369e-28	4.89949e-27	Protein NRT1/ PTR FAMILY 1.1	AT1G52190
MPANICULATA_012264	1299.93	3.52732	0.318609	11.071	1.73477e-28	5.5625e-27	30S ribosomal protein	AT5G52960
MPANICULATA_011568	605.323	-5.93032	0.535923	-11.0656	1.84185e-28	5.88928e-27	cytochrome P450 71A1-like	AT2G45550
MPANICULATA_015040	2991	2.05729	0.186107	11.0543	2.0891e-28	6.66114e-27	1,4-alpha-glucan branching enzyme	AT3G20440
MPANICULATA_000380	228.01	4.09409	0.370496	11.0503	2.18487e-28	6.94704e-27	PMR5N domain-containing protein	AT5G01360
MPANICULATA_017752	899.513	13.3068	1.20554	11.0381	2.50286e-28	7.93595e-27	Anthranilate N-benzoyltransferase protein 3	AT3G26040
MPANICULATA_002972	1502.79	-2.43919	0.221028	-11.0357	2.5714e-28	8.13063e-27	Ornithine decarboxylase-like	no_Arabidopsis_hit
MPANICULATA_020192	961.523	-13.3267	1.20933	-11.0199	3.0648e-28	9.66389e-27	O-fucosyltransferase family protein	AT1G22460
MPANICULATA_002690	1188.29	1.9948	0.18122	11.0076	3.51323e-28	1.10473e-26	NAD(P)H-quinone oxidoreductase subunit S, chloroplastic-like	AT4G23890
MPANICULATA_007311	1977.89	3.47872	0.316205	11.0015	3.76022e-28	1.17914e-26	Histone H3.2	AT5G12920
MPANICULATA_018161	915.493	-2.46185	0.223835	-10.9985	3.88528e-28	1.215e-26	Purine 5'-nucleotidase	AT2G23890
MPANICULATA_015825	656.49	2.72764	0.248327	10.9841	4.56008e-28	1.42212e-26	Transmembrane protein, putative	AT1G53035
MPANICULATA_005820	3944.98	1.51494	0.137967	10.9804	4.74602e-28	1.47606e-26	Tubulin beta chain	AT5G12250
MPANICULATA_006997	334.709	6.30774	0.574482	10.9799	4.77619e-28	1.4814e-26	Carbonic anhydrase	AT3G01500
MPANICULATA_010670	1645.32	2.75237	0.250826	10.9732	5.14088e-28	1.59018e-26	tRNA-dihydrouridine(20/20a) synthase	AT3G63510
MPANICULATA_014684	866.637	2.30728	0.210724	10.9493	6.69597e-28	2.06559e-26	N-acetyltransferase domain-containing protein	AT2G40815
MPANICULATA_005455	1790.07	4.0903	0.37411	10.9334	7.97821e-28	2.45449e-26	Type I proteinase inhibitor-like protein	AT2G38870
MPANICULATA_007190	519.629	2.83289	0.259187	10.9299	8.29369e-28	2.54467e-26	Exosome complex component Rrp42	AT3G60500
MPANICULATA_019741	474.783	4.40494	0.403736	10.9105	1.02734e-27	3.1436e-26	mRNA-decapping enzyme-like protein	AT1G08370
MPANICULATA_007287	833.19	-13.1202	1.2035	-10.9017	1.13157e-27	3.45327e-26	DUF1680 domain-containing protein	no_Arabidopsis_hit
MPANICULATA_005258	1155.63	2.38003	0.218815	10.8769	1.48532e-27	4.52068e-26	DHHC domain-containing protein	AT2G33640
MPANICULATA_016672	971.372	2.2104	0.203573	10.858	1.82658e-27	5.54452e-26	protein prenyltransferase alpha subunit repeat-containing protein 1	AT1G10095
MPANICULATA_012950	1788.98	1.92033	0.176992	10.8498	1.99815e-27	6.0492e-26	RING-type domain-containing protein	AT3G09770
MPANICULATA_018128	827.856	-13.1108	1.20856	-10.8483	2.03146e-27	6.13373e-26	Cytochrome P450 family protein	AT1G66540
MPANICULATA_008064	771.034	-13.0084	1.19969	-10.8432	2.14881e-27	6.47088e-26	Aldehyde dehydrogenase family 2 member C4	AT3G24503
MPANICULATA_022784	858.947	-13.1647	1.21476	-10.8373	2.29028e-27	6.87869e-26	Unknown protein	AT3G02640
MPANICULATA_010626	731.195	13.0081	1.20144	10.8271	2.5627e-27	7.67664e-26	LRRNT_2 domain-containing protein	AT2G34930
MPANICULATA_019644	841.262	-2.31697	0.21423	-10.8153	2.912e-27	8.70007e-26	Chaperone protein DnaK	AT5G09590
MPANICULATA_009754	6515.94	-13.7536	1.27223	-10.8106	3.06631e-27	9.13712e-26	Salicylate O-methyltransferase	AT1G19640
MPANICULATA_003506	11577.1	1.62255	0.150146	10.8065	3.20716e-27	9.53187e-26	Photosystem I reaction center subunit IV	AT2G20260
MPANICULATA_016626	558.315	2.91793	0.270098	10.8032	3.32344e-27	9.85174e-26	CN hydrolase domain-containing protein	AT5G22300
MPANICULATA_009379	1502.2	4.01263	0.371676	10.7961	3.59325e-27	1.06239e-25	Transcription factor GTE7	AT5G10550
MPANICULATA_022551	1015.64	-2.91901	0.270695	-10.7834	4.12428e-27	1.21624e-25	RRM domain-containing protein	AT4G17720
MPANICULATA_004171	4051.41	-2.72607	0.252909	-10.7788	4.33348e-27	1.27463e-25	(S)-8-oxocitronellyl enol synthase	AT4G24220
MPANICULATA_022662	782.013	-13.0294	1.20928	-10.7745	4.54147e-27	1.33236e-25	Histone H2B	AT3G09480
MPANICULATA_008514	433.391	3.4498	0.320219	10.7733	4.60343e-27	1.34707e-25	Long-chain-alcohol oxidase	AT3G23410
MPANICULATA_001945	723.959	-12.9175	1.20115	-10.7543	5.65644e-27	1.65095e-25	Ribose-5-phosphate isomerase	AT2G01290
MPANICULATA_013397	4194.82	1.40842	0.131025	10.7493	5.97186e-27	1.73856e-25	Auxin-repressed 12.5 kDa protein	AT1G56220
MPANICULATA_014355	4381.35	1.29426	0.120473	10.7432	6.38043e-27	1.85277e-25	Glycine--tRNA ligase	AT3G48110
MPANICULATA_017642	2009.63	-1.81321	0.16883	-10.7398	6.61665e-27	1.91647e-25	Asparagine synthetase [glutamine-hydrolyzing]	AT5G10240
MPANICULATA_010088	797.622	-13.057	1.21591	-10.7385	6.71474e-27	1.93995e-25	MADS-box protein	AT1G24260
MPANICULATA_006099	690.655	12.9259	1.2051	10.7261	7.68036e-27	2.2133e-25	Phosphatidate phosphatase	AT3G02600
MPANICULATA_020510	1191.46	-2.23733	0.208702	-10.7202	8.18093e-27	2.35161e-25	AT-hook motif nuclear-localized protein	AT5G46640
MPANICULATA_000927	699.255	-12.8678	1.20114	-10.713	8.84903e-27	2.53724e-25	TRASH domain-containing protein	no_Arabidopsis_hit
MPANICULATA_019508	569.559	5.41034	0.50509	10.7116	8.97703e-27	2.56747e-25	SNARE-interacting protein KEULE	AT1G12360
MPANICULATA_016141	715.481	-12.9008	1.20571	-10.6998	1.02033e-26	2.91088e-25	Sodium Bile acid symporter family	AT3G56160
MPANICULATA_012784	3005.45	-1.95871	0.183212	-10.6909	1.12221e-26	3.19352e-25	Stress-response A/B barrel domain-containing protein At5g22580	AT5G22580
MPANICULATA_009551	3300.41	1.30678	0.122532	10.6648	1.4872e-26	4.22164e-25	CBS domain-containing protein CBSX1, chloroplastic	AT4G36910
MPANICULATA_019108	687.619	-12.8436	1.20506	-10.6581	1.59845e-26	4.52615e-25	3-oxo-Delta(4,5)-steroid 5-beta-reductase	AT4G24220
MPANICULATA_007389	675.214	-12.817	1.20396	-10.6457	1.82662e-26	5.1594e-25	WD_REPEATS_REGION domain-containing protein	AT5G52820
MPANICULATA_004057	227.758	8.15353	0.766683	10.6348	2.05243e-26	5.78289e-25	Vacuolar cation/proton exchanger	AT1G55730
MPANICULATA_020005	793.581	2.74787	0.258494	10.6303	2.15403e-26	6.05417e-25	Glycosyltransferase	AT5G12890
MPANICULATA_017558	692.406	-12.853	1.20987	-10.6235	2.31709e-26	6.4964e-25	Dentin sialophosphoprotein	no_Arabidopsis_hit
MPANICULATA_010104	1154.17	2.41853	0.227702	10.6215	2.36829e-26	6.62366e-25	Polysacc_synt_4 domain-containing protein	AT1G27930
MPANICULATA_009331	3044.12	-2.40794	0.226717	-10.6209	2.3831e-26	6.64873e-25	Peroxidase	AT5G06720
MPANICULATA_013979	1435.59	-2.24002	0.210918	-10.6203	2.39697e-26	6.67108e-25	RING-type E3 ubiquitin transferase	AT1G20780
MPANICULATA_012157	2189.59	1.63867	0.15457	10.6015	2.93364e-26	8.14478e-25	Succinate-semialdehyde dehydrogenase	AT1G79440
MPANICULATA_013584	617.958	12.7653	1.2047	10.5962	3.10232e-26	8.59215e-25	Cysteine-rich receptor-like protein kinase 25	AT4G05200
MPANICULATA_000193	256.627	8.06199	0.7613	10.5898	3.32404e-26	9.18388e-25	BED-type domain-containing protein	no_Arabidopsis_hit
MPANICULATA_007697	629.53	-12.7162	1.20239	-10.5758	3.86038e-26	1.06399e-24	Pre-mRNA-splicing factor CLF1	AT5G45990
MPANICULATA_013447	688.001	-12.8439	1.21458	-10.5748	3.90069e-26	1.0725e-24	Lipoxygenase	AT3G22400
MPANICULATA_003364	1171.52	-1.78454	0.169002	-10.5593	4.60185e-26	1.26224e-24	Protein quirky	AT5G17980
MPANICULATA_007611	1794.37	-2.30926	0.21885	-10.5518	4.98476e-26	1.36398e-24	Aspartate aminotransferase	AT4G31990
MPANICULATA_008512	623.954	-12.7032	1.20428	-10.5483	5.17017e-26	1.41132e-24	Fe2OG dioxygenase domain-containing protein	AT1G17020
MPANICULATA_008179	443.003	-4.26119	0.404244	-10.5411	5.58222e-26	1.52015e-24	Protein-serine/threonine phosphatase	AT1G72770
MPANICULATA_006674	610.976	-4.9018	0.465153	-10.538	5.76868e-26	1.56718e-24	NAC domain-containing protein	AT5G13180
MPANICULATA_002843	1397.05	1.9002	0.180326	10.5376	5.79398e-26	1.57031e-24	RAP domain-containing protein	AT2G31890
MPANICULATA_007303	606.529	12.738	1.20885	10.5373	5.81259e-26	1.57161e-24	Subtilisin-like protease	AT5G67360
MPANICULATA_017538	608.866	12.7435	1.20998	10.5319	6.15654e-26	1.66066e-24	PKS_ER domain-containing protein	AT3G03080
MPANICULATA_005652	531.754	-4.56257	0.433612	-10.5222	6.82333e-26	1.83617e-24	PB1 domain-containing protein	AT4G05150
MPANICULATA_013540	1549.76	2.01035	0.191277	10.5101	7.75705e-26	2.08251e-24	TPM_phosphatase domain-containing protein	AT1G54780
MPANICULATA_009171	677.183	-12.8218	1.22069	-10.5038	8.29904e-26	2.22278e-24	IQ domain-containing protein IQM4	AT4G33050
MPANICULATA_010109	16984.2	1.87732	0.17899	10.4884	9.76867e-26	2.61025e-24	Chlorophyll a-b binding protein, chloroplastic	AT3G61470
MPANICULATA_006183	1857.03	2.17151	0.207097	10.4855	1.0074e-25	2.68553e-24	Bet_v_1 domain-containing protein	AT1G70890
MPANICULATA_001815	592.228	-5.7463	0.548542	-10.4756	1.11837e-25	2.97439e-24	Trans-cinnamate 4-monooxygenase	AT2G30490
MPANICULATA_009853	3640.52	1.24401	0.118765	10.4746	1.13019e-25	2.99882e-24	Ferredoxin--NADP reductase, chloroplastic	AT5G66190
MPANICULATA_004087	635.086	12.8044	1.2233	10.467	1.22399e-25	3.24016e-24	ribosome production factor 1-like	AT4G01560
MPANICULATA_006985	3585.14	2.60971	0.24965	10.4535	1.41238e-25	3.7302e-24	50S ribosomal protein L12, chloroplastic-like	AT3G27830
MPANICULATA_009713	981.909	2.17827	0.208441	10.4503	1.46077e-25	3.84907e-24	Cytochrome P450	AT3G50660
MPANICULATA_013144	570.398	-12.5737	1.20405	-10.4428	1.58036e-25	4.15457e-24	TPT domain-containing protein	AT1G12500
MPANICULATA_016354	2074.44	-2.18417	0.20923	-10.4391	1.64378e-25	4.31133e-24	Unknown protein	AT1G13360
MPANICULATA_019322	3118.21	-1.54735	0.148356	-10.43	1.80921e-25	4.7343e-24	RNA polymerase II subunit B1 CTD phosphatase RPAP2 homolog	AT5G26760
MPANICULATA_006054	968.825	-2.48443	0.238648	-10.4104	2.2225e-25	5.80246e-24	Phorbol-ester/DAG-type domain-containing protein	AT4G11550
MPANICULATA_003806	1296.96	2.2006	0.211548	10.4023	2.41945e-25	6.3022e-24	Shikimate dehydrogenase	AT3G06350
MPANICULATA_018690	683.724	2.88118	0.277106	10.3974	2.54756e-25	6.62075e-24	FTCD_N domain-containing protein	AT2G20830
MPANICULATA_008052	413.59	4.40217	0.423524	10.3941	2.63641e-25	6.83606e-24	Btz domain-containing protein	no_Arabidopsis_hit
MPANICULATA_010968	1584.64	1.82718	0.175801	10.3935	2.65535e-25	6.86951e-24	BTB/POZ domain-containing protein At1g63850-like	AT1G63850
MPANICULATA_015801	4817.77	1.30561	0.125719	10.3852	2.89636e-25	7.47603e-24	Malectin_like domain-containing protein	AT1G28340
MPANICULATA_019743	358.427	5.43876	0.523783	10.3836	2.94376e-25	7.58118e-24	Casparian strip membrane protein 1	AT2G27370
MPANICULATA_000577	4579.84	2.70415	0.260584	10.3773	3.14633e-25	8.08458e-24	Glycosyltransferase	AT1G22380
MPANICULATA_000826	822.34	3.32031	0.320023	10.3752	3.21476e-25	8.2418e-24	4Fe-4S ferredoxin-type domain-containing protein	AT4G28570
MPANICULATA_005313	214.601	6.87006	0.662553	10.3691	3.4287e-25	8.77054e-24	Cellulose synthase	AT4G39350
MPANICULATA_020740	812.394	-2.59986	0.250996	-10.3582	3.84171e-25	9.80497e-24	Pectinesterase	AT5G09760
MPANICULATA_000115	1343.75	1.78678	0.172638	10.3499	4.19057e-25	1.06714e-23	UDP-glucuronic acid decarboxylase 1-like	AT3G53520
MPANICULATA_003044	528.848	-12.4646	1.20536	-10.341	4.59778e-25	1.16823e-23	Unknown protein	no_Arabidopsis_hit
MPANICULATA_012431	535.034	-12.4817	1.20902	-10.3239	5.49525e-25	1.39315e-23	Mads box protein, putative	AT5G62165
MPANICULATA_002574	531.967	-12.4733	1.20864	-10.3201	5.71433e-25	1.44547e-23	Unknown protein	no_Arabidopsis_hit
MPANICULATA_012183	11288.4	1.75591	0.170169	10.3186	5.80659e-25	1.46555e-23	Phosphoglycerate kinase	AT3G12780
MPANICULATA_005326	550.494	-12.523	1.21418	-10.3139	6.09859e-25	1.53585e-23	Glutathione S-transferase	AT1G17170
MPANICULATA_008564	2227.74	-2.798	0.27184	-10.2928	7.59248e-25	1.90784e-23	Inorganic phosphate transporter, putative	AT2G38940
MPANICULATA_021961	6383.54	-2.43915	0.237161	-10.2848	8.25518e-25	2.0698e-23	Chlorophyllase	AT5G43860
MPANICULATA_000076	8343.01	-1.62058	0.157606	-10.2825	8.45476e-25	2.11518e-23	Polyubiquitin	AT5G20620
MPANICULATA_020580	430.923	2.99538	0.291451	10.2775	8.90422e-25	2.22274e-23	Receptor-like protein kinase, putative	AT2G23200
MPANICULATA_010103	2633.04	1.85334	0.180336	10.2771	8.93468e-25	2.22546e-23	AAI domain-containing protein	AT1G27950
MPANICULATA_015766	439.98	-9.74182	0.949111	-10.2642	1.02208e-24	2.54025e-23	Ethylene-responsive transcription factor, putative	AT3G23240
MPANICULATA_007930	1098.25	1.91718	0.186899	10.2578	1.09157e-24	2.70705e-23	Thylakoid lumenal 16.5 kDa protein	AT4G02530
MPANICULATA_012306	6798.38	-1.32779	0.129466	-10.2559	1.11295e-24	2.75407e-23	40S ribosomal protein S10-like	AT5G52650
MPANICULATA_013232	865.668	2.69328	0.262622	10.2553	1.12006e-24	2.76565e-23	Ubiquitinyl hydrolase 1	AT1G07300
MPANICULATA_007240	511.633	-12.4173	1.21108	-10.2531	1.14617e-24	2.82399e-23	Aldehyde dehydrogenase	no_Arabidopsis_hit
MPANICULATA_016844	1024.19	1.80156	0.175755	10.2504	1.17878e-24	2.89806e-23	Fiber protein Fb34	AT4G27435
MPANICULATA_014527	2681.32	1.69964	0.165832	10.2492	1.19374e-24	2.92853e-23	Chlorophyll a-b binding protein, chloroplastic	AT2G40100
MPANICULATA_012006	523.955	-12.4511	1.21642	-10.2358	1.37012e-24	3.35399e-23	DUF1771 domain-containing protein	no_Arabidopsis_hit
MPANICULATA_001267	2217.63	-1.84371	0.180211	-10.2309	1.44237e-24	3.52328e-23	Hexosyltransferase	AT3G02350
MPANICULATA_012371	2777.39	-2.15015	0.210172	-10.2304	1.44889e-24	3.53164e-23	Cytochrome b561 domain-containing protein	AT4G25570
MPANICULATA_001666	5090.41	1.55	0.15155	10.2277	1.49053e-24	3.62537e-23	3-ketoacyl-CoA synthase	AT2G26250
MPANICULATA_015853	3456.01	1.40826	0.137752	10.2232	1.56181e-24	3.79064e-23	Protein-serine/threonine phosphatase	AT4G21670
MPANICULATA_022447	1941.37	-2.09622	0.205249	-10.2131	1.73312e-24	4.19747e-23	Ankyrin repeat-containing protein	AT3G09550
MPANICULATA_007195	482.553	-12.3324	1.20761	-10.2122	1.749e-24	4.22694e-23	BAHD acyltransferase	AT1G24420
MPANICULATA_002923	2168.22	1.93539	0.189576	10.2091	1.80605e-24	4.35557e-23	ADP-ribosyl cyclase/cyclic ADP-ribose hydrolase	AT5G17680
MPANICULATA_012025	400.766	2.64113	0.259022	10.1965	2.05443e-24	4.9441e-23	AB hydrolase-1 domain-containing protein	AT1G52510
MPANICULATA_012417	836.736	2.56624	0.251736	10.1942	2.10566e-24	5.05669e-23	Atx10homo_assoc domain-containing protein	AT4G00231
MPANICULATA_013750	984.492	2.41687	0.237271	10.1861	2.28725e-24	5.48121e-23	ABC transporter B family member 2	AT1G10680
MPANICULATA_015667	192.209	4.18731	0.411096	10.1857	2.29631e-24	5.49136e-23	Seipin family	AT1G29760
MPANICULATA_004399	468.483	12.3661	1.2142	10.1845	2.32496e-24	5.54522e-23	TMEM135_C_rich domain-containing protein	AT1G34630
MPANICULATA_011904	370.392	3.29707	0.323738	10.1844	2.32858e-24	5.54522e-23	BAH domain-containing protein	AT5G11470
MPANICULATA_013209	8951.6	2.10471	0.20704	10.1657	2.82061e-24	6.70293e-23	RING-type domain-containing protein	no_Arabidopsis_hit
MPANICULATA_019237	1997	1.65304	0.162698	10.1602	2.98569e-24	7.08045e-23	Cupin_3 domain-containing protein	AT4G10300
MPANICULATA_015063	352.796	3.20273	0.315263	10.1589	3.02458e-24	7.15776e-23	CASP-like protein	AT5G54980
MPANICULATA_021410	473.448	-12.3047	1.21129	-10.1583	3.04187e-24	7.18374e-23	Glycosyltransferase	AT3G50740
MPANICULATA_015660	554.623	12.6087	1.24125	10.1581	3.05062e-24	7.18949e-23	GDSL esterase/lipase	AT5G45670
MPANICULATA_020004	546.529	-10.6604	1.05191	-10.1344	3.88914e-24	9.14671e-23	LRRNT_2 domain-containing protein	AT3G11080
MPANICULATA_015956	3192.77	1.26623	0.124993	10.1304	4.04971e-24	9.50471e-23	Peptidase_M28 domain-containing protein	AT5G20660
MPANICULATA_001961	488.841	-12.3516	1.21947	-10.1286	4.12337e-24	9.65768e-23	GRAS domain-containing protein	AT1G63100
MPANICULATA_015922	306.719	5.10509	0.50452	10.1187	4.56472e-24	1.06695e-22	Unknown protein	AT4G21445
MPANICULATA_004629	1352.35	-2.76696	0.273608	-10.1129	4.84469e-24	1.13006e-22	Alcohol dehydrogenase	AT1G77120
MPANICULATA_016361	707.255	2.12932	0.21071	10.1054	5.22757e-24	1.21688e-22	Homocysteine S-methyltransferase	AT3G25900
MPANICULATA_009516	466.168	-12.2824	1.21706	-10.0919	6.00047e-24	1.39395e-22	Cytochrome P450 81Q32	AT4G37370
MPANICULATA_017251	343.859	-2.8851	0.285978	-10.0885	6.2089e-24	1.43943e-22	MADS-box transcription factor	AT5G60910
MPANICULATA_006015	2738.2	-1.96985	0.195369	-10.0827	6.58717e-24	1.52402e-22	PKS_ER domain-containing protein	AT1G65560
MPANICULATA_005899	751.408	12.0851	1.19898	10.0795	6.80511e-24	1.57125e-22	alpha-glucosidase	AT5G11720
MPANICULATA_002701	2982.24	1.55237	0.154208	10.0667	7.75259e-24	1.78639e-22	SUN domain-containing protein	AT4G23950
MPANICULATA_020813	445.744	-12.2184	1.2143	-10.0621	8.12784e-24	1.86908e-22	Potassium channel SKOR	AT3G02850
MPANICULATA_001647	1522.11	-1.73769	0.172984	-10.0454	9.62525e-24	2.20896e-22	Pectinesterase	AT3G14310
MPANICULATA_002807	426.689	-12.1548	1.21125	-10.0349	1.07095e-23	2.45284e-22	NB-ARC domain-containing protein	no_Arabidopsis_hit
MPANICULATA_006354	419.107	12.2048	1.21658	10.032	1.1022e-23	2.51934e-22	Maternal effect embryo arrest protein	AT3G07510
MPANICULATA_008994	410.085	12.1736	1.21365	10.0306	1.11816e-23	2.55071e-22	Bet_v_1 domain-containing protein	no_Arabidopsis_hit
MPANICULATA_015664	422.026	-12.1392	1.21189	-10.0168	1.28598e-23	2.92765e-22	protein NRT1/ PTR FAMILY 4.5-like	AT1G59740
MPANICULATA_013650	233.778	-6.10763	0.610263	-10.0082	1.40289e-23	3.18745e-22	Slit protein C-product, putative	no_Arabidopsis_hit
MPANICULATA_014754	649.361	2.15819	0.215834	9.99927	1.53528e-23	3.4813e-22	PsbP domain-containing protein	AT2G39470
MPANICULATA_008772	608.454	2.68114	0.268241	9.99528	1.59842e-23	3.61726e-22	Leucine-rich repeat receptor-like serine/threonine-protein kinase At2g14510	AT3G05990
MPANICULATA_001026	465.111	-12.2798	1.22859	-9.99504	1.60224e-23	3.61872e-22	4-hydroxy-tetrahydrodipicolinate synthase	AT5G54820
MPANICULATA_015877	404.321	12.1535	1.21618	9.99324	1.63166e-23	3.67786e-22	Pre T-cell antigen receptor alpha	AT1G61170
MPANICULATA_005548	504.818	-12.3981	1.24075	-9.99242	1.64521e-23	3.70107e-22	Sulfotransferase	AT1G13420
MPANICULATA_010327	3647.21	2.26321	0.2267	9.98329	1.80382e-23	4.04988e-22	WAT1-related protein	AT5G40230
MPANICULATA_011651	393.391	12.1138	1.21352	9.98237	1.82062e-23	4.07955e-22	DUF4005 domain-containing protein	AT3G16490
MPANICULATA_012122	688.702	3.86826	0.387733	9.97659	1.92976e-23	4.31561e-22	Protein RAE1	AT1G15850
MPANICULATA_002181	2169.07	1.82103	0.182692	9.96775	2.10963e-23	4.70862e-22	ATP-dependent Clp protease proteolytic subunit	AT4G17040
MPANICULATA_000311	191.53	-7.41091	0.743552	-9.9669	2.12758e-23	4.73938e-22	guanine deaminase-like	AT5G28050
MPANICULATA_009187	260.52	3.72155	0.373719	9.95817	2.323e-23	5.16458e-22	Lactamase_B domain-containing protein	AT3G13800
MPANICULATA_009584	3272.03	2.11623	0.212934	9.93841	2.83312e-23	6.28643e-22	red chlorophyll catabolite reductase, chloroplastic	AT4G37000
MPANICULATA_018308	957.429	-2.37585	0.239289	-9.92878	3.12048e-23	6.91059e-22	Alcohol dehydrogenase family protein	AT5G24760
MPANICULATA_018129	1185.47	-3.56129	0.3592	-9.91452	3.59973e-23	7.95645e-22	Glutamate receptor	AT2G24720
MPANICULATA_016975	665.794	2.87633	0.290201	9.9115	3.71037e-23	8.1851e-22	AAA domain-containing protein	AT1G73170
MPANICULATA_002159	880.75	2.91671	0.29483	9.89285	4.47136e-23	9.84477e-22	Ubiquitin carboxyl-terminal hydrolase	AT4G16800
MPANICULATA_002240	3846.42	1.85861	0.187928	9.89002	4.59947e-23	1.01073e-21	Citrulline--aspartate ligase	AT4G24830
MPANICULATA_019530	385.759	-12.0094	1.21447	-9.88854	4.66796e-23	1.0238e-21	NB-ARC domain-containing protein	AT4G19510
MPANICULATA_008366	387.834	-12.0168	1.2172	-9.87253	5.4766e-23	1.19885e-21	Pyruvate kinase	AT3G49160
MPANICULATA_017073	3913.32	-1.55488	0.15757	-9.86784	5.73896e-23	1.25387e-21	Phosphoethanolamine N-methyltransferase 1	AT3G18000
MPANICULATA_011632	214.084	7.18607	0.729524	9.85035	6.83029e-23	1.48945e-21	Plasma membrane ATPase	AT1G17260
MPANICULATA_013603	862.765	2.05463	0.208775	9.84136	7.46959e-23	1.62574e-21	Rubredoxin-like domain-containing protein	AT1G54500
MPANICULATA_000321	726.603	3.12066	0.317173	9.83896	7.64961e-23	1.66175e-21	Laccase	AT2G38080
MPANICULATA_013970	461.939	-4.79029	0.487046	-9.83541	7.92448e-23	1.71818e-21	Cytochrome P450	AT3G61880
MPANICULATA_011207	392.994	-12.0367	1.2242	-9.83232	8.17107e-23	1.76828e-21	Indole-3-acetic acid-amido synthetase GH3.3, putative	AT5G54510
MPANICULATA_007552	679.054	3.31188	0.336891	9.83073	8.30144e-23	1.79308e-21	Unknown protein	AT5G10745
MPANICULATA_018019	6856.14	-3.26327	0.332098	-9.82622	8.68164e-23	1.87165e-21	Lysine-specific demethylase JMJ25-like	AT1G11950
MPANICULATA_008431	990.454	1.83736	0.187112	9.81957	9.27365e-23	1.9955e-21	DEAD-box ATP-dependent RNA helicase 13	AT3G16840
MPANICULATA_016299	2853.6	1.42364	0.145234	9.80237	1.09976e-22	2.362e-21	Phosphoenolpyruvate carboxylase	AT1G68750
MPANICULATA_010466	287.159	4.20416	0.429026	9.79931	1.13358e-22	2.43004e-21	Dof-type domain-containing protein	AT3G47500
MPANICULATA_003177	375.583	12.0467	1.22963	9.79696	1.1603e-22	2.48264e-21	3'-N-debenzoyl-2'-deoxytaxol N-benzoyltransferase, putative	AT3G26040
MPANICULATA_009497	2205.95	1.48646	0.151751	9.79535	1.1789e-22	2.51299e-21	AB hydrolase-1 domain-containing protein	AT4G37470
MPANICULATA_009640	4302.8	1.45544	0.148584	9.79538	1.17851e-22	2.51299e-21	SHR-BD domain-containing protein	AT3G50380
MPANICULATA_007726	817.495	4.60362	0.470139	9.79204	1.21818e-22	2.59187e-21	FAD_binding_3 domain-containing protein	AT5G11330
MPANICULATA_007346	188.326	3.94551	0.403155	9.78657	1.28581e-22	2.73067e-21	Pentatricopeptide repeat-containing protein At4g13650	AT3G20730
MPANICULATA_008050	4855.4	1.534	0.156769	9.78509	1.30473e-22	2.76569e-21	Fibronectin type III domain-containing protein isoform 1	AT5G19590
MPANICULATA_012656	1691.93	2.84257	0.290711	9.778	1.39944e-22	2.96094e-21	Pectate_lyase_3 domain-containing protein	AT3G57790
MPANICULATA_017788	292.507	-9.15947	0.936912	-9.77624	1.42406e-22	3.00743e-21	Methyltransf_2 domain-containing protein	AT1G63140
MPANICULATA_001968	362.552	-11.92	1.21974	-9.7726	1.47611e-22	3.11159e-21	Unknown protein	no_Arabidopsis_hit
MPANICULATA_019754	182.532	-6.41339	0.65641	-9.77041	1.50836e-22	3.1737e-21	F-box protein CPR1	AT4G12560
MPANICULATA_017476	358.246	-11.9029	1.21874	-9.76655	1.56696e-22	3.29092e-21	Unknown protein	no_Arabidopsis_hit
MPANICULATA_021540	363.04	-11.9223	1.22189	-9.75721	1.71819e-22	3.60187e-21	Anthranilate N-benzoyltransferase protein 1	AT1G24420
MPANICULATA_001941	1045.42	3.35041	0.34356	9.75203	1.80807e-22	3.78333e-21	4-coumarate--CoA ligase	AT1G51680
MPANICULATA_005118	1622.07	1.50278	0.154149	9.74888	1.86522e-22	3.89574e-21	Unknown protein	AT1G75730
MPANICULATA_003717	1548.48	1.4836	0.152254	9.74424	1.9524e-22	4.07036e-21	F-box domain-containing protein	AT4G02760
MPANICULATA_019038	7187.5	-1.38578	0.142382	-9.73284	2.18415e-22	4.54519e-21	Isocitrate dehydrogenase [NADP]	AT1G65930
MPANICULATA_015393	2049	1.63474	0.168083	9.72578	2.34095e-22	4.86259e-21	Exostosin domain-containing protein	AT1G27440
MPANICULATA_018253	669.921	4.30181	0.442475	9.72213	2.42642e-22	5.03095e-21	AP2/ERF and B3 domain-containing transcription factor	AT1G50680
MPANICULATA_015734	342.838	-11.8394	1.21786	-9.72153	2.44091e-22	5.0518e-21	U-box domain-containing 7-like protein	AT2G27430
MPANICULATA_009661	863.69	2.94547	0.303036	9.7199	2.48033e-22	5.12407e-21	LIM zinc-binding domain-containing protein	AT4G36860
MPANICULATA_002633	333.535	-11.7998	1.21898	-9.68009	3.66404e-22	7.55576e-21	Mannan endo-1,4-beta-mannosidase	AT1G13130
MPANICULATA_020143	360.242	-11.9102	1.2311	-9.67445	3.87173e-22	7.96961e-21	Linalool synthase	no_Arabidopsis_hit
MPANICULATA_006689	310.079	4.63119	0.478851	9.67146	3.98635e-22	8.19072e-21	Glycosyltransferase	AT1G01390
MPANICULATA_004562	2101.73	1.76759	0.182914	9.66351	4.30854e-22	8.83677e-21	DPP6 N-terminal domain-like protein	AT1G21680
MPANICULATA_000410	330.206	-11.7853	1.21972	-9.66228	4.3607e-22	8.92767e-21	Protein FAR1-RELATED SEQUENCE	no_Arabidopsis_hit
MPANICULATA_011501	2543.2	1.85821	0.19236	9.66004	4.45681e-22	9.10805e-21	phototropin-2-like	AT5G58140
MPANICULATA_008475	348.846	-11.8638	1.22876	-9.65506	4.67886e-22	9.5447e-21	Fe2OG dioxygenase domain-containing protein	AT4G25310
MPANICULATA_002954	749.051	3.04255	0.31557	9.64145	5.34265e-22	1.08793e-20	60S ribosomal protein L5-like	AT1G21500
MPANICULATA_011722	9854.45	1.59721	0.165752	9.63616	5.62529e-22	1.14344e-20	photosystem I reaction center subunit VI, chloroplastic	AT3G16140
MPANICULATA_001006	1389.12	1.90261	0.197565	9.63033	5.95362e-22	1.20587e-20	Transmembrane protein	AT3G51510
MPANICULATA_006073	861.775	8.4238	0.8747	9.63051	5.94363e-22	1.20587e-20	Cysteine--tRNA ligase	AT5G38830
MPANICULATA_001775	1287.91	2.60372	0.270416	9.62859	6.05576e-22	1.22438e-20	MFS domain-containing protein	AT5G20380
MPANICULATA_016757	323.98	-11.7574	1.22345	-9.61005	7.25156e-22	1.46355e-20	UPF0664 stress-induced protein C29B12.11c	AT5G11680
MPANICULATA_018275	1251.91	-3.36119	0.349806	-9.60873	7.34467e-22	1.47972e-20	Phenylalanyl-tRNA synthetase	AT3G58140
MPANICULATA_018299	345.349	-11.85	1.23383	-9.60425	7.67172e-22	1.54288e-20	CDT1 domain-containing protein	AT2G31270
MPANICULATA_014874	246.068	-8.95462	0.932579	-9.60199	7.84179e-22	1.5743e-20	Thioredoxin domain-containing protein	AT3G54960
MPANICULATA_018994	317.169	-11.7272	1.22169	-9.59919	8.05767e-22	1.6148e-20	NAD(P)H dehydrogenase (quinone)	AT3G27890
MPANICULATA_006753	321.783	-11.7476	1.22408	-9.5971	8.22265e-22	1.64496e-20	Unknown protein	no_Arabidopsis_hit
MPANICULATA_015738	1410.89	1.88515	0.196755	9.58123	9.58967e-22	1.91172e-20	50S ribosomal protein L34, chloroplastic-like	AT1G29070
MPANICULATA_018526	321.091	-11.7443	1.22575	-9.58135	9.57847e-22	1.91172e-20	ent-copalyl diphosphate synthase, chloroplastic	AT4G02780
MPANICULATA_017279	1020.44	-3.53809	0.369732	-9.56933	1.07604e-21	2.14137e-20	UDP-glycosyltransferase 89B1	AT1G73880
MPANICULATA_019320	611.446	2.22743	0.232773	9.56911	1.07833e-21	2.14218e-20	C3H1-type domain-containing protein	AT5G26749
MPANICULATA_000535	5834.16	2.06191	0.215493	9.56836	1.08615e-21	2.15395e-20	Cyclin-dependent kinase B1-2-like protein	AT2G38620
MPANICULATA_019620	308.815	-11.6883	1.22224	-9.56298	1.14409e-21	2.2649e-20	Protein kinase domain-containing protein	AT1G16110
MPANICULATA_013418	1035.22	2.14962	0.224946	9.55615	1.2222e-21	2.41533e-20	PDZ domain-containing protein	AT5G27660
MPANICULATA_002805	319.082	11.8114	1.23747	9.54472	1.3647e-21	2.69226e-20	protein FATTY ACID EXPORT 4, chloroplastic-like isoform X2	AT1G33265
MPANICULATA_012968	1293.77	2.07891	0.217916	9.53997	1.42869e-21	2.81363e-20	MLO-like protein	AT3G45290
MPANICULATA_000537	3110.82	1.66212	0.174377	9.53174	1.54664e-21	3.04066e-20	50S ribosomal protein L17, chloroplastic	AT3G54210
MPANICULATA_006463	252.549	9.00378	0.945031	9.5275	1.61115e-21	3.16203e-20	LRRNT_2 domain-containing protein	AT1G47890
MPANICULATA_017556	5323.86	-2.52732	0.26537	-9.52375	1.67034e-21	3.27255e-20	Cellulose synthase	AT2G32540
MPANICULATA_004184	718.893	2.15478	0.226326	9.52068	1.72053e-21	3.36508e-20	4F5 domain-containing protein/zf-met2 domain-containing protein	AT2G23090
MPANICULATA_008784	1524.3	2.33787	0.24573	9.51398	1.835e-21	3.58282e-20	Glucose-1-phosphate adenylyltransferase	AT5G19220
MPANICULATA_005390	331.904	-5.91982	0.622557	-9.50889	1.9271e-21	3.75619e-20	Cytochrome P450 CYP72A219 like	AT3G14660
MPANICULATA_017138	768.492	-3.68639	0.388214	-9.49577	2.18581e-21	4.25318e-20	Expansin	AT1G69530
MPANICULATA_020770	326.207	-11.7669	1.2396	-9.49254	2.25467e-21	4.37968e-20	Receptor-like serine/threonine-protein kinase	AT1G11300
MPANICULATA_021999	292.87	-11.6122	1.22356	-9.49048	2.29976e-21	4.45965e-20	Glycerophosphocholine acyltransferase 1	AT5G35460
MPANICULATA_005606	2331.61	-1.70783	0.180002	-9.48781	2.35943e-21	4.56759e-20	Synaptotagmin-5-like	AT3G18370
MPANICULATA_022312	1865.84	1.80118	0.189932	9.48329	2.46401e-21	4.76194e-20	GATA zinc finger domain-containing protein 10	AT2G36885
MPANICULATA_005234	2181.1	1.81805	0.191758	9.48097	2.51933e-21	4.8606e-20	SSD domain-containing protein	AT1G42470
MPANICULATA_020300	886.988	-1.94618	0.205307	-9.47936	2.55846e-21	4.92774e-20	Kelch repeat-containing protein At3g27220	AT1G51540
MPANICULATA_017077	293.777	-11.6169	1.22559	-9.47857	2.57799e-21	4.95697e-20	ULP_PROTEASE domain-containing protein	no_Arabidopsis_hit
MPANICULATA_005503	316.353	-11.7229	1.23836	-9.46647	2.89448e-21	5.55612e-20	ANK_REP_REGION domain-containing protein	AT4G10720
MPANICULATA_012485	301.984	-11.6568	1.23275	-9.45595	3.20108e-21	6.13432e-20	Cytochrome P450 76C1	AT4G12320
MPANICULATA_002747	285.35	-11.5747	1.22474	-9.45072	3.36501e-21	6.43764e-20	Fe2OG dioxygenase domain-containing protein	AT2G22260
MPANICULATA_008882	301.815	11.7311	1.24182	9.44673	3.49567e-21	6.67629e-20	CASP-like protein	AT3G06390
MPANICULATA_008918	826.024	8.69728	0.920682	9.44656	3.50149e-21	6.67629e-20	C2 domain-containing protein	AT3G05430
MPANICULATA_005768	6410.33	1.78346	0.188845	9.44401	3.58776e-21	6.82934e-20	CSC1-like protein ERD4	AT1G30360
MPANICULATA_011243	760.01	2.137	0.22639	9.43947	3.74677e-21	7.12012e-20	Radical_SAM domain-containing protein	AT3G19630
MPANICULATA_009646	1388.02	2.11656	0.224274	9.43737	3.82237e-21	7.25168e-20	Thioredoxin domain-containing protein	AT4G37200
MPANICULATA_001081	1169.83	-1.74551	0.185012	-9.43459	3.92538e-21	7.43471e-20	transmembrane protein 214-like	AT1G23170
MPANICULATA_015802	285.775	-11.5765	1.22736	-9.43203	4.0223e-21	7.60562e-20	C3H1-type domain-containing protein	AT2G33835
MPANICULATA_018256	1106.99	-2.25123	0.238702	-9.43114	4.05663e-21	7.65781e-20	CBL-interacting serine/threonine-protein kinase 6	AT4G30960
MPANICULATA_014861	2342.71	1.4142	0.150026	9.42639	4.24437e-21	7.99896e-20	Protein kinase domain-containing protein	AT2G39190
MPANICULATA_017295	2097.44	-1.49458	0.158657	-9.42021	4.50177e-21	8.47002e-20	Serine/threonine protein kinase, putative	AT5G08160
MPANICULATA_019950	1066.12	1.99485	0.211922	9.41311	4.81651e-21	9.04724e-20	1,3-beta-glucan synthase	AT2G13680
MPANICULATA_011768	1300.27	1.67045	0.177796	9.39528	5.70658e-21	1.07015e-19	MAR binding filament-like protein 1	AT1G79985
MPANICULATA_015620	100014	2.61963	0.278951	9.391	5.94355e-21	1.11275e-19	Chlorophyll a-b binding protein, chloroplastic	AT1G29910
MPANICULATA_009186	1211.71	2.5216	0.268527	9.39051	5.97107e-21	1.11607e-19	C2H2-type domain-containing protein	AT1G55110
MPANICULATA_001773	282.39	-11.559	1.23122	-9.38821	6.10293e-21	1.13885e-19	Fe2OG dioxygenase domain-containing protein	AT1G49390
MPANICULATA_003047	273.001	-11.5106	1.22708	-9.38048	6.5676e-21	1.22355e-19	DIOX_N domain-containing protein	no_Arabidopsis_hit
MPANICULATA_021137	950.726	1.74295	0.185845	9.3785	6.69168e-21	1.24463e-19	Peptidylprolyl isomerase	AT5G13410
MPANICULATA_017072	320.333	-11.7406	1.25223	-9.37577	6.8675e-21	1.27525e-19	EamA domain-containing protein	no_Arabidopsis_hit
MPANICULATA_013258	167.998	-6.44818	0.688113	-9.37082	7.19693e-21	1.33424e-19	Protein kinase domain-containing protein	AT3G55950
MPANICULATA_001226	1211.14	1.8992	0.20269	9.36998	7.25493e-21	1.34281e-19	DDT domain-containing protein	AT5G38690
MPANICULATA_018676	461.884	-3.23514	0.345287	-9.36943	7.29251e-21	1.34758e-19	Unknown protein	AT4G27660
MPANICULATA_015744	2384.9	-1.59198	0.169925	-9.36868	7.34446e-21	1.35497e-19	Pyruvate decarboxylase	AT5G54960
MPANICULATA_004753	588.88	2.22708	0.237957	9.35918	8.03597e-21	1.48015e-19	Transcription factor MYB3	AT4G09460
MPANICULATA_009648	795.812	9.80481	1.04779	9.35764	8.15352e-21	1.49938e-19	Phototropic-responsive NPH3 family protein isoform 1	no_Arabidopsis_hit
MPANICULATA_011511	661.63	-2.31135	0.247235	-9.34881	8.86379e-21	1.62736e-19	Nuclear transcription factor Y subunit A-3	AT1G72830
MPANICULATA_005188	958.091	2.49823	0.267821	9.32796	1.07925e-20	1.97828e-19	Alpha-amylase	AT1G76130
MPANICULATA_018838	43448.7	2.57501	0.276131	9.32533	1.10638e-20	2.02474e-19	Cinnamoyl-CoA reductase	AT2G02400
MPANICULATA_021750	2343.41	-1.55728	0.167572	-9.29321	1.49703e-20	2.73526e-19	M20_dimer domain-containing protein	AT4G17830
MPANICULATA_003929	2880.92	-1.73738	0.186956	-9.293	1.50001e-20	2.73632e-19	Importin subunit alpha	AT4G16143
MPANICULATA_005135	9816.39	-1.11822	0.120422	-9.28585	1.60421e-20	2.92172e-19	HATPase_c domain-containing protein	AT4G24190
MPANICULATA_005831	386.759	-12.0126	1.29441	-9.28037	1.6889e-20	3.07104e-19	FAD-binding PCMH-type domain-containing protein	AT4G20820
MPANICULATA_021962	253.968	-11.4067	1.22967	-9.27615	1.75709e-20	3.18994e-19	Protein LOW PSII ACCUMULATION 2	AT5G51545
MPANICULATA_013074	6291.07	1.61676	0.174301	9.27567	1.765e-20	3.1992e-19	Histone H2B	AT2G28720
MPANICULATA_004956	3602.99	2.1217	0.228781	9.27395	1.79373e-20	3.24611e-19	Protein DETOXIFICATION	AT1G47530
MPANICULATA_008811	2935.84	1.77174	0.191111	9.27073	1.84874e-20	3.34034e-19	mediator of RNA polymerase II transcription subunit 33A	AT3G23590
MPANICULATA_017065	2483.85	-3.4101	0.367983	-9.267	1.91451e-20	3.4537e-19	Calcium-binding EF-hand	AT1G18210
MPANICULATA_008731	651.565	-1.93159	0.208478	-9.26518	1.94745e-20	3.50757e-19	Prefoldin subunit	AT3G22480
MPANICULATA_002789	247.652	11.4462	1.23579	9.26229	2.00091e-20	3.59816e-19	RING-CH-type domain-containing protein	AT2G45530
MPANICULATA_006191	1084.93	-1.95718	0.211593	-9.24972	2.25077e-20	4.04109e-19	Senescence-associated protein	AT1G70780
MPANICULATA_016497	4568.24	1.08629	0.117475	9.24699	2.30902e-20	4.13915e-19	Helicase ATP-binding domain-containing protein	AT5G35970
MPANICULATA_015999	256.846	11.4984	1.2437	9.2453	2.34577e-20	4.19841e-19	Nodulin-like domain-containing protein	AT2G39210
MPANICULATA_006821	2501.01	1.96213	0.21246	9.23527	2.57646e-20	4.60405e-19	PMR5N domain-containing protein	AT2G42570
MPANICULATA_003266	4101.81	2.52297	0.273256	9.23299	2.63172e-20	4.69543e-19	GDSL esterase/lipase	AT5G33370
MPANICULATA_014156	2893.58	-2.13753	0.23168	-9.22624	2.80292e-20	4.99305e-19	Synaptotagmin, putative	AT4G11610
MPANICULATA_013993	240.013	11.4012	1.23635	9.22169	2.92458e-20	5.20164e-19	Alkaline/neutral invertase	AT4G09510
MPANICULATA_011909	328.314	-3.47268	0.37747	-9.19987	3.58372e-20	6.36404e-19	Unknown protein	AT5G11420
MPANICULATA_006044	515.852	-2.97282	0.323233	-9.19715	3.67563e-20	6.51709e-19	BRO1 domain-containing protein	AT1G73390
MPANICULATA_002927	249.925	-11.3827	1.24018	-9.17825	4.38145e-20	7.75646e-19	ADP-ribosyl cyclase/cyclic ADP-ribose hydrolase	AT4G19470
MPANICULATA_017069	321.286	3.07941	0.335623	9.17522	4.50672e-20	7.96583e-19	Homeobox domain-containing protein	AT3G18010
MPANICULATA_014497	269.416	-11.4922	1.25332	-9.16946	4.754e-20	8.38988e-19	L-gulonolactone oxidase	AT2G46760
MPANICULATA_008427	420.025	-2.75984	0.301173	-9.16364	5.01752e-20	8.84124e-19	Small acidic protein 1	AT4G13520
MPANICULATA_014221	1848.89	2.4782	0.270519	9.16089	5.14718e-20	9.05569e-19	Protein kinase domain-containing protein	AT2G45590
MPANICULATA_007150	1046.6	2.13965	0.233644	9.15772	5.30036e-20	9.31081e-19	Magnesium transporter NIPA2	AT1G34470
MPANICULATA_005936	429.426	-2.82513	0.308632	-9.15371	5.50103e-20	9.64842e-19	Peroxisomal 2,4-dienoyl-CoA reductase	AT3G12800
MPANICULATA_013353	291.15	-4.35085	0.475388	-9.15221	5.57821e-20	9.76873e-19	Calmodulin binding protein-like	AT5G57580
MPANICULATA_013318	429.997	2.38804	0.260977	9.15037	5.67382e-20	9.92091e-19	Protein phosphatase	AT2G30170
MPANICULATA_011776	234.631	11.368	1.24275	9.14748	5.82756e-20	1.01741e-18	UDP-glycosyltransferase 83A1	AT3G02100
MPANICULATA_011342	610.361	-2.79846	0.305998	-9.14537	5.94277e-20	1.03593e-18	GH10 domain-containing protein	AT4G38650
MPANICULATA_012834	2065.58	1.54768	0.169264	9.14356	6.04271e-20	1.05175e-18	PHD-type domain-containing protein	AT2G27980
MPANICULATA_002882	427.12	-2.28256	0.249694	-9.14141	6.16426e-20	1.07126e-18	PKS_ER domain-containing protein	AT3G03080
MPANICULATA_002508	1771.1	1.85637	0.203206	9.13538	6.51786e-20	1.13099e-18	DNA-directed RNA polymerase, phage-type	AT1G74730
MPANICULATA_008091	221.816	11.2872	1.23613	9.13114	6.77808e-20	1.17435e-18	Thermosome subunit gamma	AT5G19540
MPANICULATA_002272	1986.89	1.27027	0.13913	9.13011	6.84292e-20	1.18378e-18	Telomere_reg-2 domain-containing protein	AT3G48470
MPANICULATA_005971	161.172	4.12319	0.452691	9.10818	8.37744e-20	1.44705e-18	Proteasome subunit alpha type-4	AT3G22110
MPANICULATA_006407	562.818	2.35341	0.258544	9.10257	8.82154e-20	1.52145e-18	Ultraviolet-B receptor UVR8	AT5G48330
MPANICULATA_001345	348.96	11.9404	1.31201	9.10084	8.964e-20	1.54368e-18	Isoflavone reductase-like protein	AT4G39230
MPANICULATA_001511	254.298	-11.409	1.25441	-9.09516	9.44462e-20	1.62399e-18	UDP-glycosyltransferase 83A1	AT3G02100
MPANICULATA_015452	225.28	-11.2333	1.23513	-9.09487	9.47006e-20	1.62591e-18	Protein ALP1-like	no_Arabidopsis_hit
MPANICULATA_018348	224.374	-11.2274	1.23559	-9.08671	1.02083e-19	1.75002e-18	ULP_PROTEASE domain-containing protein	no_Arabidopsis_hit
MPANICULATA_022548	596.791	-4.40155	0.484422	-9.08618	1.02581e-19	1.75591e-18	t-SNARE coiled-coil homology domain-containing protein	AT5G46860
MPANICULATA_008674	4615.57	-1.17531	0.129359	-9.08563	1.03099e-19	1.76212e-18	Asparagine synthetase B [glutamine-hydrolyzing]	AT3G22850
MPANICULATA_014556	958.528	1.70076	0.187274	9.08168	1.06911e-19	1.82455e-18	Differentiation-associated protein 1, putative isoform 2	AT3G56010
MPANICULATA_011370	328.89	-9.95114	1.09619	-9.07795	1.10641e-19	1.88538e-18	dnaJ homolog subfamily C member 17-like	no_Arabidopsis_hit
MPANICULATA_012760	2880.62	1.40515	0.154996	9.06567	1.23843e-19	2.10718e-18	Bms1-type G domain-containing protein	AT1G06720
MPANICULATA_015083	2404.75	-1.19376	0.131685	-9.06529	1.24272e-19	2.11133e-18	F11F12.2 protein, putative	AT1G50660
MPANICULATA_014188	220.591	-11.203	1.23624	-9.06217	1.27884e-19	2.16623e-18	F-box protein PP2-A13	AT3G61060
MPANICULATA_014824	1424.93	3.76444	0.415395	9.06231	1.27711e-19	2.16623e-18	Ethylene responsive factor	AT4G36920
MPANICULATA_003138	376.216	-11.0113	1.21513	-9.0618	1.2832e-19	2.17039e-18	UBP-type domain-containing protein	AT2G14825
MPANICULATA_003000	818.702	1.75209	0.193404	9.05923	1.31371e-19	2.2187e-18	Disease resistance protein	AT3G14470
MPANICULATA_004331	1298.47	1.67813	0.18529	9.05681	1.34324e-19	2.26521e-18	Protein CutA, chloroplastic	AT2G33740
MPANICULATA_013399	1093	-2.56812	0.283576	-9.05621	1.35063e-19	2.27429e-18	HIG1 domain-containing protein	AT3G05550
MPANICULATA_016450	1371.76	1.5622	0.172542	9.05401	1.3781e-19	2.31712e-18	Ribonuclease P	AT2G32230
MPANICULATA_022542	220.509	-11.2023	1.2379	-9.04943	1.43713e-19	2.41282e-18	F-box domain-containing protein	no_Arabidopsis_hit
MPANICULATA_008820	7570.25	1.59509	0.176319	9.04658	1.47516e-19	2.47301e-18	Glutamine synthetase	AT5G35630
MPANICULATA_021010	4147.59	1.28105	0.141618	9.04581	1.48558e-19	2.48681e-18	ACT domain-containing protein	AT1G16880
MPANICULATA_011111	6871.43	1.13979	0.126039	9.04309	1.52308e-19	2.54585e-18	M16C_associated domain-containing protein	AT3G19170
MPANICULATA_008657	1923.68	1.61595	0.178702	9.04271	1.52831e-19	2.55085e-18	3-ketoacyl-CoA synthase	AT5G43760
MPANICULATA_019067	1548.41	-1.604	0.177583	-9.03239	1.67967e-19	2.79937e-18	Cysteine proteinase inhibitor	AT3G12490
MPANICULATA_015476	2493.92	-6.37645	0.706604	-9.02408	1.81217e-19	3.01578e-18	SAP domain-containing protein	AT4G39680
MPANICULATA_006182	252.48	4.46889	0.495327	9.02211	1.84505e-19	3.06601e-18	Bet_v_1 domain-containing protein	AT1G70830
MPANICULATA_008643	1294.77	2.36537	0.262318	9.0172	1.9296e-19	3.20185e-18	Auxin-responsive protein	AT1G04250
MPANICULATA_005901	141.772	6.42216	0.71223	9.01698	1.93351e-19	3.20366e-18	Phloem protein 2-like protein	no_Arabidopsis_hit
MPANICULATA_001702	1274.17	1.8499	0.205212	9.01457	1.97641e-19	3.26999e-18	Protein kinase domain-containing protein	AT2G23200
MPANICULATA_014576	169.729	7.23981	0.8036	9.00922	2.07521e-19	3.42847e-18	sister chromatid cohesion 1 protein 1	AT5G58530
MPANICULATA_004429	1848.01	2.00568	0.222662	9.0077	2.10423e-19	3.47137e-18	STAS domain-containing protein	AT1G77990
MPANICULATA_018389	255.638	11.4924	1.27772	8.99443	2.37457e-19	3.91169e-18	LysM domain-containing protein	AT4G09970
MPANICULATA_016024	422.18	3.12317	0.347661	8.98338	2.62574e-19	4.31919e-18	cyclin-dependent protein kinase inhibitor SMR1	AT5G02420
MPANICULATA_004373	1645.98	1.6844	0.18752	8.9825	2.64687e-19	4.34766e-18	VQ domain-containing protein	AT1G78310
MPANICULATA_014645	355.904	-11.8927	1.32411	-8.98163	2.66773e-19	4.37562e-18	Phenylalanine N-monooxygenase	AT5G05260
MPANICULATA_001473	229.556	11.3359	1.26238	8.9798	2.71258e-19	4.43639e-18	LIM zinc-binding domain-containing protein	AT1G19270
MPANICULATA_016184	334.381	-11.8027	1.31434	-8.97992	2.7096e-19	4.43639e-18	Peroxidase	AT2G41480
MPANICULATA_016514	284.908	-11.5716	1.28892	-8.97771	2.76453e-19	4.51488e-18	Peptidase A1 domain-containing protein	AT2G28010
MPANICULATA_005049	207.788	11.1924	1.24679	8.97699	2.78285e-19	4.53828e-18	TLC domain-containing protein	AT1G35180
MPANICULATA_005946	2288.67	-1.42337	0.158673	-8.97043	2.95356e-19	4.80978e-18	UDP-N-acetylglucosamine pyrophosphorylase	AT2G35020
MPANICULATA_002446	389.001	2.59349	0.289272	8.96558	3.08648e-19	5.01905e-18	Glycosyltransferase	AT2G31750
MPANICULATA_004101	2510.53	1.9938	0.222424	8.96395	3.13248e-19	5.08659e-18	BHLH domain-containing protein	AT3G61950
MPANICULATA_002726	1209.47	2.25518	0.251692	8.96009	3.24415e-19	5.26042e-18	Trehalase	AT4G10810
MPANICULATA_015075	1009.27	2.83257	0.316202	8.95811	3.30298e-19	5.3482e-18	Calcium-dependent protein kinase	AT3G20410
MPANICULATA_015604	239.345	-11.32	1.26438	-8.95301	3.45908e-19	5.593e-18	Glutathione s-transferase, putative	no_Arabidopsis_hit
MPANICULATA_003595	929.89	-2.75546	0.307955	-8.94761	3.63271e-19	5.8654e-18	Unknown protein	AT2G20515
MPANICULATA_001034	320.699	4.03213	0.450974	8.94093	3.85918e-19	6.22225e-18	Peptidylprolyl isomerase	AT5G48570
MPANICULATA_019673	510.255	4.51183	0.505103	8.9325	4.16501e-19	6.70584e-18	Lactoylglutathione lyase / glyoxalase I family protein	AT1G80160
MPANICULATA_014818	1337.43	1.65154	0.184947	8.92985	4.26602e-19	6.85878e-18	ATP:AMP phosphotransferase	AT2G39270
MPANICULATA_020789	869.658	3.04905	0.341679	8.92373	4.50861e-19	7.23857e-18	RING-H2 finger protein ATL75	AT1G49210
MPANICULATA_008432	206.555	11.1848	1.254	8.91933	4.69132e-19	7.52131e-18	Haloacid dehalogenase-like hydrolase (HAD) superfamily protein	AT2G33255
MPANICULATA_014794	1777.55	-1.43848	0.161456	-8.90941	5.13033e-19	8.21358e-18	Structural maintenance of chromosomes protein	AT5G13560
MPANICULATA_011038	1814.17	1.77164	0.198888	8.90774	5.20816e-19	8.32648e-18	Long chain acyl-CoA synthetase 2	AT1G49430
MPANICULATA_005323	192.207	11.0805	1.24448	8.90372	5.4007e-19	8.62218e-18	Glutathione S-transferase	AT1G78380
MPANICULATA_018099	201.796	-11.075	1.24491	-8.89617	5.78071e-19	9.21593e-18	Cation/H(+) antiporter 15	AT2G13620
MPANICULATA_000865	198.482	-11.0506	1.24266	-8.89268	5.96502e-19	9.49649e-18	Plant UBX domain-containing protein 7	AT1G14570
MPANICULATA_007324	901.91	1.94845	0.21917	8.89011	6.10478e-19	9.7054e-18	IRK-interacting protein	AT5G12900
MPANICULATA_015299	2306.99	-2.4526	0.276281	-8.87719	6.85676e-19	1.08857e-17	Squamosa promoter-binding protein	AT5G50570
MPANICULATA_009765	239.902	3.59877	0.405921	8.86571	7.6018e-19	1.20517e-17	50S ribosomal protein L7/L12-like	AT4G36420
MPANICULATA_000349	18301.2	1.78411	0.201344	8.86102	7.92877e-19	1.25526e-17	Chlorophyll a-b binding protein, chloroplastic	AT5G01530
MPANICULATA_019379	4750.92	1.27516	0.143918	8.86029	7.98041e-19	1.26168e-17	Aspartic proteinase-like	AT1G11910
MPANICULATA_014510	300.982	-11.6508	1.3155	-8.85658	8.25084e-19	1.30262e-17	Caffeine synthase	AT5G66430
MPANICULATA_006341	4248.91	1.44733	0.163492	8.85257	8.55285e-19	1.34844e-17	Carboxypeptidase	AT4G12910
MPANICULATA_016634	1307.13	2.32782	0.263062	8.84893	8.83618e-19	1.39118e-17	Non-specific serine/threonine protein kinase	AT1G53430
MPANICULATA_000369	681.598	-3.65823	0.413963	-8.83708	9.82502e-19	1.54473e-17	VARLMGL domain-containing protein	AT5G01370
MPANICULATA_014199	425.164	-3.72806	0.421936	-8.83562	9.95442e-19	1.56291e-17	Unknown protein	AT4G00770
MPANICULATA_002325	5544.77	1.49928	0.169721	8.83383	1.01151e-18	1.58595e-17	Elongation factor Tu	AT4G20360
MPANICULATA_010692	835.502	1.82008	0.206301	8.82245	1.11981e-18	1.75334e-17	O-fucosyltransferase family protein	AT2G44500
MPANICULATA_018467	243.553	3.23952	0.367487	8.81534	1.1932e-18	1.86568e-17	ANK_REP_REGION domain-containing protein	AT4G03490
MPANICULATA_019425	1310.74	-1.94876	0.221128	-8.81283	1.22025e-18	1.90536e-17	Potassium channel SKOR	AT3G02850
MPANICULATA_014042	173.569	5.19564	0.589774	8.80955	1.25647e-18	1.95924e-17	Nucleotide-sugar transporter	AT5G41761
MPANICULATA_015640	1414.17	-1.59201	0.180767	-8.80696	1.28585e-18	2.00231e-17	Phytochrome	AT4G18130
MPANICULATA_016656	194.391	-11.021	1.25158	-8.80567	1.30075e-18	2.02274e-17	Unknown protein	no_Arabidopsis_hit
MPANICULATA_016842	1942.27	2.17227	0.246816	8.80117	1.35392e-18	2.10255e-17	COP1-interacting protein 7, putative isoform 1	AT4G27430
MPANICULATA_017628	217.162	-11.1798	1.2721	-8.78845	1.51636e-18	2.3516e-17	Tyrosine decarboxylase	AT2G20340
MPANICULATA_001996	180.671	10.9907	1.25211	8.77776	1.66762e-18	2.58266e-17	Histone deacetylase complex subunit SAP18	AT2G45640
MPANICULATA_022298	3276.52	1.23981	0.14129	8.77494	1.70992e-18	2.64457e-17	Glutathione reductase	AT3G54660
MPANICULATA_012181	1071.78	2.8377	0.323402	8.77454	1.71609e-18	2.65051e-17	Ent-kaurene synthase	AT1G79460
MPANICULATA_008670	6212.7	-1.55984	0.177813	-8.77236	1.74961e-18	2.69862e-17	Sulfate adenylyltransferase	AT3G22890
MPANICULATA_004289	372.168	-3.8883	0.443266	-8.77194	1.75613e-18	2.70502e-17	CHCH domain-containing protein	AT5G64400
MPANICULATA_022074	185.749	-10.9555	1.24975	-8.76613	1.84914e-18	2.84443e-17	SET domain-containing protein	no_Arabidopsis_hit
MPANICULATA_021380	189.002	-10.9806	1.2539	-8.75713	2.00285e-18	3.07671e-17	MADS-box domain-containing protein	no_Arabidopsis_hit
MPANICULATA_002801	5117.41	1.90232	0.217242	8.75672	2.01018e-18	3.0838e-17	Trihelix transcription factor GTL1	AT1G33240
MPANICULATA_002581	1099.84	2.25375	0.257768	8.74332	2.26366e-18	3.46799e-17	p450	AT1G63710
MPANICULATA_013866	184.133	-10.9428	1.2516	-8.74301	2.26983e-18	3.47277e-17	(S)-8-oxocitronellyl enol synthase	AT4G24220
MPANICULATA_007831	184.302	-10.9433	1.25227	-8.73879	2.35612e-18	3.59996e-17	J domain-containing protein	no_Arabidopsis_hit
MPANICULATA_016217	392.569	2.4961	0.285698	8.73685	2.39691e-18	3.65738e-17	Protein Ycf2	ATCG00860
MPANICULATA_019717	955.33	1.89726	0.217353	8.72896	2.5702e-18	3.91654e-17	DUF1279 domain-containing protein	AT2G27290
MPANICULATA_009039	370.758	3.44573	0.394759	8.7287	2.57615e-18	3.92037e-17	UPF0481 protein	AT4G31980
MPANICULATA_020195	127.852	7.65776	0.877382	8.72796	2.59298e-18	3.9407e-17	U-box domain-containing protein 35-like	AT1G16760
MPANICULATA_013371	355.716	2.62803	0.301174	8.72596	2.63932e-18	4.00578e-17	TPR_REGION domain-containing protein	AT3G05625
MPANICULATA_012279	199.965	5.08239	0.582473	8.72555	2.649e-18	4.01512e-17	S-type anion channel	AT5G24030
MPANICULATA_018464	195.633	-11.0307	1.26431	-8.72471	2.6686e-18	4.03946e-17	Cytochrome P450	AT5G06900
MPANICULATA_003418	233.31	-3.04997	0.349619	-8.72372	2.6922e-18	4.06976e-17	TDBD domain-containing protein	AT3G07255
MPANICULATA_007424	550.817	3.57552	0.410038	8.71998	2.78253e-18	4.20074e-17	Amino acid/polyamine transporter I	AT3G13620
MPANICULATA_000913	3125.23	3.05321	0.350198	8.71851	2.81893e-18	4.25006e-17	ABC transporter G family member 34	AT2G36380
MPANICULATA_012258	542.014	-2.74008	0.315012	-8.69834	3.36783e-18	5.0709e-17	AP2/ERF domain-containing transcription factor	AT4G27950
MPANICULATA_011557	1039.68	-2.05145	0.2359	-8.69624	3.43067e-18	5.15869e-17	Inter-alpha-trypsin inhibitor heavy chain-related, putative	AT1G19110
MPANICULATA_009595	1952.59	1.47377	0.169754	8.6818	3.89549e-18	5.84991e-17	Methionine aminopeptidase	AT4G37040
MPANICULATA_014285	186.576	11.0371	1.27181	8.67824	4.0193e-18	6.02789e-17	14 kDa proline-rich protein DC2.15	AT4G12510
MPANICULATA_020958	1014.65	2.53137	0.291705	8.67784	4.03354e-18	6.04129e-17	Unknown protein	AT1G65230
MPANICULATA_008760	10909.3	1.4864	0.171644	8.6598	4.72606e-18	7.06921e-17	Photosystem I reaction center subunit II	AT1G03130
MPANICULATA_017960	759.681	1.94417	0.224539	8.6585	4.78005e-18	7.14059e-17	Ras-related protein RABA5a	AT5G47520
MPANICULATA_007516	1706.47	-2.55678	0.295405	-8.65519	4.92084e-18	7.34128e-17	C2H2-type domain-containing protein	AT2G24500
MPANICULATA_010097	1538.06	-1.7103	0.197942	-8.6404	5.60167e-18	8.34605e-17	F-box domain-containing protein	AT1G27340
MPANICULATA_000251	186.262	-10.9584	1.26856	-8.63846	5.69752e-18	8.47776e-17	Receptor-like serine/threonine-protein kinase	AT1G61490
MPANICULATA_010640	2281.2	1.90562	0.220757	8.63221	6.01755e-18	8.94227e-17	Photosystem II PsbP, oxygen evolving complex	AT3G63540
MPANICULATA_002422	180.087	-10.9101	1.26409	-8.63076	6.09436e-18	9.0446e-17	RING-type E3 ubiquitin transferase	AT1G60190
MPANICULATA_021173	2717.81	-1.14907	0.13353	-8.60534	7.60876e-18	1.12774e-16	Succinate--CoA ligase [ADP-forming] subunit alpha, mitochondrial	AT5G08300
MPANICULATA_015487	165.312	-10.7871	1.25364	-8.6046	7.65816e-18	1.13359e-16	60 kDa chaperonin	no_Arabidopsis_hit
MPANICULATA_000453	999.846	2.5394	0.295173	8.60311	7.75878e-18	1.14699e-16	Protein LURP-one-related 15	AT5G01750
MPANICULATA_010645	1783.9	-1.69894	0.197843	-8.58731	8.90319e-18	1.31446e-16	zinc finger A20 and AN1 domain-containing stress-associated protein 5-like	AT3G12630
MPANICULATA_000599	655.516	-3.69818	0.431167	-8.57715	9.72542e-18	1.434e-16	Glycosyltransferase	AT1G07250
MPANICULATA_014407	2138.46	1.52343	0.177705	8.57278	1.01017e-17	1.48755e-16	Protein transport protein SEC23	AT2G21630
MPANICULATA_008234	1813.93	1.89302	0.220906	8.56933	1.04087e-17	1.53078e-16	Gamma-glutamyltranspeptidase / glutathione hydrolase / leukotriene-C4 hydrolase	AT5G11700
MPANICULATA_014288	1235.74	1.55462	0.181486	8.56605	1.07093e-17	1.57296e-16	Phosphatidate cytidylyltransferase	AT2G45150
MPANICULATA_012667	356.304	2.26652	0.264652	8.56416	1.08868e-17	1.59696e-16	PDZ domain-containing protein	AT3G57680
MPANICULATA_012169	165.18	-10.7853	1.2594	-8.56381	1.09196e-17	1.59971e-16	SLT domain-containing protein	AT1G16290
MPANICULATA_004143	2519.4	-2.00159	0.233808	-8.56085	1.1204e-17	1.63926e-16	Unknown protein	AT1G56580
MPANICULATA_017694	837.338	3.8677	0.452114	8.55469	1.18187e-17	1.72477e-16	Unknown protein	AT4G39690
MPANICULATA_020540	180.017	-10.909	1.2752	-8.55476	1.1811e-17	1.72477e-16	Cytochrome P450 71A1	AT3G26190
MPANICULATA_017554	3476.3	-1.17546	0.137424	-8.55354	1.19373e-17	1.73985e-16	DLH domain-containing protein	AT2G32520
MPANICULATA_002661	1996.13	1.25617	0.147016	8.54444	1.29164e-17	1.88015e-16	Ubiquitin ligase protein cop1, putative	AT4G11110
MPANICULATA_017365	399.832	2.92964	0.342976	8.54182	1.32121e-17	1.92073e-16	Cell wall protein	AT2G20870
MPANICULATA_013865	159.684	-10.7373	1.25723	-8.54046	1.33691e-17	1.94107e-16	3-oxo-Delta(4,5)-steroid 5-beta-reductase	AT4G24220
MPANICULATA_000478	749.539	-2.18697	0.256095	-8.5397	1.34568e-17	1.95132e-16	Protein kinase domain-containing protein	AT5G01850
MPANICULATA_021873	719.109	1.86896	0.218971	8.53522	1.39889e-17	2.0259e-16	Amino_oxidase domain-containing protein	AT3G09580
MPANICULATA_009183	217.63	9.38992	1.10029	8.53401	1.4136e-17	2.04461e-16	Mediator of RNA polymerase II transcription subunit 9	AT1G55080
MPANICULATA_016292	385.208	4.30654	0.505022	8.52742	1.49646e-17	2.1617e-16	Unknown protein	no_Arabidopsis_hit
MPANICULATA_016350	2588.43	-1.28672	0.150957	-8.52376	1.54459e-17	2.2284e-16	BAH domain-containing protein	AT1G68580
MPANICULATA_013962	732.445	2.37328	0.27846	8.52289	1.55625e-17	2.24238e-16	Rho-GAP domain-containing protein	AT2G46710
MPANICULATA_017780	302.36	-10.6946	1.25557	-8.51775	1.62682e-17	2.3411e-16	caffeic acid 3-O-methyltransferase-like	AT5G54160
MPANICULATA_019557	177.502	-10.8892	1.27972	-8.50907	1.75339e-17	2.52006e-16	Ectonucleotide pyrophosphatase/phosphodiesterase family member 3-like	AT4G29680
MPANICULATA_018131	154.999	-10.6937	1.25903	-8.49358	2.00373e-17	2.87622e-16	TsaA-like domain-containing protein	AT4G28020
MPANICULATA_010464	152.426	10.7462	1.26538	8.49242	2.02374e-17	2.90129e-16	(R)-mandelonitrile lyase	AT1G14185
MPANICULATA_008102	2162.85	-1.6008	0.188509	-8.4919	2.03283e-17	2.91066e-16	ANK_REP_REGION domain-containing protein	AT3G24530
MPANICULATA_000136	161.138	10.8258	1.27621	8.48273	2.19966e-17	3.14558e-16	F-box protein At3g59000	AT1G48400
MPANICULATA_000965	2164.11	-1.60273	0.188959	-8.48187	2.21605e-17	3.16503e-16	Amino_oxidase domain-containing protein	AT1G65840
MPANICULATA_011236	2115.99	1.53689	0.181205	8.48148	2.22344e-17	3.17161e-16	ATP-dependent Clp protease proteolytic subunit	AT1G49970
MPANICULATA_011731	155.616	10.7755	1.27124	8.47632	2.32424e-17	3.31124e-16	Sulfite exporter TauE/SafE family protein 3	AT2G25737
MPANICULATA_020508	1641.82	-1.48378	0.175064	-8.47565	2.33779e-17	3.32639e-16	AP-2 complex subunit mu	AT5G46630
MPANICULATA_022620	284.896	-4.27982	0.505069	-8.47372	2.37675e-17	3.3776e-16	vacuolar protein sorting-associated protein 2 homolog 1	AT2G06530
MPANICULATA_007854	1014.93	-2.75018	0.32478	-8.46783	2.49996e-17	3.54826e-16	Early nodulin-related	no_Arabidopsis_hit
MPANICULATA_020490	1089.34	1.57958	0.186549	8.46739	2.5095e-17	3.55736e-16	Smr domain-containing protein	AT5G46580
MPANICULATA_010050	217.001	3.55458	0.419892	8.46547	2.5513e-17	3.61212e-16	GUB_WAK_bind domain-containing protein	AT3G17350
MPANICULATA_006440	1004.65	1.64179	0.193943	8.46532	2.55453e-17	3.6122e-16	ribulose-1,5 bisphosphate carboxylase/oxygenase large subunit N-methyltransferase, chloroplastic	AT3G07670
MPANICULATA_012955	3245.59	-2.25072	0.266066	-8.45925	2.69113e-17	3.80064e-16	Beta-galactosidase	AT2G28470
MPANICULATA_020081	923.779	1.72052	0.20346	8.45631	2.75982e-17	3.89282e-16	J domain-containing protein	AT4G13830
MPANICULATA_010607	738.354	1.72803	0.204446	8.45226	2.85716e-17	4.02514e-16	Protein kinase domain-containing protein	AT3G51990
MPANICULATA_005779	153.899	-10.6832	1.26428	-8.45006	2.91159e-17	4.09674e-16	Protein yippee-like	AT5G53940
MPANICULATA_004975	162.39	-10.7604	1.2738	-8.44749	2.97643e-17	4.18281e-16	Glycosyltransferase	AT3G50740
MPANICULATA_010000	501.435	2.39003	0.282978	8.44601	3.01421e-17	4.23068e-16	PPR domain-containing protein/PPR_1 domain-containing protein/PPR_2 domain-containing protein	AT1G13630
MPANICULATA_017247	187.36	11.0426	1.30752	8.44548	3.028e-17	4.24479e-16	COBRA-like protein 4	AT5G15630
MPANICULATA_006416	293.105	2.935	0.347686	8.44153	3.13209e-17	4.38531e-16	Cytochrome P450	AT5G14400
MPANICULATA_012186	2437.65	1.4645	0.173669	8.43272	3.37734e-17	4.72288e-16	Sulfurtransferase	AT1G79230
MPANICULATA_005515	275.587	4.26309	0.505717	8.42978	3.46312e-17	4.83689e-16	RAB3GAP2_N domain-containing protein	AT3G14920
MPANICULATA_000229	147.679	-10.6244	1.26093	-8.42579	3.58321e-17	4.99849e-16	Tropinone reductase-like	AT2G29290
MPANICULATA_016360	2981.3	1.46222	0.173723	8.41697	3.86361e-17	5.38305e-16	3-ketoacyl-CoA synthase	AT1G68530
MPANICULATA_016471	188.368	11.0516	1.31326	8.41542	3.91491e-17	5.44785e-16	cactin-like isoform X1	AT1G03910
MPANICULATA_005762	384.346	3.27696	0.389436	8.41461	3.94189e-17	5.4787e-16	Pentatricopeptide repeat-containing protein	AT4G21065
MPANICULATA_003233	797.809	-3.43115	0.408278	-8.40396	4.31661e-17	5.99219e-16	PNP_UDP_1 domain-containing protein	AT4G24340
MPANICULATA_004537	1692.52	-2.99357	0.356218	-8.40378	4.32336e-17	5.99425e-16	IAA-amino acid hydrolase ILR1-like 6	AT1G44350
MPANICULATA_007141	142.686	10.6503	1.26736	8.40353	4.33259e-17	5.99974e-16	Benzyl alcohol O-benzoyltransferase	AT5G17540
MPANICULATA_007427	208.778	-11.123	1.3243	-8.39916	4.49698e-17	6.21982e-16	Fe2OG dioxygenase domain-containing protein	AT1G55290
MPANICULATA_010774	956.521	-7.98124	0.951142	-8.39121	4.81149e-17	6.64674e-16	Proline-rich protein 4	AT4G38770
MPANICULATA_001619	998.455	1.98833	0.237353	8.37711	5.42443e-17	7.4844e-16	PMEI domain-containing protein	AT5G20740
MPANICULATA_017474	610.082	1.92268	0.230025	8.35858	6.34801e-17	8.73754e-16	UDP-glucose:O-linked fucose beta-1	AT1G05280
MPANICULATA_018133	2982.45	-1.58463	0.189581	-8.35858	6.34786e-17	8.73754e-16	Protein SUPPRESSOR OF MAX2 1	AT5G57710
MPANICULATA_015514	1611.75	-1.63122	0.195217	-8.35592	6.49228e-17	8.92531e-16	Protein kinase domain-containing protein	AT4G18950
MPANICULATA_002211	1305.73	-1.99154	0.23855	-8.34852	6.91217e-17	9.4911e-16	FLZ-type domain-containing protein	AT5G47060
MPANICULATA_020627	512.82	-3.64563	0.436704	-8.34806	6.93956e-17	9.51723e-16	Chloride conductance regulatory protein ICln	AT5G62290
MPANICULATA_022734	158.021	-6.81176	0.816123	-8.3465	7.03181e-17	9.63214e-16	Unknown protein	no_Arabidopsis_hit
MPANICULATA_015670	145.702	10.6801	1.2797	8.34578	7.07464e-17	9.67916e-16	Unknown protein	no_Arabidopsis_hit
MPANICULATA_011318	1010.02	2.64841	0.317439	8.34306	7.23926e-17	9.8925e-16	Peptide methionine sulfoxide reductase B5	AT4G21860
MPANICULATA_000563	1340.43	1.26112	0.151186	8.34153	7.33357e-17	1.00093e-15	Protein LEAD-SENSITIVE 1	AT3G02700
MPANICULATA_021933	211.326	11.2168	1.34886	8.31577	9.11586e-17	1.2427e-15	Miraculin-like protein 2	no_Arabidopsis_hit
MPANICULATA_011278	144.593	4.72454	0.568307	8.31336	9.30311e-17	1.26671e-15	Amino acid permease 6	AT5G49630
MPANICULATA_022272	437.829	2.68173	0.322627	8.31217	9.39696e-17	1.27796e-15	RGS1-HXK1-interacting protein 1	AT4G26410
MPANICULATA_014489	474.163	-2.36786	0.28488	-8.31177	9.42814e-17	1.28067e-15	HAD superfamily, putative isoform 1	AT2G39920
MPANICULATA_015585	2410.57	1.4904	0.179673	8.29505	1.08542e-16	1.47263e-15	RNA polymerase sigma factor	AT1G08540
MPANICULATA_011002	667.692	1.71261	0.206692	8.28582	1.17296e-16	1.58951e-15	DNA-directed RNA polymerase subunit beta	AT3G18840
MPANICULATA_007035	887.989	2.58308	0.311835	8.28348	1.19628e-16	1.61918e-15	WAT1-related protein	AT5G40240
MPANICULATA_003871	1887.84	-1.90087	0.229789	-8.27223	1.31476e-16	1.77743e-15	DExH-box ATP-dependent RNA helicase DExH8	AT2G47680
MPANICULATA_006242	248.6	3.41628	0.413067	8.27053	1.33368e-16	1.80087e-15	Choline-phosphate cytidylyltransferase	AT2G01755
MPANICULATA_006971	940.102	1.86745	0.225838	8.26899	1.351e-16	1.82209e-15	phosphoenolpyruvate/phosphate translocator 2, chloroplastic-like	AT3G01550
MPANICULATA_005281	174.805	5.72109	0.692495	8.26156	1.43785e-16	1.93693e-15	AT-hook motif nuclear-localized protein	AT1G20900
MPANICULATA_010427	784.215	2.31276	0.280032	8.2589	1.47026e-16	1.97825e-15	bPH_2 domain-containing protein	AT1G14345
MPANICULATA_011609	621.177	-4.89748	0.593034	-8.25834	1.47715e-16	1.98517e-15	FCS-Like Zinc finger 18	no_Arabidopsis_hit
MPANICULATA_004000	2185.05	1.47723	0.178885	8.25795	1.48195e-16	1.98927e-15	AMP-binding domain-containing protein	AT2G47240
MPANICULATA_018943	134.792	-10.4922	1.2713	-8.25317	1.54248e-16	2.06808e-15	Metal-nicotianamine transporter YSL1	AT5G53550
MPANICULATA_001366	133.644	10.5554	1.27907	8.25245	1.55184e-16	2.07819e-15	Type I inositol polyphosphate 5-phosphatase 4-like	AT2G37440
MPANICULATA_001745	14113.1	1.94427	0.235626	8.2515	1.56421e-16	2.09229e-15	pEARLI1-like lipid transfer protein 1	AT2G10940
MPANICULATA_006155	1134.36	1.55075	0.188098	8.24438	1.66012e-16	2.21798e-15	Quinolinate phosphoribosyltransferase [decarboxylating]	AT2G01350
MPANICULATA_000832	9108.48	-1.65739	0.201172	-8.2387	1.74086e-16	2.32312e-15	40S ribosomal protein S14	AT3G52580
MPANICULATA_022527	2945.64	1.1637	0.14138	8.23103	1.85604e-16	2.47393e-15	Copper-exporting P-type ATPase	AT4G33520
MPANICULATA_006154	5288.09	-1.22432	0.148799	-8.22804	1.90305e-16	2.53362e-15	1-phosphatidylinositol-3-phosphate 5-kinase	AT1G71010
MPANICULATA_000015	2915.3	-1.49894	0.182416	-8.21715	2.08396e-16	2.77122e-15	Cell number regulator 8	AT2G37110
MPANICULATA_015200	694.964	1.79675	0.218686	8.21614	2.10158e-16	2.7914e-15	C2H2-type domain-containing protein	AT5G54630
MPANICULATA_004041	1667.12	2.04881	0.24938	8.21563	2.11056e-16	2.80006e-15	ABC transporter B family member 11-like	AT1G02520
MPANICULATA_022109	2690.36	-1.62986	0.198573	-8.20788	2.25132e-16	2.98333e-15	Oxidored_FMN domain-containing protein	AT2G06050
MPANICULATA_010075	1061.18	-1.90583	0.232365	-8.20189	2.36636e-16	3.13212e-15	Glucose-6-phosphate 1-dehydrogenase	AT5G13110
MPANICULATA_013740	1170.26	1.36689	0.167313	8.16966	3.09251e-16	4.08851e-15	G-patch domain-containing protein	AT4G25020
MPANICULATA_007380	5265.02	9.16634	1.12291	8.16302	3.26748e-16	4.31482e-15	Peroxidase	AT5G06720
MPANICULATA_000748	747.593	-1.8037	0.220979	-8.16231	3.28688e-16	4.3354e-15	Mitotic checkpoint serine/threonine-protein kinase BUB1, putative isoform 1	AT5G06440
MPANICULATA_000529	376.443	-4.03525	0.494673	-8.15742	3.4225e-16	4.50906e-15	Calcium binding protein/cast, putative	AT4G20780
MPANICULATA_020173	126.468	-10.4006	1.2754	-8.15481	3.49716e-16	4.6021e-15	Terpene cyclase/mutase family member	AT1G78955
MPANICULATA_018868	18864.4	1.89302	0.232391	8.14587	3.76558e-16	4.94961e-15	Chlorophyll a-b binding protein, chloroplastic	AT1G61520
MPANICULATA_013263	1753.42	-1.41782	0.174095	-8.14394	3.82621e-16	5.0235e-15	Omega-3 fatty acid desaturase	AT2G29980
MPANICULATA_013025	12761.5	1.69875	0.208653	8.14151	3.90369e-16	5.11932e-15	Phototropin-1	AT3G45780
MPANICULATA_021661	142.071	-10.5694	1.29856	-8.13928	3.97625e-16	5.20848e-15	SBP-type domain-containing protein	AT3G15270
MPANICULATA_011181	3001.39	1.326	0.162936	8.13818	4.01266e-16	5.25013e-15	Lipase	AT2G15230
MPANICULATA_005228	1774.66	1.35268	0.166442	8.12706	4.39841e-16	5.74823e-15	BTB/POZ-like protein	AT2G30600
MPANICULATA_018061	2317.13	1.46456	0.180248	8.12529	4.46297e-16	5.82592e-15	Unknown protein	AT1G61900
MPANICULATA_006419	165.997	-10.7919	1.3285	-8.12339	4.53327e-16	5.91091e-15	Heavy metal-associated isoprenylated plant protein 16	AT3G07600
MPANICULATA_018010	3839.21	-1.77325	0.218367	-8.1205	4.64265e-16	6.0466e-15	Protein kinase domain-containing protein	AT4G22130
MPANICULATA_021868	1344.97	-2.05323	0.25293	-8.11776	4.7485e-16	6.1774e-15	Dynamin-type G domain-containing protein	AT3G19720
MPANICULATA_015844	697.711	-1.78318	0.219715	-8.11588	4.82259e-16	6.26661e-15	RNA polymerase II transcription factor B subunit 2	AT4G17020
MPANICULATA_018014	958.578	1.50659	0.185823	8.10765	5.16094e-16	6.69863e-15	Malonyl-CoA decarboxylase mitochondrial	AT4G04320
MPANICULATA_008697	5212.88	1.81215	0.223517	8.10744	5.16979e-16	6.70247e-15	CRC domain-containing protein	AT4G14770
MPANICULATA_003302	17634.9	-1.21663	0.15012	-8.1044	5.30054e-16	6.86417e-15	ATP-diphosphatase	AT5G18280
MPANICULATA_015885	710.325	-7.76864	0.958703	-8.10328	5.34977e-16	6.92004e-15	Internal alternative NAD(P)H-ubiquinone oxidoreductase	AT1G07180
MPANICULATA_013743	2104.76	1.33541	0.164804	8.10303	5.36089e-16	6.92656e-15	Formin-like protein	AT1G31810
MPANICULATA_010096	1270.29	-1.92698	0.237961	-8.09787	5.59319e-16	7.21851e-15	stress-associated endoplasmic reticulum protein 2-like	AT1G27330
MPANICULATA_001798	1644.66	1.47656	0.182342	8.09773	5.5996e-16	7.2186e-15	Starch synthase, chloroplastic/amyloplastic	AT2G24360
MPANICULATA_000873	131.962	-10.4628	1.29265	-8.09406	5.77096e-16	7.43109e-15	Protein ABSCISIC ACID-INSENSITIVE 5	AT2G36270
MPANICULATA_014722	691.966	-1.95189	0.241227	-8.09151	5.89295e-16	7.5796e-15	Heat shock 70 kDa protein	AT3G12580
MPANICULATA_010863	121.022	-10.3372	1.27823	-8.08711	6.10973e-16	7.84955e-15	ent-kaurenoic acid oxidase 2-like isoform X2	AT4G15110
MPANICULATA_002850	121.941	-10.3478	1.28033	-8.08212	6.36497e-16	8.16826e-15	NB-ARC domain-containing protein	AT3G14470
MPANICULATA_011746	617.812	-3.69046	0.457055	-8.07443	6.77929e-16	8.69017e-15	Receptor-like serine/threonine-protein kinase SD1-8	AT3G16030
MPANICULATA_003376	190.283	-10.0269	1.24204	-8.07294	6.86258e-16	8.78703e-15	F-box domain-containing protein	no_Arabidopsis_hit
MPANICULATA_019010	2027.32	-1.25952	0.156135	-8.06687	7.21209e-16	9.22418e-15	Peptidyl-prolyl cis-trans isomerase	AT2G38730
MPANICULATA_022236	282.842	-2.55463	0.317577	-8.04413	8.68606e-16	1.10969e-14	Unknown protein	AT5G17210
MPANICULATA_018632	4458	-1.04756	0.130271	-8.04144	8.87912e-16	1.13308e-14	Major facilitator superfamily domain-containing protein 5	AT4G27720
MPANICULATA_011710	1561.85	1.29406	0.161027	8.03628	9.2607e-16	1.18045e-14	Malonate--CoA ligase	AT3G16170
MPANICULATA_005451	10975.3	-1.69994	0.211715	-8.02939	9.79586e-16	1.24727e-14	Folate gamma-glutamyl hydrolase	AT1G78680
MPANICULATA_022375	121.948	-10.3485	1.28919	-8.02716	9.97522e-16	1.26869e-14	HMA domain-containing protein	AT5G24580
MPANICULATA_012104	690.442	1.91851	0.239054	8.0254	1.01197e-15	1.28564e-14	Unknown protein	AT1G80610
MPANICULATA_013235	2333.15	1.34434	0.167555	8.02329	1.0295e-15	1.30644e-14	Sodium-dependent phosphate transport protein 1	AT2G29650
MPANICULATA_011014	273.759	2.86495	0.357315	8.01799	1.07486e-15	1.36249e-14	Mitochodrial transcription termination factor-related protein	AT3G18870
MPANICULATA_003526	916.475	1.57458	0.196612	8.00854	1.16075e-15	1.46972e-14	Tyrosine decarboxylase	AT2G20340
MPANICULATA_018209	151.821	-10.6634	1.33219	-8.00441	1.20045e-15	1.51831e-14	Hydroxycinnamoyl-CoA shikimate/quinate hydroxycinnamoyl transferase	no_Arabidopsis_hit
MPANICULATA_012327	222.112	-3.63653	0.454353	-8.00376	1.20676e-15	1.52459e-14	Short-chain dehydrogenase TIC 32 chloroplastic	AT4G23420
MPANICULATA_016501	1083	1.37093	0.171371	7.99978	1.24646e-15	1.573e-14	RNA polymerase sigma factor sigA-like	AT1G64860
MPANICULATA_008076	130.367	-10.444	1.30573	-7.99858	1.25859e-15	1.58655e-14	ras-related protein RHN1-like	AT5G45130
MPANICULATA_008551	951.394	2.35988	0.29522	7.99364	1.31007e-15	1.64962e-14	Voltage-gated potassium channel subunit beta-2	AT4G14368
MPANICULATA_011430	119.111	-10.3144	1.29106	-7.98903	1.36002e-15	1.71062e-14	Protein kinase domain-containing protein	AT4G35230
MPANICULATA_011197	112.275	10.3042	1.29037	7.98545	1.40006e-15	1.75904e-14	UPF0481 protein At3g47200-like	AT5G22540
MPANICULATA_020593	231.428	-5.31747	0.665978	-7.98445	1.41153e-15	1.77149e-14	MADS-box protein JOINTLESS	AT2G22540
MPANICULATA_019981	179.76	-5.83296	0.730852	-7.98104	1.45102e-15	1.81905e-14	beta-amyrin 28-oxidase-like	AT5G36110
MPANICULATA_008116	649.302	1.90752	0.239166	7.97571	1.51503e-15	1.8972e-14	Ribonuclease P	AT2G32230
MPANICULATA_015032	367.149	-2.41484	0.302793	-7.97523	1.52095e-15	1.90253e-14	50S ribosomal protein L31, chloroplastic	AT5G55125
MPANICULATA_002692	3069.27	-1.76073	0.220785	-7.97487	1.52536e-15	1.90595e-14	Nucleoside diphosphate kinase	AT4G11010
MPANICULATA_014714	163.797	-5.48422	0.688206	-7.96887	1.60137e-15	1.99873e-14	Heat shock cognate 70 kDa protein	AT3G12580
MPANICULATA_018302	4565.69	1.56504	0.196568	7.96185	1.69489e-15	2.11314e-14	50S ribosomal protein L13, chloroplastic-like	AT1G78630
MPANICULATA_014529	2102.82	1.63244	0.205046	7.96135	1.70167e-15	2.11927e-14	Cytochrome P450	AT5G05690
MPANICULATA_005350	567.364	-4.83998	0.608123	-7.95889	1.73594e-15	2.15959e-14	Gibberellin 2-beta-dioxygenase	AT1G78440
MPANICULATA_003706	1031.28	-1.87057	0.235317	-7.94915	1.87795e-15	2.3337e-14	Protein MARD1	AT3G63210
MPANICULATA_001659	258.516	2.54012	0.319594	7.94796	1.89609e-15	2.35248e-14	ANK_REP_REGION domain-containing protein	AT4G33160
MPANICULATA_004741	3190.69	-1.27987	0.161033	-7.94789	1.8972e-15	2.35248e-14	NAC domain-containing protein	AT1G34190
MPANICULATA_015130	684.15	-2.01353	0.253561	-7.94101	2.00548e-15	2.48404e-14	DUF4477 domain-containing protein	AT1G50910
MPANICULATA_012769	2312.66	1.11861	0.14089	7.93961	2.02823e-15	2.5095e-14	DNA polymerase epsilon catalytic subunit	AT1G08260
MPANICULATA_012248	136.673	10.5881	1.33401	7.93699	2.07151e-15	2.56026e-14	Bidirectional sugar transporter SWEET	AT5G53190
MPANICULATA_002279	919.561	-1.74988	0.220512	-7.93554	2.09575e-15	2.58741e-14	Flavoprotein domain-containing protein	AT3G18030
MPANICULATA_013375	874.218	9.839	1.24038	7.93223	2.15246e-15	2.65455e-14	Pectinesterase	AT2G47550
MPANICULATA_003638	1327.29	-1.59723	0.201436	-7.92922	2.20533e-15	2.7168e-14	WRKY domain-containing protein	AT2G30590
MPANICULATA_014187	671.833	1.90668	0.240494	7.92821	2.2232e-15	2.73586e-14	Methyltransferase	AT4G00750
MPANICULATA_015617	1681.31	-2.0311	0.256214	-7.92737	2.23839e-15	2.75157e-14	BHLH domain-containing protein	AT1G29950
MPANICULATA_006669	733.943	-1.64258	0.207396	-7.92005	2.3741e-15	2.91525e-14	Histidine kinase 3-like isoform X1	AT3G26950
MPANICULATA_013787	181.767	-9.95984	1.25829	-7.91536	2.46546e-15	3.02417e-14	Protopine 6-monooxygenase	AT4G31950
MPANICULATA_020246	1151.87	-2.77836	0.351162	-7.9119	2.53488e-15	3.10597e-14	Non-specific serine/threonine protein kinase	AT2G30360
MPANICULATA_003731	1555.99	1.59852	0.202136	7.90814	2.6126e-15	3.19777e-14	Epimerase domain-containing protein	AT3G63140
MPANICULATA_002623	112.725	-10.2345	1.29427	-7.90753	2.62539e-15	3.20996e-14	Transferase	AT5G01210
MPANICULATA_014827	991.013	-1.74154	0.220402	-7.90167	2.75189e-15	3.36102e-14	D-aminoacid aminotransferase-like PLP-dependent enzymes superfamily protein, putative isoform 1	AT3G54970
MPANICULATA_005059	596.803	1.81102	0.229396	7.89473	2.90946e-15	3.54967e-14	lon protease 2-like	AT1G75460
MPANICULATA_005875	20492.7	1.36516	0.172952	7.89331	2.94284e-15	3.58655e-14	Photosystem I reaction center subunit III, chloroplastic	AT1G31330
MPANICULATA_002056	683.984	2.80794	0.356075	7.88579	3.12539e-15	3.80496e-14	Pectinesterase inhibitor 9	AT4G12390
MPANICULATA_014820	1549.04	1.34959	0.171238	7.88136	3.23826e-15	3.93815e-14	50S ribosomal protein L10	AT5G13510
MPANICULATA_000518	113.573	-10.246	1.30016	-7.88061	3.25784e-15	3.95773e-14	Ribosomal RNA-processing protein 40	AT4G32175
MPANICULATA_014717	818.96	-1.96026	0.248767	-7.87989	3.27676e-15	3.97648e-14	Geranylgeranyl transferase type I subunit beta	AT2G39550
MPANICULATA_009372	1878.03	1.95583	0.24847	7.87149	3.50437e-15	4.24486e-14	40S ribosomal protein S3	AT2G26350
MPANICULATA_020731	1036.81	-1.63458	0.20766	-7.87146	3.50538e-15	4.24486e-14	Actin	AT5G09810
MPANICULATA_018174	848.509	1.99298	0.253205	7.87103	3.51738e-15	4.25487e-14	S-adenosylmethionine decarboxylase proenzyme	AT3G02470
MPANICULATA_016013	5025.23	1.12198	0.142621	7.86683	3.63743e-15	4.39543e-14	Malate dehydrogenase [NADP], chloroplastic	AT5G58330
MPANICULATA_001816	3894.42	1.69206	0.215095	7.86657	3.64494e-15	4.39983e-14	Auxin response factor	AT1G19220
MPANICULATA_004718	22740.2	1.02458	0.130602	7.84509	4.32635e-15	5.21682e-14	Gigantea	AT1G22770
MPANICULATA_016796	9932.3	1.59324	0.20325	7.83881	4.54849e-15	5.47888e-14	Chlorophyll a-b binding protein, chloroplastic	AT5G54270
MPANICULATA_016144	1337.72	-1.55749	0.198729	-7.83726	4.60493e-15	5.541e-14	Alkaline/neutral invertase	AT5G22510
MPANICULATA_004442	158.147	-8.86005	1.13061	-7.83656	4.63075e-15	5.56619e-14	PlsC domain-containing protein	AT4G01950
MPANICULATA_015391	190.32	2.90672	0.370988	7.83508	4.68527e-15	5.62578e-14	DYW_deaminase domain-containing protein	AT5G50990
MPANICULATA_001361	1359.58	1.61881	0.206651	7.83357	4.74196e-15	5.68786e-14	RNase H domain-containing protein	AT3G01410
MPANICULATA_001253	762.985	1.4908	0.190407	7.82954	4.89668e-15	5.86725e-14	AAA domain-containing protein	AT3G02450
MPANICULATA_013192	215.486	2.99938	0.383096	7.82933	4.90466e-15	5.87063e-14	Glutathione S-transferase 5	AT2G29420
MPANICULATA_022773	104.199	-10.1213	1.29286	-7.82857	4.93452e-15	5.90018e-14	DDE Tnp4 domain-containing protein	no_Arabidopsis_hit
MPANICULATA_018445	337.087	2.71557	0.347015	7.82553	5.05514e-15	6.03805e-14	ADP-ribosyl cyclase/cyclic ADP-ribose hydrolase	AT4G12010
MPANICULATA_013592	642.967	-2.87639	0.367596	-7.82488	5.08134e-15	6.06299e-14	p-loop containing nucleoside triphosphate hydrolases superfamily protein isoform 1	AT1G05460
MPANICULATA_008290	961.568	1.72744	0.220819	7.82289	5.16232e-15	6.15316e-14	tetraspanin-2	AT2G19580
MPANICULATA_008705	162.778	10.841	1.38586	7.82259	5.17489e-15	6.16169e-14	Desiccation-related protein PCC13-62	AT1G47980
MPANICULATA_007952	521.469	-2.29997	0.294178	-7.81827	5.35534e-15	6.36989e-14	Embryo-specific protein ATS3A	AT2G41475
MPANICULATA_006529	107.794	-10.1708	1.30166	-7.81371	5.55279e-15	6.59786e-14	BAG family molecular chaperone regulator 2	AT5G14360
MPANICULATA_018971	353.969	-3.1732	0.40639	-7.80825	5.79876e-15	6.88293e-14	Fe2OG dioxygenase domain-containing protein	AT2G17970
MPANICULATA_000942	114.812	10.3366	1.32425	7.80563	5.92047e-15	7.02007e-14	FCP1 homology domain-containing protein	AT2G36540
MPANICULATA_011655	1221.71	1.54928	0.19862	7.80025	6.17862e-15	7.31854e-14	TauD domain-containing protein	AT3G21360
MPANICULATA_014769	153.893	10.7598	1.38035	7.79499	6.44123e-15	7.62168e-14	50S ribosomal protein L23, chloroplastic	AT1G20140
MPANICULATA_008219	1452.63	2.19359	0.28153	7.79165	6.61391e-15	7.81788e-14	DUF1005 domain-containing protein	AT4G29310
MPANICULATA_007167	2064.24	1.05632	0.135592	7.79044	6.67741e-15	7.88474e-14	Mg-protoporphyrin IX chelatase	AT1G08520
MPANICULATA_001137	585.977	2.06685	0.26532	7.79004	6.69855e-15	7.90049e-14	Glutamyl-tRNA (Gln) amidotransferase subunit C, mitochondrial	AT5G17460
MPANICULATA_008114	1210.48	-1.38213	0.177425	-7.78993	6.70463e-15	7.90049e-14	Aspartate aminotransferase	AT5G19550
MPANICULATA_010271	840.217	2.61382	0.33557	7.7892	6.74334e-15	7.93789e-14	F-box domain-containing protein	AT1G23390
MPANICULATA_000307	440.202	3.51076	0.451223	7.78054	7.22132e-15	8.49176e-14	Cell division control protein 2 homolog	AT3G48750
MPANICULATA_003831	105.348	-10.1362	1.30281	-7.78025	7.23793e-15	8.50251e-14	Transcription termination factor like	AT5G07900
MPANICULATA_005555	880.905	1.38846	0.178468	7.77984	7.26154e-15	8.52145e-14	protein DJ-1 homolog B-like	AT1G53280
MPANICULATA_010757	140.668	-10.5532	1.35731	-7.77512	7.53771e-15	8.83643e-14	Protein kinase domain-containing protein	AT5G10530
MPANICULATA_004478	2540.56	1.59003	0.204571	7.77252	7.69404e-15	9.01041e-14	30S ribosomal protein S13, chloroplastic	AT5G14320
MPANICULATA_021775	1745.07	1.42156	0.183079	7.76473	8.18216e-15	9.5722e-14	Alpha-1,4-glucan-protein synthase family protein isoform 1	AT5G16510
MPANICULATA_010795	114.571	-10.257	1.32151	-7.76159	8.38697e-15	9.80174e-14	Aquaporin AQPAn.G-like	AT3G61430
MPANICULATA_020302	3470.95	1.0801	0.139164	7.76132	8.40467e-15	9.81235e-14	Ubiquitin-specific protease family C19-related protein	AT1G16860
MPANICULATA_015223	4241.22	1.40768	0.181396	7.76029	8.47373e-15	9.88284e-14	multiple organellar RNA editing factor 9, chloroplastic-like	AT1G11430
MPANICULATA_008408	139.516	4.21066	0.542735	7.75822	8.61282e-15	1.00268e-13	Glutathione S-transferase U7	AT2G29420
MPANICULATA_018289	177.323	3.11847	0.401958	7.75819	8.61483e-15	1.00268e-13	Unknown protein	no_Arabidopsis_hit
MPANICULATA_010550	233.263	-2.68207	0.346702	-7.73596	1.02629e-14	1.19328e-13	GEM-like protein 5	AT5G13200
MPANICULATA_022762	99.1015	-10.049	1.29942	-7.73344	1.04678e-14	1.21586e-13	Unknown protein	AT3G17950
MPANICULATA_010060	736.167	-2.22313	0.287615	-7.72953	1.07941e-14	1.25248e-13	Cytochrome P450	AT1G13710
MPANICULATA_013201	472.459	4.09118	0.529302	7.72937	1.08078e-14	1.2528e-13	UDP-glycosyltransferase 76E1	AT5G59590
MPANICULATA_010237	1156.56	1.29392	0.167418	7.72865	1.08692e-14	1.25864e-13	NPH3 domain-containing protein	AT1G67900
MPANICULATA_015787	15725.6	1.07607	0.139528	7.71221	1.23662e-14	1.43053e-13	Triose phosphate/phosphate translocator TPT, chloroplastic	AT5G46110
MPANICULATA_000725	605.82	1.61492	0.209578	7.70555	1.30281e-14	1.50557e-13	Integrase catalytic domain-containing protein	AT5G06590
MPANICULATA_012774	1209.92	1.31559	0.17106	7.69081	1.46202e-14	1.68785e-13	Acid phosphatase	AT3G44620
MPANICULATA_002491	4440.3	1.4781	0.192209	7.69009	1.47026e-14	1.69564e-13	GSDH domain-containing protein	AT1G74790
MPANICULATA_017807	1746.31	1.38844	0.180605	7.6877	1.49807e-14	1.72596e-13	Small GTPase superfamily	AT5G64813
MPANICULATA_019454	123.816	8.01167	1.04253	7.68481	1.5322e-14	1.7635e-13	17.6 kDa class I heat shock protein	AT3G46230
MPANICULATA_004674	1233.47	2.53889	0.330535	7.68113	1.57692e-14	1.81314e-13	Trihelix transcription factor GT-2-like	AT1G76880
MPANICULATA_006757	641.8	1.88978	0.246099	7.67894	1.60409e-14	1.84252e-13	Pentatricopeptide repeat-containing protein, putative	AT3G26630
MPANICULATA_017673	16695.2	-1.66595	0.216956	-7.67876	1.60641e-14	1.84332e-13	Inositol-3-phosphate synthase	AT2G22240
MPANICULATA_012100	662.852	2.06674	0.269174	7.67808	1.6149e-14	1.8512e-13	F-box/LRR-repeat protein 14	AT1G80570
MPANICULATA_009083	1410.23	-1.47457	0.192076	-7.67699	1.6287e-14	1.86514e-13	Importin subunit alpha	AT1G09270
MPANICULATA_001654	95.6483	-9.99784	1.30245	-7.67618	1.63898e-14	1.87502e-13	Myb_DNA-bind_3 domain-containing protein	no_Arabidopsis_hit
MPANICULATA_007584	128	-5.85449	0.763844	-7.66451	1.7951e-14	2.04951e-13	Protein POLAR LOCALIZATION DURING ASYMMETRIC DIVISION AND REDISTRIBUTION-like	AT5G10890
MPANICULATA_010724	96.1394	-10.0054	1.30541	-7.6646	1.79385e-14	2.04951e-13	Cytochrome c oxidase assembly protein COX19	AT1G69750
MPANICULATA_001633	2212.55	1.38627	0.180955	7.66087	1.84681e-14	2.10643e-13	Kinesin-like protein	AT3G43210
MPANICULATA_004757	339.012	2.6597	0.347758	7.64815	2.03894e-14	2.32092e-13	Transcription factor, putative	AT1G72010
MPANICULATA_014389	2783.66	1.30444	0.170555	7.6482	2.03809e-14	2.32092e-13	Dynamin, putative	AT3G60190
MPANICULATA_022268	1851.58	-1.29096	0.169001	-7.63876	2.1933e-14	2.49414e-13	2-C-methyl-D-erythritol 4-phosphate cytidylyltransferase	AT3G13410
MPANICULATA_012199	487.105	2.73912	0.358628	7.63776	2.21028e-14	2.51094e-13	Protein unc-45 isogeny A	AT1G56090
MPANICULATA_020009	100.497	-10.0682	1.3187	-7.63495	2.25904e-14	2.56377e-13	Intron maturase, type II family protein	AT1G74350
MPANICULATA_017035	108.111	-10.1754	1.33285	-7.63432	2.27015e-14	2.57382e-13	Alpha-dioxygenase 2	AT1G73680
MPANICULATA_014752	1188.23	1.67229	0.219123	7.63176	2.31575e-14	2.6229e-13	PsbP domain-containing protein	AT3G55330
MPANICULATA_005056	1062.93	2.29443	0.300762	7.62871	2.37116e-14	2.68299e-13	Pentatricopeptide repeat-containing protein at1g19720-like protein	AT1G19720
MPANICULATA_016271	2467.45	-1.39732	0.183214	-7.62674	2.40761e-14	2.72153e-13	6-phosphogluconate dehydrogenase, decarboxylating	AT3G02360
MPANICULATA_018872	2340.56	2.12105	0.278134	7.62601	2.42128e-14	2.73427e-13	zinc finger protein ZPR1-like	AT5G22480
MPANICULATA_005714	522.129	-2.43179	0.319409	-7.6134	2.66983e-14	3.01196e-13	Beta-glucosidase 46	AT1G61820
MPANICULATA_013245	172.587	3.98055	0.523211	7.60793	2.78515e-14	3.13894e-13	RING-type domain-containing protein	AT3G47160
MPANICULATA_001789	563.519	-1.95897	0.257771	-7.59965	2.96927e-14	3.34314e-13	Aha1_N domain-containing protein	AT5G58110
MPANICULATA_012089	95.2972	-9.99171	1.31571	-7.59414	3.09846e-14	3.48515e-13	Pentatricopeptide repeat-containing protein At1g80550, mitochondrial	AT1G80550
MPANICULATA_020882	92.1552	-9.94363	1.3095	-7.59346	3.11469e-14	3.49995e-13	Unknown protein	AT5G22560
MPANICULATA_017731	626.943	-2.7615	0.36408	-7.58485	3.32877e-14	3.73683e-13	Non-specific serine/threonine protein kinase	AT1G71830
MPANICULATA_014029	718.953	1.59521	0.210348	7.58367	3.35913e-14	3.76719e-13	Protein WHAT'S THIS FACTOR 1 homolog, chloroplastic	AT4G01037
MPANICULATA_012085	133.662	-10.4793	1.38244	-7.58032	3.4471e-14	3.86204e-13	Unknown protein	AT3G02645
MPANICULATA_006633	1676.58	2.01032	0.265419	7.57412	3.6156e-14	4.04684e-13	Unknown protein	AT3G48200
MPANICULATA_021520	1021.75	1.64602	0.217373	7.57235	3.66521e-14	4.09833e-13	NAD(P)H-quinone oxidoreductase subunit N	AT5G58260
MPANICULATA_011112	355.664	2.4326	0.321307	7.57098	3.70429e-14	4.13798e-13	Cyclin-dependent kinase inhibitor	no_Arabidopsis_hit
MPANICULATA_002493	787.566	2.22335	0.293684	7.57056	3.71618e-14	4.14718e-13	Zinc finger protein BRUTUS	AT1G18910
MPANICULATA_009828	1135.83	7.20417	0.952124	7.56642	3.83636e-14	4.27711e-13	Flavanone 3-dioxygenase	AT3G51240
MPANICULATA_017203	250.972	4.01574	0.530756	7.56608	3.84659e-14	4.28432e-13	RNase H domain-containing protein	no_Arabidopsis_hit
MPANICULATA_005180	18934.4	1.72819	0.228589	7.56027	4.02227e-14	4.47561e-13	Plastocyanin	AT1G20340
MPANICULATA_008169	14668.9	1.38399	0.183067	7.56003	4.02966e-14	4.47946e-13	Malic enzyme	AT5G25880
MPANICULATA_022130	192.704	-4.06371	0.537632	-7.55855	4.07598e-14	4.52652e-13	Protein-serine/threonine phosphatase	AT5G57050
MPANICULATA_014075	633.165	-1.61479	0.213707	-7.55611	4.15289e-14	4.60745e-13	U11/U12 small nuclear ribonucleoprotein 59 kDa protein	AT2G46200
MPANICULATA_020773	103.127	-6.75908	0.894949	-7.55248	4.27048e-14	4.73329e-13	Receptor-like serine/threonine-protein kinase	AT1G65790
MPANICULATA_005511	2250.93	-1.25668	0.166396	-7.55231	4.27592e-14	4.7347e-13	HTH cro/C1-type domain-containing protein	AT3G58680
MPANICULATA_014843	1189.24	1.44533	0.191389	7.55179	4.29306e-14	4.74907e-13	Protein IQ-DOMAIN 1	AT5G03040
MPANICULATA_019642	4673.82	-1.26474	0.167564	-7.54782	4.4259e-14	4.89126e-13	YTH domain-containing protein	AT1G09810
MPANICULATA_000419	9578.84	-5.31838	0.704669	-7.54734	4.44246e-14	4.90481e-13	Ferritin	AT5G01600
MPANICULATA_012659	8305.73	1.27288	0.168663	7.54687	4.45835e-14	4.91758e-13	Nucleolar protein gar2-related isoform 1	AT2G42320
MPANICULATA_018259	291.378	-3.15296	0.418226	-7.53889	4.73986e-14	5.22303e-13	Protein kinase domain-containing protein	AT4G19810
MPANICULATA_008074	749.097	-1.47062	0.19508	-7.53854	4.75278e-14	5.2322e-13	LEA_2 domain-containing protein	AT4G13270
MPANICULATA_011065	1573.26	1.3293	0.176378	7.53666	4.82177e-14	5.30302e-13	Isopenicillin N synthase-like	AT3G19000
MPANICULATA_009735	173.029	3.79075	0.502996	7.53635	4.83312e-14	5.31037e-13	SANT domain-containing protein	AT1G75250
MPANICULATA_015815	2867.97	1.32053	0.175262	7.53463	4.89715e-14	5.37553e-13	Protein SMG7L	AT1G28260
MPANICULATA_013575	1902.92	-1.41079	0.18736	-7.52983	5.08052e-14	5.57144e-13	Xpo1 domain-containing protein	AT3G05040
MPANICULATA_015491	240.455	2.80478	0.3725	7.52962	5.08896e-14	5.57533e-13	zinc transport protein ZntB-like isoform X2	AT1G29820
MPANICULATA_016422	3193.13	-1.38757	0.18455	-7.51865	5.53441e-14	6.05752e-13	Glutamine synthetase	AT5G37600
MPANICULATA_014627	308.316	2.28436	0.30389	7.51706	5.60215e-14	6.12577e-13	Non-specific serine/threonine protein kinase	AT5G58380
MPANICULATA_003963	2399.96	1.60612	0.213755	7.51383	5.74234e-14	6.27304e-13	CP12 domain-containing protein	AT3G62410
MPANICULATA_009685	148.734	-9.66983	1.28732	-7.51162	5.83999e-14	6.3736e-13	Glycosyltransferase	AT3G50740
MPANICULATA_006720	651.545	1.69539	0.225792	7.50862	5.9754e-14	6.51514e-13	UPF0496 protein	AT3G19330
MPANICULATA_021737	230.358	-5.1592	0.687179	-7.5078	6.01294e-14	6.54979e-13	ULP_PROTEASE domain-containing protein	no_Arabidopsis_hit
MPANICULATA_008108	1899.25	1.07453	0.143131	7.50729	6.03617e-14	6.56881e-13	Peptidase_S26 domain-containing protein	AT5G21222
MPANICULATA_014887	132.852	-9.50794	1.26779	-7.49963	6.39984e-14	6.95791e-13	Unknown protein	no_Arabidopsis_hit
MPANICULATA_015934	1696.2	-1.27061	0.169532	-7.49482	6.6391e-14	7.21115e-13	E3 ubiquitin-protein ligase WAV3	AT2G38970
MPANICULATA_003347	1285.99	1.6215	0.216687	7.48312	7.25775e-14	7.8756e-13	DUF2470 domain-containing protein	AT3G03890
MPANICULATA_001957	88.4574	-9.88551	1.32196	-7.47794	7.54962e-14	8.18451e-13	flavonoid 3-O-glucosyltransferase-like	AT5G17050
MPANICULATA_000358	116.937	-5.39006	0.721057	-7.47522	7.70747e-14	8.34769e-13	Serine/threonine-protein kinase STE20, putative	no_Arabidopsis_hit
MPANICULATA_007044	84.5139	9.89437	1.32372	7.4747	7.73803e-14	8.37281e-13	Hexosyltransferase	AT3G28340
MPANICULATA_012542	133.048	-9.51057	1.27443	-7.46259	8.48354e-14	9.17076e-13	PHD finger-like domain-containing protein 5B	AT1G07170
MPANICULATA_021068	1141.64	-2.21032	0.296275	-7.46034	8.62969e-14	9.31991e-13	HMA domain-containing protein	AT2G36950
MPANICULATA_017661	1099.89	1.44754	0.194144	7.45599	8.91987e-14	9.62416e-13	Acyl-coenzyme A oxidase	AT5G65110
MPANICULATA_004127	94.2682	-9.97758	1.33828	-7.45551	8.95222e-14	9.64992e-13	SNAPc_SNAP43 domain-containing protein	AT3G53270
MPANICULATA_011123	871.554	-1.5283	0.204998	-7.45518	8.97427e-14	9.66454e-13	VID27 domain-containing protein	AT3G19240
MPANICULATA_014837	2643.78	-1.4065	0.188709	-7.45327	9.10537e-14	9.79645e-13	ATP synthase subunit d, mitochondrial	AT3G52300
MPANICULATA_005176	1908.72	1.42732	0.191538	7.45187	9.20245e-14	9.89154e-13	Thioredoxin domain-containing protein	AT1G76080
MPANICULATA_005243	2674.56	1.28661	0.172687	7.45051	9.29781e-14	9.98462e-13	Helicase ATP-binding domain-containing protein	AT1G20720
MPANICULATA_010874	1076.02	1.49849	0.201316	7.44349	9.80582e-14	1.05202e-12	CRM domain-containing protein	AT4G39040
MPANICULATA_012194	463.213	4.0066	0.538644	7.43831	1.01982e-13	1.09309e-12	Non-specific serine/threonine protein kinase	AT1G56145
MPANICULATA_008024	4559.93	0.857617	0.11542	7.4304	1.08274e-13	1.15944e-12	Sodium/bile acid cotransporter	AT2G26900
MPANICULATA_018180	355.185	-2.27955	0.30712	-7.42234	1.15066e-13	1.23101e-12	Heptahelical transmembrane protein 2	AT2G24150
MPANICULATA_009471	2360.01	1.53841	0.20732	7.42046	1.16717e-13	1.24634e-12	BTB/POZ domain-containing NPY2-like protein	AT2G14820
MPANICULATA_014547	200.335	3.10716	0.418725	7.42052	1.16658e-13	1.24634e-12	Gibberellin 2-beta-dioxygenase	AT3G11150
MPANICULATA_007410	2372	1.30282	0.17563	7.41798	1.18918e-13	1.26864e-12	KH domain-containing protein	AT3G32940
MPANICULATA_004611	149.773	-5.7602	0.776601	-7.41719	1.19634e-13	1.27508e-12	NAD(P)H-quinone oxidoreductase subunit 3 like	AT4G19950
MPANICULATA_003061	383.392	-12.0004	1.61877	-7.41328	1.2321e-13	1.31197e-12	NAC domain-containing protein	AT3G15500
MPANICULATA_007307	673.984	-2.31036	0.311657	-7.41316	1.2333e-13	1.31202e-12	Unknown protein	AT4G12070
MPANICULATA_016277	1507.16	-1.40428	0.189546	-7.40863	1.27613e-13	1.35632e-12	Protein kinase domain-containing protein	AT3G25560
MPANICULATA_005707	84.6296	-9.82036	1.32664	-7.40244	1.33704e-13	1.41973e-12	COBRA-like protein 10	AT4G27110
MPANICULATA_022275	1898.71	-1.75631	0.23733	-7.4003	1.3588e-13	1.44149e-12	Pyruvate kinase	AT5G56350
MPANICULATA_008248	649.794	-1.69644	0.229276	-7.39913	1.37076e-13	1.45283e-12	60S ribosomal protein L31, putative	AT5G56710
MPANICULATA_013011	791.087	-2.28937	0.309742	-7.39123	1.45478e-13	1.54044e-12	Mitogen-activated protein kinase	AT3G45640
MPANICULATA_003579	1837.01	-1.22475	0.165715	-7.39072	1.46038e-13	1.54494e-12	Protein CHROMATIN REMODELING 8	AT2G18760
MPANICULATA_010801	2536.8	1.64098	0.222104	7.38835	1.48665e-13	1.57126e-12	PPR_long domain-containing protein	AT4G34830
MPANICULATA_006056	3153.93	1.55623	0.210727	7.38502	1.5243e-13	1.60956e-12	Ribosomal_L18e/L15P domain-containing protein	AT3G25920
MPANICULATA_002431	104.014	7.24917	0.982122	7.38112	1.56959e-13	1.65585e-12	Protein kinase domain-containing protein	AT4G23740
MPANICULATA_006693	113.895	-8.37939	1.13574	-7.37793	1.60775e-13	1.69454e-12	Translation elongation factor EF1B/ribosomal protein S6 family protein	AT3G18760
MPANICULATA_004150	3669.49	1.08717	0.147577	7.36678	1.74799e-13	1.84064e-12	Epimerase domain-containing protein	AT1G09340
MPANICULATA_004894	1045.63	1.57622	0.214012	7.36507	1.77052e-13	1.86264e-12	Chloroplast inner membrane import protein Tic22	AT4G33350
MPANICULATA_010750	4651.42	-0.97771	0.132837	-7.36021	1.83619e-13	1.92995e-12	Dynamin-related protein 3A-like	AT4G33650
MPANICULATA_000823	81.4632	-9.7658	1.32695	-7.35956	1.84517e-13	1.9376e-12	NAC domain-containing protein	AT5G22380
MPANICULATA_022621	528.095	-2.16805	0.294595	-7.35943	1.84694e-13	1.93767e-12	Protein Brevis radix-like 4	AT5G20540
MPANICULATA_004804	4078.86	1.15198	0.156543	7.35886	1.85489e-13	1.94422e-12	Non-specific serine/threonine protein kinase	AT1G34210
MPANICULATA_010681	1324.29	1.41709	0.192639	7.35621	1.89211e-13	1.9814e-12	Flavonol synthase/flavanone 3-hydroxylase	AT5G48020
MPANICULATA_010054	1426.91	1.46856	0.19965	7.35567	1.89974e-13	1.98757e-12	AB hydrolase-1 domain-containing protein	AT1G13820
MPANICULATA_018191	2692.85	1.35006	0.183632	7.35198	1.95299e-13	2.04141e-12	DNA-directed RNA polymerase	AT2G24120
MPANICULATA_002305	82.0138	-9.77554	1.32998	-7.35016	1.97966e-13	2.06738e-12	Aa_trans domain-containing protein	AT3G55740
MPANICULATA_019602	3901.97	0.888354	0.121012	7.34104	2.11942e-13	2.21131e-12	shaggy-related protein kinase kappa	AT1G09840
MPANICULATA_021019	306.845	4.31681	0.588506	7.3352	2.2139e-13	2.30777e-12	(R)-mandelonitrile lyase-like	AT1G73050
MPANICULATA_019216	114.579	-5.49949	0.749965	-7.333	2.25059e-13	2.34387e-12	Transcription factor MYB114-like	no_Arabidopsis_hit
MPANICULATA_020472	2273.8	-1.93987	0.264743	-7.32739	2.34677e-13	2.4418e-12	Ribose-phosphate pyrophosphokinase	AT2G35390
MPANICULATA_008098	2031.89	-1.3555	0.18502	-7.32622	2.36732e-13	2.46093e-12	Kinesin-like protein	AT3G16060
MPANICULATA_011121	154.146	5.59076	0.763798	7.31968	2.48555e-13	2.58148e-12	Leucine-rich repeat receptor-like serine/threonine-protein kinase At2g14510	AT3G19230
MPANICULATA_001168	82.4206	-9.78195	1.33662	-7.31843	2.50894e-13	2.6034e-12	Unknown protein	no_Arabidopsis_hit
MPANICULATA_011385	179.831	4.00561	0.547853	7.31147	2.64232e-13	2.7393e-12	Serine/threonine protein phosphatase 2A regulatory subunit	AT1G13460
MPANICULATA_003004	86.5982	-9.85343	1.34789	-7.31027	2.66598e-13	2.76132e-12	Chitin-binding type-1 domain-containing protein	AT3G54420
MPANICULATA_018064	1080.56	1.9055	0.260947	7.30227	2.82956e-13	2.92808e-12	DUF1365 domain-containing protein	AT1G30130
MPANICULATA_000776	392.534	2.37938	0.325934	7.30017	2.87404e-13	2.97141e-12	protein CHROMOSOME TRANSMISSION FIDELITY 7	AT4G31400
MPANICULATA_022128	79.4863	-9.73012	1.33303	-7.29924	2.8939e-13	2.98922e-12	Pre-mRNA cleavage factor Im 25 kDa subunit	AT4G29820
MPANICULATA_019359	857.522	1.88314	0.258009	7.29876	2.90442e-13	2.99738e-12	ABC transporter-like	AT3G53480
MPANICULATA_019678	86.8282	-9.85736	1.35076	-7.29764	2.92862e-13	3.01961e-12	Serine/threonine-protein kinase PBS1	no_Arabidopsis_hit
MPANICULATA_014015	9296.6	1.02123	0.139961	7.29651	2.95324e-13	3.04224e-12	Tetratricopeptide repeat (TPR)-like superfamily protein, putative isoform 1	AT1G01320
MPANICULATA_011059	814.099	2.83001	0.388138	7.29125	3.07092e-13	3.16061e-12	B3 DNA binding domain	no_Arabidopsis_hit
MPANICULATA_000169	620.485	-1.83332	0.251487	-7.28995	3.10078e-13	3.18845e-12	Peptide transporter family 1	AT3G09430
MPANICULATA_012272	4912.25	-2.23172	0.306589	-7.27919	3.35834e-13	3.45018e-12	C2 domain-containing protein	AT5G23950
MPANICULATA_006752	15166.1	1.43971	0.19831	7.25987	3.87457e-13	3.97693e-12	Glyceraldehyde-3-phosphate dehydrogenase	AT3G26650
MPANICULATA_004413	448.796	1.87039	0.257765	7.25619	3.98147e-13	4.08298e-12	Transcription termination factor like	AT1G61990
MPANICULATA_012822	101.095	10.1539	1.39966	7.25457	4.0295e-13	4.12851e-12	Lysosomal Pro-X carboxypeptidase-like	AT5G22860
MPANICULATA_013038	88.4158	-6.79022	0.93617	-7.25319	4.07059e-13	4.16687e-12	Glyco_hydro_18 domain-containing protein	no_Arabidopsis_hit
MPANICULATA_002114	581.434	-2.94292	0.406195	-7.24509	4.32165e-13	4.41988e-12	WAT1-related protein	AT5G47470
MPANICULATA_005781	4899.06	1.65469	0.228396	7.24484	4.32953e-13	4.42397e-12	photosystem I reaction center subunit psaK, chloroplastic-like	AT1G30380
MPANICULATA_004533	829.371	2.3616	0.32604	7.24327	4.37989e-13	4.47142e-12	BTB domain-containing protein	AT1G21780
MPANICULATA_006630	2520.98	-1.01101	0.139612	-7.24153	4.43642e-13	4.52507e-12	DCD domain-containing protein NRP	AT3G27090
MPANICULATA_003472	78.1423	6.56219	0.906587	7.23834	4.54198e-13	4.62859e-12	Protein SULFUR DEFICIENCY-INDUCED 1	AT5G48850
MPANICULATA_002703	564.038	1.63424	0.225927	7.23347	4.70797e-13	4.79345e-12	Transcriptional coactivator p15 (PC4) family protein (KELP)	AT5G42070
MPANICULATA_016718	4708.95	1.42292	0.196719	7.23327	4.71493e-13	4.79625e-12	C2H2-type domain-containing protein	AT2G02080
MPANICULATA_018140	93.612	-9.96515	1.37839	-7.22955	4.84594e-13	4.92512e-12	Na_H_Exchanger domain-containing protein	AT3G44900
MPANICULATA_004959	1646.43	-1.8014	0.249408	-7.22271	5.09603e-13	5.17467e-12	LIM zinc-binding domain-containing protein	AT1G19270
MPANICULATA_001106	13284.9	-1.40884	0.195273	-7.21472	5.40435e-13	5.48286e-12	Glutamine synthetase	AT5G37600
MPANICULATA_005710	1249.23	1.61499	0.22388	7.21362	5.44832e-13	5.51771e-12	Homeobox-leucine zipper protein ROC2	AT4G21750
MPANICULATA_006637	2143.94	1.35989	0.188517	7.21362	5.44839e-13	5.51771e-12	50S ribosomal protein L27-like	AT5G40950
MPANICULATA_010277	205.929	-4.03401	0.559271	-7.21297	5.4744e-13	5.53912e-12	YABBY protein	AT1G23420
MPANICULATA_012713	7040.1	-1.19724	0.166101	-7.20791	5.68188e-13	5.74395e-12	Insulin-degrading enzyme, putative	AT2G41790
MPANICULATA_001578	875.448	1.47098	0.204157	7.20515	5.79789e-13	5.85603e-12	Paternally-expressed protein	AT5G21940
MPANICULATA_015880	941.048	1.57795	0.219117	7.20139	5.96024e-13	6.01466e-12	Bromo domain-containing protein	AT1G61215
MPANICULATA_016639	174.804	3.802	0.528101	7.19939	6.04831e-13	6.09813e-12	c-Myc-binding protein	AT2G14045
MPANICULATA_014164	736.445	1.76261	0.244907	7.19709	6.15114e-13	6.19632e-12	HIT-type domain-containing protein	AT5G63830
MPANICULATA_005141	79.0522	9.79964	1.36175	7.19635	6.18474e-13	6.22466e-12	CX9C domain-containing protein	AT1G47278
MPANICULATA_013023	5880.56	0.880372	0.122339	7.19618	6.19208e-13	6.22654e-12	Two-component response regulator-like	AT5G02810
MPANICULATA_009310	336.52	-11.8122	1.64311	-7.18894	6.52977e-13	6.56032e-12	LMBR1-like membrane protein isoform 1	AT5G65300
MPANICULATA_001992	413.227	-2.45217	0.34113	-7.18837	6.55673e-13	6.5816e-12	Protein STAY-GREEN homolog, chloroplastic	AT4G22920
MPANICULATA_001216	5021.84	-1.07852	0.150077	-7.18644	6.6502e-13	6.66953e-12	Ubiquitin receptor RAD23	AT3G02540
MPANICULATA_011105	5425.18	-1.06317	0.14805	-7.18112	6.91414e-13	6.92814e-12	polyadenylate-binding protein RBP47B-like	AT3G19130
MPANICULATA_003467	1374.52	1.27293	0.177269	7.1808	6.9306e-13	6.93853e-12	DUF3685 domain-containing protein	AT5G48830
MPANICULATA_017148	2458.3	1.24965	0.174046	7.18001	6.9706e-13	6.97244e-12	Pentose-5-phosphate 3-epimerase	AT5G61410
MPANICULATA_013310	1179.77	1.32874	0.185088	7.17894	7.02523e-13	7.02092e-12	Glucan endo-1,3-beta-D-glucosidase	AT5G58480
MPANICULATA_002993	72.7267	-9.60242	1.33793	-7.17709	7.12132e-13	7.1107e-12	NB-ARC domain-containing disease resistance protein	AT3G14470
MPANICULATA_007004	74.9767	-9.64703	1.34434	-7.17602	7.17704e-13	7.16005e-12	PKS_ER domain-containing protein	AT1G23740
MPANICULATA_010576	76.4385	-9.67383	1.34864	-7.173	7.33715e-13	7.31337e-12	CSC1-like protein At3g54510	AT3G54510
MPANICULATA_005388	72.9092	-9.6057	1.33928	-7.17228	7.3758e-13	7.34547e-12	cytochrome P450 72A15-like	no_Arabidopsis_hit
MPANICULATA_000938	12665.6	-1.18266	0.165192	-7.15929	8.10951e-13	8.06911e-12	Phosphopyruvate hydratase	AT2G36530
MPANICULATA_014790	395.337	2.66566	0.372432	7.15746	8.21876e-13	8.17067e-12	3-ketoacyl-CoA synthase	AT5G04530
MPANICULATA_002460	3015.39	-1.47274	0.205799	-7.15619	8.29522e-13	8.23948e-12	NADH-ubiquinone reductase complex 1 MLRQ subunit	AT3G48140
MPANICULATA_014379	592.911	-1.9272	0.269342	-7.15521	8.35422e-13	8.29086e-12	FLZ-type domain-containing protein	AT2G44670
MPANICULATA_009450	1768.12	-1.33446	0.186581	-7.15213	8.54396e-13	8.47177e-12	NADH dehydrogenase [ubiquinone] iron-sulfur protein 4, mitochondrial	AT5G67590
MPANICULATA_008143	121.093	6.55605	0.917398	7.14636	8.91111e-13	8.82812e-12	Galactose oxidase, putative	AT1G67290
MPANICULATA_002194	307.497	-2.59769	0.363514	-7.14605	8.93105e-13	8.84019e-12	Serine/threonine-protein kinase SAPK3-like	AT4G33950
MPANICULATA_000613	1651.86	-1.55419	0.217817	-7.13531	9.65667e-13	9.55012e-12	Myosin-11 isoform X1	AT1G05320
MPANICULATA_016555	809.878	-1.80336	0.253096	-7.1252	1.03932e-12	1.02696e-11	dnaJ protein homolog	AT3G44110
MPANICULATA_001309	89.0413	-7.11474	0.998791	-7.12335	1.05333e-12	1.0399e-11	Floral homeotic protein APETALA 1	AT5G60910
MPANICULATA_002959	74.288	-9.63255	1.35257	-7.12169	1.06612e-12	1.05162e-11	ADP-ribosyl cyclase/cyclic ADP-ribose hydrolase	AT4G12010
MPANICULATA_008192	99.5971	10.1327	1.42337	7.11883	1.08846e-12	1.07273e-11	Unknown protein	no_Arabidopsis_hit
MPANICULATA_012434	439.96	-2.42064	0.340307	-7.11311	1.13459e-12	1.11722e-11	PfkB domain-containing protein	AT5G51830
MPANICULATA_007445	11068.7	0.899913	0.126585	7.10917	1.1674e-12	1.14854e-11	Tubulin alpha chain	AT5G19770
MPANICULATA_014817	562.337	1.56912	0.22082	7.10587	1.19566e-12	1.17532e-11	Two-component response regulator-like	AT5G60100
MPANICULATA_012685	1228.26	-1.3473	0.189644	-7.10434	1.20899e-12	1.1874e-11	Receptor-like serine/threonine-protein kinase	AT2G41890
MPANICULATA_009543	642.26	2.06998	0.291502	7.10109	1.23779e-12	1.21463e-11	Fe2OG dioxygenase domain-containing protein	AT3G50210
MPANICULATA_021528	3795.87	1.05871	0.149206	7.09562	1.28769e-12	1.26252e-11	BTB/POZ-like protein	AT2G30520
MPANICULATA_010623	2495.99	1.02078	0.14387	7.09517	1.29192e-12	1.26557e-11	Ribosomal protein	AT3G63490
MPANICULATA_004046	2885.48	1.20293	0.16981	7.08399	1.40065e-12	1.3709e-11	Protein translocase subunit SecA	AT4G01800
MPANICULATA_016561	1571.14	1.09743	0.155061	7.07745	1.46836e-12	1.43594e-11	YABBY2-like transcription factor YAB2	AT2G26580
MPANICULATA_020133	226.104	-2.42521	0.342703	-7.0767	1.47631e-12	1.44248e-11	RING-type domain-containing protein	AT5G48655
MPANICULATA_003079	2217.73	-1.14389	0.161785	-7.07047	1.54415e-12	1.50618e-11	Lactamase_B domain-containing protein	AT1G08760
MPANICULATA_006084	406.37	-3.67155	0.51928	-7.07048	1.54403e-12	1.50618e-11	Protein kinase domain-containing protein	AT1G25390
MPANICULATA_001997	1987.55	1.18187	0.167222	7.06768	1.57546e-12	1.5354e-11	PGR5-like protein 1A, chloroplastic-like protein	AT4G22890
MPANICULATA_002568	734.996	-1.65848	0.234757	-7.06467	1.61001e-12	1.56772e-11	Mitochondrial substrate carrier family protein isoform 1	AT4G11440
MPANICULATA_004077	923.767	1.59394	0.225691	7.06249	1.63549e-12	1.59118e-11	3-methyl-2-oxobutanoate hydroxymethyltransferase	AT2G46915
MPANICULATA_014610	253.335	-2.44656	0.346614	-7.05847	1.68351e-12	1.6365e-11	Ribosome biogenesis protein NOP53	AT3G56210
MPANICULATA_001461	1010.84	1.67854	0.23797	7.05357	1.74381e-12	1.69366e-11	Transcription factor MYB39	AT5G15310
MPANICULATA_011598	91.3094	10.0058	1.41923	7.05016	1.78706e-12	1.7342e-11	Lipase_GDSL domain-containing protein	no_Arabidopsis_hit
MPANICULATA_021417	544.787	-1.67064	0.23703	-7.04822	1.81223e-12	1.75713e-11	WD_REPEATS_REGION domain-containing protein	AT2G19430
MPANICULATA_004355	436.751	-2.59553	0.368402	-7.04537	1.84967e-12	1.7919e-11	Fe2OG dioxygenase domain-containing protein	AT2G36690
MPANICULATA_011727	3206.1	1.02176	0.145063	7.04358	1.87366e-12	1.8136e-11	Protein disulfide-isomerase	AT3G16110
MPANICULATA_022307	339.062	2.5988	0.369085	7.04119	1.90609e-12	1.84342e-11	heparan-alpha-glucosaminide N-acetyltransferase-like	AT5G27730
MPANICULATA_018655	524.064	-1.88376	0.267604	-7.03934	1.93148e-12	1.86639e-11	Protein kinase domain-containing protein	AT5G63930
MPANICULATA_009455	329.147	2.45624	0.349076	7.0364	1.97271e-12	1.90461e-11	Heptahelical transmembrane protein 4-like	AT4G37680
MPANICULATA_008166	776.444	-2.20223	0.313083	-7.03404	2.00645e-12	1.93554e-11	Polyketide cyclase/dehydrase	no_Arabidopsis_hit
MPANICULATA_002550	231.686	2.45447	0.348956	7.03375	2.01062e-12	1.93793e-11	FT-interacting protein 1	AT4G11610
MPANICULATA_006799	1887.28	-1.41302	0.200927	-7.0325	2.02867e-12	1.95367e-11	Phosphoenolpyruvate carboxylase	AT2G42600
MPANICULATA_021984	111.395	3.28226	0.466752	7.03213	2.03411e-12	1.95725e-11	Protein ENHANCED DISEASE RESISTANCE 2-like	AT3G54800
MPANICULATA_007749	776.649	1.72347	0.245096	7.03181	2.03875e-12	1.96005e-11	PsbP domain-containing protein	AT5G11450
MPANICULATA_011226	438.409	-1.85672	0.264102	-7.03033	2.0605e-12	1.9793e-11	PXMP2/4 family protein 4	AT2G14860
MPANICULATA_009555	2802.3	-1.20277	0.171119	-7.02881	2.08296e-12	1.99919e-11	Filament-like plant protein 7	AT2G23360
MPANICULATA_005039	527.308	-1.60894	0.228989	-7.02627	2.12122e-12	2.03419e-11	CRAL-TRIO domain-containing protein	AT4G39170
MPANICULATA_003788	696.468	-2.32189	0.330729	-7.02051	2.21059e-12	2.11811e-11	Abhydrolase_3 domain-containing protein	AT3G63010
MPANICULATA_006215	95.5645	-9.99506	1.42453	-7.01641	2.27643e-12	2.17936e-11	Protein PLANT CADMIUM RESISTANCE 11	AT1G14870
MPANICULATA_008965	356.736	3.93211	0.561119	7.00761	2.42416e-12	2.31885e-11	Gamete expressed 2	AT5G49150
MPANICULATA_016819	1140.54	-1.41376	0.201833	-7.00459	2.47713e-12	2.36752e-11	Transmembrane protein 184C	AT4G21570
MPANICULATA_004911	2538.58	-1.6085	0.229652	-7.00408	2.48616e-12	2.37416e-11	Metallophos domain-containing protein	AT4G11800
MPANICULATA_014628	1016.14	2.04576	0.292122	7.00311	2.50342e-12	2.38863e-11	Adenine/guanine permease AZG1	AT3G10960
MPANICULATA_016632	607.684	-7.76096	1.10841	-7.00191	2.52489e-12	2.40711e-11	Transcription initiation factor IIE subunit beta	AT4G20330
MPANICULATA_017130	6326.02	1.52474	0.217842	6.99928	2.57289e-12	2.45081e-11	Geranylgeranyl reductase	AT1G74470
MPANICULATA_010827	70.4202	-9.55484	1.36521	-6.99882	2.58127e-12	2.45674e-11	C2H2-type domain-containing protein	AT4G12240
MPANICULATA_014775	87.8994	-9.87422	1.41123	-6.9969	2.61697e-12	2.48863e-11	Plant protein 1589 of Uncharacterized protein function	AT3G55240
MPANICULATA_003514	6316.76	-0.93012	0.132986	-6.9941	2.66961e-12	2.53658e-11	S-(hydroxymethyl)glutathione dehydrogenase	AT5G43940
MPANICULATA_008467	693.729	1.58665	0.226863	6.99386	2.67428e-12	2.53889e-11	28 kDa ribonucleoprotein, chloroplastic-like	AT1G60000
MPANICULATA_007581	976.601	-1.3778	0.197026	-6.99299	2.69084e-12	2.55249e-11	phospholipase D Z-like	no_Arabidopsis_hit
MPANICULATA_008668	186.729	-4.55592	0.65162	-6.99169	2.71596e-12	2.57417e-11	Unknown protein	no_Arabidopsis_hit
MPANICULATA_006487	3722.54	-0.970599	0.138832	-6.99118	2.72589e-12	2.58143e-11	OBERON-like protein	AT5G48160
MPANICULATA_008130	964.178	-2.16122	0.309182	-6.99013	2.7464e-12	2.5987e-11	RING-type E3 ubiquitin transferase	AT4G21350
MPANICULATA_011329	1317.15	1.88518	0.269744	6.98877	2.77304e-12	2.62172e-11	Oligopeptide transporter 4	AT5G64410
MPANICULATA_005062	884.318	1.36398	0.195208	6.98729	2.80243e-12	2.64731e-11	OBG-type G domain-containing protein	AT5G18570
MPANICULATA_000591	90.4258	-9.91511	1.4191	-6.98688	2.81068e-12	2.6529e-11	Glycosyltransferase	AT3G22250
MPANICULATA_010938	4967.35	-0.842507	0.120649	-6.98311	2.8871e-12	2.72278e-11	F-box family protein, putative isoform 1	AT2G16365
MPANICULATA_007528	7886.76	-0.761031	0.10901	-6.98132	2.92414e-12	2.75542e-11	Coatomer, beta subunit	AT4G31480
MPANICULATA_013171	2331.21	1.37334	0.196733	6.98074	2.93626e-12	2.76455e-11	Protein PLASTID TRANSCRIPTIONALLY ACTIVE 16, chloroplastic	AT3G46780
MPANICULATA_010519	7361.2	-0.874738	0.125392	-6.976	3.03693e-12	2.85697e-11	nodulin-related protein 1-like	AT2G03440
MPANICULATA_007485	2348.24	-1.17558	0.168522	-6.9758	3.04136e-12	2.85878e-11	Aspartate--tRNA ligase	AT4G26870
MPANICULATA_004923	1369.39	1.39749	0.200515	6.96948	3.18124e-12	2.98779e-11	CST complex subunit CTC1	AT4G09680
MPANICULATA_021672	3110.25	1.35107	0.193884	6.96846	3.2044e-12	3.00707e-11	Reticulon-like protein	AT2G20590
MPANICULATA_006013	74.8654	-9.64314	1.38504	-6.96235	3.34649e-12	3.13782e-11	Protein kinase domain-containing protein	AT5G48380
MPANICULATA_021136	4231.12	1.41843	0.203737	6.96206	3.35343e-12	3.14174e-11	Lanosterol 14-alpha demethylase	AT1G11680
MPANICULATA_009243	258.486	3.71756	0.534045	6.96114	3.3754e-12	3.15972e-11	Protein kinase domain-containing protein	AT5G63710
MPANICULATA_011461	6090.51	0.834828	0.119939	6.96043	3.39224e-12	3.17287e-11	SSD domain-containing protein	AT4G38350
MPANICULATA_018187	1223.43	1.54509	0.222006	6.95968	3.41052e-12	3.18735e-11	FAD_binding_3 domain-containing protein	AT4G30720
MPANICULATA_000963	2280.67	-1.40284	0.201629	-6.95753	3.46286e-12	3.23362e-11	Microsomal glutathione S-transferase 3	AT1G65820
MPANICULATA_001524	461.536	2.76883	0.398052	6.95595	3.50192e-12	3.26741e-11	TCP domain-containing protein	AT3G02150
MPANICULATA_002140	445.837	-3.74716	0.538743	-6.95537	3.51627e-12	3.2781e-11	AP2/ERF domain-containing protein	AT4G16750
MPANICULATA_009250	158.323	4.24893	0.611002	6.95404	3.54972e-12	3.30659e-11	Protein OPAQUE10	no_Arabidopsis_hit
MPANICULATA_014054	9100.9	1.16077	0.166923	6.95391	3.55309e-12	3.30702e-11	CAAD domain-containing protein	AT4G01150
MPANICULATA_018160	1176.21	1.21536	0.174848	6.95092	3.62916e-12	3.37506e-11	5'-deoxynucleotidase	AT2G23820
MPANICULATA_022536	255.104	3.74833	0.539284	6.95056	3.6385e-12	3.38098e-11	Clathrin light chain	AT2G20760
MPANICULATA_003945	2299.26	1.34527	0.193978	6.93517	4.05735e-12	3.76711e-11	DUF4149 domain-containing protein	AT3G62580
MPANICULATA_010285	432.812	2.09087	0.30155	6.93375	4.09842e-12	3.80214e-11	Hexosyltransferase	AT1G60470
MPANICULATA_021006	723.891	-2.24509	0.323857	-6.93235	4.13898e-12	3.83664e-11	MAGUK p55 subfamily member 4 like	no_Arabidopsis_hit
MPANICULATA_008262	1192.55	-1.82466	0.263397	-6.92739	4.28666e-12	3.97031e-11	protein arginine N-methyltransferase 1.1	AT4G29510
MPANICULATA_010168	766.385	1.62746	0.234943	6.92707	4.29655e-12	3.97623e-11	F-box protein SKIP14	AT3G26000
MPANICULATA_003315	4545.99	1.55026	0.223804	6.92688	4.30228e-12	3.9783e-11	Thioredoxin-like 1-1, chloroplastic	AT1G08570
MPANICULATA_008056	12974.2	1.67108	0.241385	6.92288	4.42558e-12	4.089e-11	Leucine-rich repeat extensin-like protein 4	AT3G24480
MPANICULATA_017048	62.1694	9.45209	1.36698	6.91458	4.69264e-12	4.33222e-11	Double-stranded RNA binding protein, putative	no_Arabidopsis_hit
MPANICULATA_021530	2393.09	1.23945	0.179432	6.90766	4.92727e-12	4.54515e-11	Protein kinase domain-containing protein	AT5G58300
MPANICULATA_000980	65.1074	9.51773	1.37807	6.90659	4.96454e-12	4.57582e-11	cysteine-rich receptor-like protein kinase 2	AT1G70520
MPANICULATA_019387	1993.65	-1.11628	0.161677	-6.90436	5.04301e-12	4.64438e-11	BHLH domain-containing protein	AT1G09530
MPANICULATA_003850	107.622	10.2446	1.48467	6.90029	5.18967e-12	4.77559e-11	Desiccation-related protein PCC13-62	AT3G62730
MPANICULATA_007490	1497.97	-1.97898	0.286849	-6.89903	5.23596e-12	4.81429e-11	Gamma-glutamylcyclotransferase	AT4G31290
MPANICULATA_006296	2125.45	0.963055	0.139614	6.898	5.27387e-12	4.84524e-11	Cyclic nucleotide-binding domain-containing protein	AT2G01980
MPANICULATA_010967	769.211	1.52075	0.220477	6.89756	5.29023e-12	4.85634e-11	Erythronate-4-phosphate dehydrogenase family protein	AT1G19400
MPANICULATA_010069	155.586	2.93406	0.425508	6.89544	5.37002e-12	4.92562e-11	IQ motif, EF-hand binding site	no_Arabidopsis_hit
MPANICULATA_014634	502.533	2.03224	0.294828	6.89297	5.46407e-12	5.00786e-11	tRNA (guanine(26)-N(2))-dimethyltransferase	AT3G56330
MPANICULATA_008951	3783.32	-1.23606	0.179326	-6.8928	5.47067e-12	5.00986e-11	eukaryotic translation initiation factor 2 subunit gamma-like	AT1G04170
MPANICULATA_010706	424.313	2.38328	0.345823	6.89162	5.51601e-12	5.04733e-11	Homeobox-leucine zipper protein	AT5G06710
MPANICULATA_018659	428.583	-2.06351	0.29944	-6.89123	5.53137e-12	5.05731e-11	RRM domain-containing protein	AT2G46780
MPANICULATA_018683	63.794	-9.41358	1.36676	-6.88751	5.67772e-12	5.1828e-11	gamma-interferon-inducible lysosomal thiol reductase isoform X1	AT1G07080
MPANICULATA_021886	987.862	-1.99382	0.28948	-6.88758	5.67479e-12	5.1828e-11	Non-specific serine/threonine protein kinase	AT1G53420
MPANICULATA_014659	305.137	-2.44345	0.355124	-6.88055	5.96204e-12	5.43797e-11	WRKY transcription factor, putative	AT3G56400
MPANICULATA_005565	487.06	-2.57017	0.373549	-6.88042	5.96758e-12	5.43866e-11	Dipeptide epimerase	AT3G18270
MPANICULATA_020986	765.642	-1.54368	0.224478	-6.87676	6.12271e-12	5.57559e-11	Peptidase A1 domain-containing protein	AT1G79720
MPANICULATA_015308	100.008	-3.81119	0.554435	-6.87401	6.24222e-12	5.67987e-11	HVA22-like protein	AT5G50720
MPANICULATA_021630	871.891	1.66944	0.242954	6.87143	6.35605e-12	5.77883e-11	Lipase_3 domain-containing protein	AT4G18550
MPANICULATA_017615	64.6673	-9.43334	1.37339	-6.86866	6.48067e-12	5.88742e-11	Unknown protein	no_Arabidopsis_hit
MPANICULATA_005048	292.663	2.16704	0.315553	6.86745	6.53616e-12	5.93311e-11	Epimerase domain-containing protein	AT1G19690
MPANICULATA_011016	62.5675	-9.38576	1.36691	-6.86642	6.58341e-12	5.97123e-11	Protein DETOXIFICATION	AT5G65380
MPANICULATA_010106	632.706	1.78466	0.259919	6.86623	6.59204e-12	5.9743e-11	Fibrous sheath-interacting protein	AT1G27385
MPANICULATA_002828	1818.78	-1.07502	0.156569	-6.8661	6.5981e-12	5.97503e-11	Late embryogenesis abundant protein	AT2G44060
MPANICULATA_001975	293.252	-2.36261	0.344521	-6.85767	6.99909e-12	6.33312e-11	UAA transporter	AT4G11780
MPANICULATA_016535	991.44	1.51565	0.221029	6.85723	7.02062e-12	6.34755e-11	Coiled-coil domain-containing protein R3HCC1L	AT5G22120
MPANICULATA_010214	891.964	-1.42301	0.207578	-6.85528	7.11742e-12	6.42997e-11	E3 ubiquitin-protein ligase RGLG2-like	AT1G24545
MPANICULATA_004339	4873.26	-0.908463	0.132601	-6.85112	7.32725e-12	6.61428e-11	transport inhibitor response 1-like protein	AT5G49980
MPANICULATA_012352	5916.32	-0.817574	0.119357	-6.84983	7.39387e-12	6.66913e-11	Tripeptidyl-peptidase II	AT4G20850
MPANICULATA_011574	61.079	-9.35059	1.36577	-6.84637	7.575e-12	6.8271e-11	AAA domain-containing protein	AT4G27190
MPANICULATA_005314	395.728	2.44687	0.35765	6.84151	7.83623e-12	7.05695e-11	UVR domain-containing protein	AT5G25070
MPANICULATA_015254	64.2819	-9.42376	1.37831	-6.83721	8.0752e-12	7.2664e-11	Receptor-like serine/threonine-protein kinase	AT1G65800
MPANICULATA_004259	4045.1	0.983454	0.143899	6.83432	8.23939e-12	7.4083e-11	Symplekin	AT1G27595
MPANICULATA_020953	5815.6	-1.00697	0.147384	-6.83231	8.35581e-12	7.50704e-11	W2 domain-containing protein	AT5G36230
MPANICULATA_000258	485.42	-1.92629	0.282026	-6.83016	8.48177e-12	7.6142e-11	Homeobox domain-containing protein	AT5G02030
MPANICULATA_014129	1969.33	1.9854	0.290756	6.8284	8.58698e-12	7.70256e-11	PlsC domain-containing protein	AT4G00400
MPANICULATA_017609	664.543	1.36574	0.20002	6.82803	8.6091e-12	7.71633e-11	Metallo-hydrolase/oxidoreductase superfamily protein	AT2G04530
MPANICULATA_003807	546.622	2.27556	0.333345	6.82644	8.70466e-12	7.79584e-11	Auxin response factor	AT4G03150
MPANICULATA_003685	889.721	-2.81702	0.412898	-6.82256	8.94326e-12	8.00324e-11	Chlorophyllase	AT1G19670
MPANICULATA_000508	8041.46	1.27422	0.186914	6.81717	9.28484e-12	8.30238e-11	Ubiquitin-conjugating enzyme E2 28	AT5G53300
MPANICULATA_013453	3829.71	-0.867857	0.127388	-6.81269	9.57905e-12	8.55874e-11	Mannosylglycoprotein endo-beta-mannosidase	AT3G05340
MPANICULATA_016395	345.185	-4.01217	0.589316	-6.80818	9.88425e-12	8.8245e-11	Pentatricopeptide repeat-containing protein	AT5G08305
MPANICULATA_009215	227.163	4.24236	0.623172	6.80769	9.9175e-12	8.84725e-11	Inorganic pyrophosphatase 2	AT1G17710
MPANICULATA_005207	191.145	2.82053	0.414365	6.80686	9.97525e-12	8.8918e-11	Cytokinin riboside 5'-monophosphate phosphoribohydrolase	AT4G35190
MPANICULATA_019747	294.09	2.68016	0.394035	6.80182	1.03305e-11	9.20124e-11	Transcription factor DIVARICATA-like	AT5G04760
MPANICULATA_008893	159.657	3.55322	0.522704	6.79775	1.06264e-11	9.45742e-11	Glutaredoxin family protein	AT5G18600
MPANICULATA_015417	812.556	-2.34393	0.344979	-6.79441	1.08753e-11	9.67141e-11	Glutamate dehydrogenase	AT5G07440
MPANICULATA_012235	3365.49	-1.28097	0.1887	-6.78839	1.13393e-11	1.00761e-10	Cyclic nucleotide-binding domain-containing protein	AT4G01010
MPANICULATA_018767	61.772	-9.36751	1.37997	-6.78818	1.13555e-11	1.00827e-10	SHSP domain-containing protein	no_Arabidopsis_hit
MPANICULATA_012652	348.416	-2.80095	0.412677	-6.78726	1.14281e-11	1.01392e-10	UDP-N-acetylmuramoylalanine--D-glutamate ligase-like	no_Arabidopsis_hit
MPANICULATA_019988	311.961	2.5073	0.369429	6.78695	1.14527e-11	1.01531e-10	RING-type E3 ubiquitin transferase	AT1G49780
MPANICULATA_017549	618.913	2.16094	0.318461	6.78556	1.15639e-11	1.02437e-10	Stress-response A/B barrel domain-containing protein	AT2G32500
MPANICULATA_011496	62.7378	-9.38822	1.38372	-6.78479	1.16256e-11	1.02904e-10	Protein kinase domain-containing protein	AT5G55830
MPANICULATA_016255	770.236	1.96264	0.289391	6.78195	1.18567e-11	1.04868e-10	Phosphatidylinositol-glycan biosynthesis class X protein, putative	AT5G46850
MPANICULATA_009181	61.6398	9.43869	1.39184	6.78147	1.1896e-11	1.05134e-10	Pentatricopeptide repeat-containing protein At1g71490	AT1G17630
MPANICULATA_021328	781.398	1.74901	0.25817	6.77464	1.2472e-11	1.10139e-10	Guanine nucleotide binding protein (G-protein), alpha subunit	AT2G23460
MPANICULATA_003380	381.799	-3.19912	0.47223	-6.77451	1.2483e-11	1.1015e-10	Cysteine dioxygenase	AT5G15120
MPANICULATA_003385	2022.93	1.11777	0.164999	6.77439	1.24928e-11	1.10152e-10	Peptidase_M50 domain-containing protein	AT5G35220
MPANICULATA_008073	112.933	-6.49516	0.961294	-6.75668	1.41187e-11	1.24391e-10	Arabinogalactan protein 22, putative	AT2G46330
MPANICULATA_002766	192.396	2.84178	0.420834	6.75274	1.45083e-11	1.27724e-10	Endoglucanase	AT1G02800
MPANICULATA_009411	4762.65	1.91027	0.283196	6.7454	1.52607e-11	1.34245e-10	Xyloglucan endotransglucosylase/hydrolase	AT5G65730
MPANICULATA_009096	2306.83	-2.33864	0.346979	-6.74001	1.58381e-11	1.39216e-10	Alkaline/neutral invertase	AT3G06500
MPANICULATA_015492	2373.85	1.08823	0.161467	6.73962	1.588e-11	1.39476e-10	GBF-interacting protein 1	AT4G18150
MPANICULATA_016309	2489.78	1.45949	0.216599	6.7382	1.60361e-11	1.40739e-10	Protein CHUP1, chloroplastic	AT3G25690
MPANICULATA_003106	797.534	-1.96052	0.291004	-6.73708	1.61605e-11	1.41722e-10	Fructokinase-2	AT3G59480
MPANICULATA_008533	56.9854	9.32668	1.38484	6.73484	1.64114e-11	1.43811e-10	polyubiquitin-like	AT3G09790
MPANICULATA_014566	1238.83	1.57426	0.233897	6.73056	1.69009e-11	1.47987e-10	UTP--glucose-1-phosphate uridylyltransferase 3 chloroplastic	AT3G56040
MPANICULATA_015547	1458.95	1.2026	0.178698	6.72982	1.69875e-11	1.4863e-10	Zinc finger protein VAR3, chloroplastic	AT5G17790
MPANICULATA_018430	1708.32	-1.69628	0.252162	-6.72694	1.73262e-11	1.51478e-10	Cytochrome c	AT4G10040
MPANICULATA_020386	818.038	1.31132	0.194954	6.72633	1.73998e-11	1.52005e-10	Peptidase A1 domain-containing protein	AT4G33490
MPANICULATA_012581	58.0505	-9.2767	1.38143	-6.71527	1.87714e-11	1.63861e-10	ANK_REP_REGION domain-containing protein	no_Arabidopsis_hit
MPANICULATA_010227	3899.76	-1.02247	0.152318	-6.71272	1.91032e-11	1.6663e-10	eukaryotic translation initiation factor 4B2-like	AT3G26400
MPANICULATA_002915	482.116	-1.78716	0.26624	-6.7126	1.91187e-11	1.66637e-10	BTB/POZ and TAZ domain-containing protein 3	AT1G05690
MPANICULATA_003572	1064.8	-1.43323	0.213552	-6.71141	1.92748e-11	1.67869e-10	WD repeat-containing protein 55	AT2G34260
MPANICULATA_011416	55.4215	9.28629	1.38538	6.70306	2.04102e-11	1.77622e-10	Auxin-responsive protein SAUR36	AT1G29450
MPANICULATA_000058	57.0145	9.32643	1.39158	6.70203	2.0555e-11	1.78745e-10	BHLH domain-containing protein	AT2G28160
MPANICULATA_016919	918.968	-1.55159	0.231622	-6.69882	2.10105e-11	1.82566e-10	Protein DETOXIFICATION	AT3G23560
MPANICULATA_013115	1449.67	-1.55041	0.231566	-6.69533	2.15186e-11	1.8684e-10	E3 ubiquitin ligase	AT2G45910
MPANICULATA_008652	519.437	-1.8256	0.272828	-6.6914	2.21039e-11	1.91775e-10	Non-specific serine/threonine protein kinase	AT4G14580
MPANICULATA_012240	903.107	2.53784	0.379439	6.68842	2.25596e-11	1.9558e-10	Cyclic nucleotide-binding domain-containing protein	AT5G53130
MPANICULATA_020852	59.6215	-9.31491	1.39349	-6.68461	2.31544e-11	2.00584e-10	UPF0481 protein At3g47200	AT4G31980
MPANICULATA_000401	701.746	-1.89259	0.283153	-6.68398	2.32533e-11	2.01153e-10	Ammonium transporter	AT2G38290
[truncated: 10,833 more rows]
