# Supplementary material for: Transcriptomic analysis of early stages of ‘Candidatus Liberibacter asiaticus’ infection in susceptible and resistant species after inoculation by Diaphorina citri feeding on young shoots
Source: Front Plant Sci. 2025 Feb 20;16:1502953. doi: 10.3389/fpls.2025.1502953 (PMC11882604; doi:10.3389/fpls.2025.1502953)
Supplement: Supplementary file 2 [file DataSheet2.zip › Supplemental Table 5.xlsx]

## Sheet: Title
C0_up	Up-regulated genes in Citrus flushes exposed to CLas-positive versus CLas-negative psyllids at t0
C0_down	Down-regulated genes in Citrus flushes exposed to CLas-positive versus CLas-negative psyllids at t0
C10_up	Up-regulated genes in Citrus flushes exposed to CLas-positive versus Clas-negative psyllids at t10
C10_down	Down-regulated genes in Citrus flushes exposed to CLas-positive versus CLas-negative psyllids at t10
C20_up	Up-regulated genes in Citrus flushes exposed to CLas-positive versus CLas-negative psyllids at t20
C20_down	Down-regulated genes in Citrus flushes exposed to CLas-positive versus CLas-negative psyllids at t20
C30_up	Up-regulated genes in Citrus flushes exposed to CLas-positive versus CLas-negative psyllids at t30
C30_down	Down-regulated genes in Citrus flushes exposed to CLas-positive versus CLas-negative psyllids at t30
C60_up	Up-regulated genes in Citrus flushes exposed to CLas-positive versus CLas-negative psyllids at t60
C60_down	Down-regulated genes in Citrus flushes exposed to CLas-positive versus CLas-negative psyllids at t60

## Sheet: C0_up
	log2FoldChange	padj	annotation
Cs_ont_9g003620	1.2195	6.96976e-15	Beta-amylase
Cs_ont_3g002180	1.67708	7.57947e-12	Chaperone protein DnaJ
Cs_ont_5g044640	1.42443	2.15234e-11	BTB domain-containing protein
Cs_ont_2g033670	0.975794	1.5998e-06	Lipoxygenase
Cs_ont_9g027600	0.690479	6.58591e-06	Glutamine amidotransferase type-2 domain-containing protein
Cs_ont_8g006100	1.05493	1.26389e-05	Zinc finger, RING-type
Cs_ont_8g027680	0.886473	1.9897e-05	Nodulin-like domain-containing protein
Cs_ont_5g015340	0.818437	7.47537e-05	Thioredoxin-like 1-1, chloroplastic
Cs_ont_5g048840	4.9796	9.61309e-05	Dirigent protein
Cs_ont_4g009650	0.688538	0.000152408	zinc finger CCCH domain-containing protein 20-like
Cs_ont_3g022920	1.11575	0.000388644	3-oxo-Delta(4,5)-steroid 5-beta-reductase
Cs_ont_9g004710	1.12129	0.000388644	Peptidase A1 domain-containing protein
Cs_ont_2g005000	7.7579	0.00045786	Unknown protein
Cs_ont_4g005660	1.1547	0.00045786	Heat stress transcription factor A-2
Cs_ont_5g006160	1.04831	0.00046512	ABC transporter B family member 11-like
Cs_ont_1g010270	0.829393	0.000539306	Unknown protein
Cs_ont_3g014360	7.68396	0.000539306	H(+)-exporting diphosphatase
Cs_ont_9g005320	0.963699	0.000783352	Haloacid dehalogenase-like hydrolase (HAD) superfamily protein
Cs_ont_2g019730	0.895966	0.000834502	Gnk2-homologous domain-containing protein
Cs_ont_6g006880	1.08844	0.000834502	HTH myb-type domain-containing protein
Cs_ont_5g039610	0.815603	0.000873793	Formin-like protein
Cs_ont_3g001440	0.628799	0.000905091	L-ascorbate oxidase homolog
Cs_ont_5g016230	0.917257	0.00102003	Protein kinase domain-containing protein
Cs_ont_7g016080	0.927987	0.00189146	UV-B-induced protein At3g17800, chloroplastic
Cs_ont_9g003610	7.37594	0.00246826	Unknown protein
Cs_ont_5g039910	0.981373	0.00251624	Thioredoxin-like 1-1, chloroplastic
Cs_ont_9g000820	0.725319	0.00266681	Alkaline/neutral invertase
Cs_ont_3g005180	2.62774	0.00368836	Lipase_3 domain-containing protein
Cs_ont_3g017590	1.11659	0.00493941	FRIGIDA-like protein
Cs_ont_5g049420	0.52752	0.00520574	Endoglucanase
Cs_ont_1g023910	0.609177	0.005342	BTB/POZ domain-containing protein
Cs_ont_2g021580	2.11974	0.00577664	AP2/ERF domain-containing transcription factor
Cs_ont_8g027590	1.55013	0.00577664	Chaperone protein DnaJ
Cs_ont_9g010650	0.591827	0.00577664	Beta-amylase
Cs_ont_6g022630	2.82803	0.00717742	Lipase_3 domain-containing protein
Cs_ont_3g019440	0.690418	0.00735877	BZIP domain-containing protein
Cs_ont_5g017470	0.731137	0.00735877	Inositol transporter 1
Cs_ont_4g022940	0.823927	0.00820295	Dual specificity protein kinase splA
Cs_ont_5g018220	0.509281	0.00872336	Flowering time control protein FPA
gene-DDH47_mgr03	1.50171	0.00906054	26S ribosomal RNA
Cs_ont_6g001740	0.985195	0.00906054	R3H-assoc domain-containing protein
Cs_ont_3g022900	0.725802	0.00908672	3-oxo-Delta(4,5)-steroid 5-beta-reductase
Cs_ont_5g043520	1.47339	0.00908672	Beta-amylase
Cs_ont_7g023220	0.751783	0.00908672	Pectate lyase
Cs_ont_7g025390	0.804324	0.00908672	Microtubule-associated protein TORTIFOLIA1, putative
Cs_ont_4g009000	0.604906	0.00909155	RNA-dependent RNA polymerase
Cs_ont_9g018470	3.21322	0.00958796	Glucan endo-1,3-beta-D-glucosidase
Cs_ont_7g020290	0.604336	0.0100587	S-adenosylmethionine decarboxylase proenzyme
Cs_ont_4g014340	0.72103	0.0103762	Phytocyanin domain-containing protein
Cs_ont_7g026300	0.648689	0.0111069	Regulator of chromosome condensation (RCC1) family with FYVE zinc finger domain, putative isoform 1
Cs_ont_5g048150	1.13337	0.0136604	p450
Cs_ont_4g003350	2.84099	0.0142837	Glucose-signaling factor like
Cs_ont_2g007290	0.579213	0.0143183	Transcription factor TCP2-like
Cs_ont_4g010990	7.00094	0.014416	Unknown protein
Cs_ont_2g020240	0.773395	0.0145123	Pectinesterase
Cs_ont_4g014040	0.71705	0.0145123	AP2/ERF domain-containing protein
Cs_ont_5g033020	1.75866	0.0145123	9-cis-epoxycarotenoid dioxygenase
Cs_ont_7g024830	0.714046	0.0145123	Alpha,alpha-trehalose-phosphate synthase [UDP-forming] 5
Cs_ont_8g002390	0.534159	0.0145123	Telomere repeat-binding protein 5
Cs_ont_9g005270	0.504356	0.0145123	Protein TIME FOR COFFEE-like isoform X2
Cs_ont_3g022910	0.660218	0.0146662	(S)-8-oxocitronellyl enol synthase
Cs_ont_4g026880	1.18583	0.0151296	Alpha,alpha-trehalose-phosphate synthase [UDP-forming] 6
Cs_ont_5g013270	0.856088	0.0155139	Pectate lyase
Cs_ont_8g000380	0.52821	0.016018	6-phosphofructo-2-kinase/fructose-2, 6-bisphosphatase
Cs_ont_2g034980	1.83621	0.0161925	F-box/kelch-repeat protein At1g15670
Cs_ont_5g021720	0.779703	0.0176556	50S ribosomal protein L2, chloroplastic
Cs_ont_5g029780	0.577162	0.0176556	F-box SKIP31-like protein
Cs_ont_6g023380	1.55383	0.0179207	Carboxypeptidase
Cs_ont_4g023140	0.787491	0.0217086	MTD1 family protein
Cs_ont_7g004720	1.49229	0.0222563	ABC transporter G family member 6
Cs_ont_8g013420	6.81115	0.0235971	Unknown protein
Cs_ont_5g010810	0.814848	0.0239916	BIG SEEDS 1
Cs_ont_7g009520	0.78133	0.0239916	Double Clp-N motif-containing P-loop nucleoside triphosphate hydrolases superfamily protein, putative
Cs_ont_1g017660	2.32837	0.0249292	Oxidative stress 3, putative isoform 1
Cs_ont_4g005480	1.0899	0.0249292	Hexosyltransferase
Cs_ont_8g019520	6.94091	0.0249292	Auxin-responsive protein
Cs_ont_8g024700	0.532542	0.0300024	BZIP domain-containing protein
Cs_ont_9g010500	1.07667	0.0307227	Dead box ATP-dependent RNA helicase, putative
Cs_ont_2g011940	0.870492	0.0309671	zinc finger protein CONSTANS-LIKE 10-like
Cs_ont_5g038280	2.02942	0.0322183	MADS-box protein
Cs_ont_8g001290	0.628228	0.032773	RING-type domain-containing protein
Cs_ont_2g030440	0.780732	0.0338851	F-box protein At2g26850
Cs_ont_2g012750	0.543805	0.034175	Auxin efflux carrier component
Cs_ont_5g039700	1.06898	0.0347668	Exonuclease domain-containing protein
Cs_ont_1g016200	0.639044	0.0353397	DEAD-box ATP-dependent RNA helicase 1
Cs_ont_1g025650	1.39053	0.0398121	Zinc finger, Dof-type
Cs_ont_1g002790	0.604785	0.0418309	Cellulose synthase
Cs_ont_3g015280	0.626595	0.0430057	Auxin-repressed 12.5 kDa protein
Cs_ont_3g020940	0.636693	0.0431232	Glycerol-3-phosphate acyltransferase, chloroplastic
Cs_ont_7g019050	0.844141	0.0457483	CCHC-type domain-containing protein

## Sheet: C0_down
	log2FoldChange	padj	annotation
Cs_ont_9g023910	-1.46812	7.7744e-18	PMEI domain-containing protein
Cs_ont_2g006830	-1.07814	1.57513e-08	Thiamine thiazole synthase, chloroplastic
Cs_ont_5g035710	-1.6821	4.80169e-07	Bulb-type lectin domain containing protein
Cs_ont_5g034700	-0.783508	5.64148e-06	DUF641 domain-containing protein
Cs_ont_1g000720	-0.88835	1.28366e-05	FCS-Like Zinc finger 6
Cs_ont_9g023920	-0.811623	0.000131429	PMEI domain-containing protein
Cs_ont_5g030270	-0.897727	0.000195606	Two-component response regulator-like APRR5
Cs_ont_1g029550	-0.747339	0.000207655	Auxin efflux carrier family protein
Cs_ont_4g023960	-0.696595	0.000388644	Galactinol--sucrose galactosyltransferase
Cs_ont_5g034060	-0.855813	0.000388644	Alpha,alpha-trehalose-phosphate synthase (UDP-forming)
Cs_ont_5g043680	-0.684344	0.000388644	FLZ-type domain-containing protein
Cs_ont_1g002510	-0.815598	0.000539306	Chalcone synthase
Cs_ont_3g011160	-0.793634	0.000600133	Protein PHOSPHATE-INDUCED 1
Cs_ont_3g006910	-0.528219	0.000798843	Gigantea
Cs_ont_5g003910	-0.667785	0.000834502	Delta(8)-fatty-acid desaturase
Cs_ont_4g021780	-0.978825	0.00104563	AAA domain-containing protein
Cs_ont_7g002120	-1.45646	0.00104563	abscisic acid receptor PYL4
Cs_ont_6g000220	-0.99643	0.00144193	Exocyst subunit Exo70 family protein
Cs_ont_5g036230	-0.731443	0.00232014	Kinesin-like protein
Cs_ont_4g012840	-0.811551	0.00251624	Cytochrome P450 71A25
Cs_ont_5g036930	-0.639141	0.00251769	Serine/threonine-protein phosphatase 2A 65 kDa regulatory subunit A beta isoform
Cs_ont_4g012420	-0.783203	0.00405624	Calcium-binding allergen Ole e 8
Cs_ont_2g025420	-1.45356	0.00577664	Light-regulated protein
Cs_ont_5g041990	-1.38246	0.00735877	AAI domain-containing protein
Cs_ont_6g017510	-0.604981	0.00791449	Unknown protein
Cs_ont_4g028610	-1.44416	0.00820295	Protein-serine/threonine phosphatase
Cs_ont_8g025850	-0.608911	0.00820295	Gibberellin regulated protein
Cs_ont_5g039940	-0.891024	0.00906054	Chlorophyll a-b binding protein, chloroplastic
Cs_ont_1g002540	-0.771249	0.00911194	caffeic acid 3-O-methyltransferase-like
Cs_ont_7g027240	-0.503271	0.0098824	HAP3-like protein
Cs_ont_4g021530	-0.488766	0.0127823	Galactinol--sucrose galactosyltransferase
Cs_ont_1g005260	-0.699072	0.0130222	Unknown protein
Cs_ont_6g026080	-0.648922	0.0141493	Aminotran_5 domain-containing protein
Cs_ont_Un003350	-0.739689	0.0143183	Ribosomal protein L5
Cs_ont_5g034050	-0.5215	0.0145123	dTDP-glucose 4,6-dehydratase
Cs_ont_5g034640	-0.714731	0.0145123	Mitochondrial import receptor subunit TOM7-1
Cs_ont_5g036870	-0.819292	0.0145123	Bromodomain adjacent to zinc finger domain 2B
Cs_ont_8g022150	-0.580908	0.0145123	Organ-specific protein S2
Cs_ont_1g022750	-0.750635	0.0155139	Phosphoenolpyruvate carboxykinase (ATP)
Cs_ont_3g013220	-0.516963	0.0155139	LIM domain-containing protein WLIM1
Cs_ont_6g013340	-0.631952	0.0174974	Non-specific serine/threonine protein kinase
Cs_ont_5g007940	-1.19615	0.0176556	RING-type domain-containing protein
Cs_ont_5g036920	-0.845406	0.0176556	Aluminum-activated malate transporter 9
Cs_ont_2g017710	-0.672192	0.0179207	Unknown protein
Cs_ont_2g011600	-6.76155	0.0190297	Protein kinase domain-containing protein
Cs_ont_8g022340	-0.556372	0.0194309	MFS domain-containing protein
Cs_ont_2g013870	-0.691192	0.0208175	Heat stress transcription factor A-8-like protein
Cs_ont_5g034660	-0.867699	0.0208175	Ubiquitin domain-containing protein 1
Cs_ont_9g022270	-0.818188	0.0214274	AP2/ERF domain-containing protein
Cs_ont_4g009830	-0.974528	0.0220686	Malonyl-CoA:anthocyanidin 5-O-glucoside-6''-O-malonyltransferase
Cs_ont_2g007730	-0.731257	0.0222563	photosystem I reaction center subunit psaK, chloroplastic-like
Cs_ont_2g006950	-0.94899	0.0239916	TPT domain-containing protein
Cs_ont_8g015870	-0.834688	0.0239916	ABC transporter G family member 11-like
Cs_ont_5g034010	-0.767087	0.0243109	Sodium-bile acid cotransporter, putative
Cs_ont_3g005120	-0.672749	0.0249292	Cold-regulated protein 27
Cs_ont_9g022190	-1.21409	0.0249292	AP2/ERF domain-containing protein
Cs_ont_4g007210	-1.07093	0.0266168	UDP-glycosyltransferase 91C1-like
Cs_ont_1g005590	-1.05004	0.0309011	ABC transporter-like protein
Cs_ont_5g035660	-0.811903	0.0309011	peptide-N4-(N-acetyl-beta- glucosaminyl)asparagine amidase A
Cs_ont_4g001680	-0.577086	0.0322451	Poly(A)-specific ribonuclease
Cs_ont_9g026390	-0.656397	0.0322451	Protein kinase domain-containing protein
Cs_ont_5g033840	-1.0176	0.034175	Chalcone-flavonone isomerase family protein
Cs_ont_6g011610	-0.921037	0.034175	Zinc transporter 5
Cs_ont_7g001300	-0.500254	0.0353397	Pleckstrin homology domain-containing protein 1
Cs_ont_6g021930	-1.66846	0.0357759	Heparan-alpha-glucosaminide N-acetyltransferase-like
Cs_ont_4g028270	-0.501897	0.0368079	CBL-interacting serine/threonine-protein kinase 6
Cs_ont_9g020430	-0.456081	0.0377127	Magnesium chelatase
Cs_ont_1g021550	-0.68234	0.0412802	lanC-like protein GCL1
Cs_ont_5g005170	-6.54186	0.0418309	Unknown protein
Cs_ont_9g007830	-1.17962	0.0418309	1-aminocyclopropane-1-carboxylate oxidase-like 1
Cs_ont_6g013640	-3.26669	0.0430057	Wound-induced protein 1
Cs_ont_6g017310	-0.39778	0.0430057	Transcription factor AS1
Cs_ont_2g014470	-0.936545	0.0457105	NADPH-dependent codeinone reductase 1-1
Cs_ont_7g025010	-0.68087	0.0471775	PMR5N domain-containing protein
Cs_ont_4g018910	-4.24912	0.049615	Calcium-dependent protein kinase
Cs_ont_5g035530	-1.34209	0.049615	Unknown protein
Cs_ont_4g020390	-0.75387	0.0496609	Serine O-acetyltransferase

## Sheet: C10_up
	log2FoldChange	padj	annotation
Cs_ont_8g002130	0.711778	5.43399e-10	HTH myb-type domain-containing protein
Cs_ont_2g016420	0.9899	1.34991e-05	zinc finger protein CONSTANS-LIKE 9-like
Cs_ont_1g014800	0.504408	3.36683e-05	Unknown protein
Cs_ont_4g017410	0.751447	0.0012154	Thiamine thiazole synthase, chloroplastic
Cs_ont_8g018800	0.319063	0.00130166	Peptidyl-prolyl cis-trans isomerase
Cs_ont_2g000680	0.739774	0.00245275	Unknown protein
Cs_ont_2g011150	1.07571	0.00684993	Zinc finger protein CONSTANS-LIKE 6
Cs_ont_2g004430	0.482106	0.00716244	Auxin response factor
Cs_ont_5g038400	0.385301	0.0130562	Cleavage stimulation factor subunit 50
Cs_ont_5g046980	0.262739	0.0191686	Nodulin-like domain-containing protein
Cs_ont_2g015030	0.46384	0.0276927	Protein PEP-RELATED DEVELOPMENT ARRESTED 1, chloroplastic
Cs_ont_7g019320	0.639563	0.0289294	Unknown protein
Cs_ont_7g018660	0.283109	0.0333603	Carboxypeptidase
Cs_ont_8g006840	0.413836	0.0457366	DNA repair protein RAD5A

## Sheet: C10_down
	log2FoldChange	padj	annotation
Cs_ont_9g025650	-2.64986	1.28472e-11	low-temperature-induced 65 kDa protein-like
Cs_ont_3g024580	-1.68346	5.43399e-10	Protein LNK3
Cs_ont_1g002250	-0.641899	1.19087e-07	ABC transporter F family member 5-like
Cs_ont_1g006920	-0.935262	1.79022e-07	BTB/POZ-like protein
Cs_ont_3g009360	-0.672809	4.55837e-07	long chain acyl-CoA synthetase 9, chloroplastic-like
Cs_ont_8g014310	-0.820951	6.8717e-07	Dentin sialophosphoprotein-like protein
Cs_ont_1g017480	-1.15237	1.30579e-06	ABC transporter G family member 35-like
Cs_ont_1g005260	-1.25391	1.48293e-06	Unknown protein
Cs_ont_8g021300	-0.525592	6.54491e-06	F-box family protein, putative isoform 1
Cs_ont_5g008470	-2.08263	1.13625e-05	TspO/MBR-related protein
Cs_ont_6g019180	-1.20056	1.27869e-05	HTH myb-type domain-containing protein
Cs_ont_1g001930	-0.407338	1.34991e-05	ABC1 domain-containing protein
Cs_ont_3g011160	-1.38639	1.34991e-05	Protein PHOSPHATE-INDUCED 1
Cs_ont_6g014680	-0.727772	1.50873e-05	Omega-3 fatty acid desaturase
Cs_ont_9g015300	-0.86759	2.71328e-05	haloacid dehalogenase-like hydrolase domain-containing protein 3
Cs_ont_3g013880	-1.63311	6.71028e-05	Hexosyltransferase
Cs_ont_6g005550	-0.810024	6.71028e-05	Senescence-associated protein SPA15, chloroplastic
Cs_ont_8g025670	-2.09452	0.000118487	Unknown protein
Cs_ont_1g012600	-0.633635	0.000292844	KIX_2 domain-containing protein
Cs_ont_7g002520	-0.730868	0.000295717	protein NRT1/ PTR FAMILY 5.1-like
Cs_ont_3g024500	-1.37153	0.000325984	Sulfotransferase
Cs_ont_7g028350	-0.524094	0.000559034	cycloartenol-C-24-methyltransferase
Cs_ont_5g005390	-0.856723	0.000613404	Two-component response regulator-like PRR95
Cs_ont_5g013830	-0.607863	0.000690794	AvrRpt-cleavage domain-containing protein
Cs_ont_2g002980	-0.87174	0.000737637	Bidirectional sugar transporter SWEET
Cs_ont_3g022900	-0.792843	0.000737637	3-oxo-Delta(4,5)-steroid 5-beta-reductase
Cs_ont_4g026680	-0.50638	0.000793423	Zinc finger protein CONSTANS-LIKE 5-like
Cs_ont_4g000450	-0.610447	0.00082233	Cryptochrome DASH
Cs_ont_9g009400	-1.2116	0.000838712	Protein PROTON GRADIENT REGULATION 5, chloroplastic
Cs_ont_1g014190	-1.0637	0.0014451	Caffeoyl-CoA O-methyltransferase
Cs_ont_5g003910	-0.873635	0.00146903	Delta(8)-fatty-acid desaturase
Cs_ont_3g005610	-1.15772	0.0014937	MYB transcription factor 13
Cs_ont_5g014000	-0.941517	0.00164791	Cytochrome P450, putative
Cs_ont_6g003380	-0.454176	0.00167319	S-adenosylmethionine decarboxylase proenzyme
Cs_ont_2g015280	-1.23696	0.00225302	Unknown protein
Cs_ont_3g019550	-0.912297	0.00225302	FAD-binding Berberine family protein
Cs_ont_5g005400	-1.30272	0.0022663	Unknown protein
Cs_ont_5g005500	-0.862082	0.00237981	HTH myb-type domain-containing protein
Cs_ont_4g018950	-1.46639	0.00280581	Translation factor SUI1-like protein
Cs_ont_9g023730	-0.577426	0.00285942	Trehalose 6-phosphate phosphatase
Cs_ont_4g015890	-1.73306	0.00286936	B box-type domain-containing protein
Cs_ont_4g017460	-1.48372	0.00314086	Terpene synthase
Cs_ont_1g024950	-0.569748	0.00318066	Zeaxanthin epoxidase, chloroplastic
Cs_ont_8g015870	-0.941165	0.00340991	ABC transporter G family member 11-like
Cs_ont_4g026350	-1.04904	0.00417727	Xyloglucan endotransglucosylase/hydrolase
Cs_ont_3g028130	-0.66946	0.00480342	Polyketide_cyc domain-containing protein
Cs_ont_4g001580	-1.0039	0.0048059	WRKY domain-containing protein
Cs_ont_3g023890	-0.541647	0.00525726	Fucosyltransferase
Cs_ont_5g049730	-1.24861	0.0054048	Glutaredoxin domain-containing protein
Cs_ont_2g008330	-0.550245	0.00602831	FAD-binding PCMH-type domain-containing protein
Cs_ont_4g014450	-0.359954	0.00626708	SPA1-related 3 isoform 3
Cs_ont_8g027770	-0.570531	0.00627195	Senescence domain-containing protein
Cs_ont_2g007990	-0.28518	0.00676227	Nuclear transcription factor Y subunit A-7
Cs_ont_1g000790	-0.862384	0.00684993	Inositol-3-phosphate synthase
Cs_ont_1g011760	-0.542469	0.00699383	Protein kinase domain-containing protein
Cs_ont_4g026880	-0.789648	0.00699383	Alpha,alpha-trehalose-phosphate synthase [UDP-forming] 6
Cs_ont_8g015990	-0.904323	0.00699383	Glycosyltransferase
Cs_ont_2g006950	-0.59474	0.00778441	TPT domain-containing protein
Cs_ont_5g014250	-0.496225	0.00778441	cation/calcium exchanger 1-like
Cs_ont_6g006880	-1.25712	0.00815338	HTH myb-type domain-containing protein
Cs_ont_2g031180	-0.781839	0.0082387	Benzyl alcohol O-benzoyltransferase
Cs_ont_1g000300	-0.60473	0.00872094	BTB/POZ domain-containing protein DOT3
Cs_ont_3g000540	-0.582408	0.00872094	RRM domain-containing protein
Cs_ont_5g009730	-0.349295	0.0104604	Unknown protein
Cs_ont_4g018510	-1.2274	0.012086	WHy domain-containing protein
Cs_ont_8g028680	-0.870102	0.0124049	Expansin-like A1
Cs_ont_4g024540	-0.501697	0.0132635	MFS domain-containing protein
Cs_ont_6g007010	-0.403422	0.0141542	Amino_oxidase domain-containing protein
Cs_ont_2g022210	-0.656661	0.0143623	BHLH domain-containing protein
Cs_ont_9g007830	-0.931884	0.0143623	1-aminocyclopropane-1-carboxylate oxidase-like 1
Cs_ont_5g002770	-0.743671	0.0145598	(+)-neomenthol dehydrogenase
Cs_ont_6g014160	-0.526774	0.0150254	Protein kinase domain-containing protein
Cs_ont_4g016150	-0.592902	0.0161806	Receptor-like serine/threonine-protein kinase
Cs_ont_8g020180	-0.835883	0.0166389	Zinc finger, B-box
Cs_ont_7g001130	-1.53228	0.0177527	Aquaporin PIP1-1
Cs_ont_4g013640	-0.570496	0.0184353	Sodium/calcium exchanger NCL
Cs_ont_8g000980	-0.513368	0.020952	Cytochrome P450 86A1-like
Cs_ont_9g001220	-1.0894	0.0214933	Calcium-binding EF-hand
Cs_ont_5g005660	-0.530375	0.0222341	EF-hand domain-containing protein
Cs_ont_1g005280	-1.30055	0.0246783	Unknown protein
Cs_ont_9g026920	-0.834349	0.0252237	Glycosyltransferase
Cs_ont_7g006330	-0.809234	0.0260903	Phenolic glucoside malonyltransferase 1
Cs_ont_4g001320	-0.487583	0.0261743	Monogalactosyldiacylglycerol synthase
Cs_ont_4g016250	-1.21524	0.02784	EF-hand domain-containing protein
Cs_ont_3g001060	-0.520606	0.0330299	BTB/POZ domain-containing protein At2g30600
Cs_ont_4g014280	-0.470238	0.036659	Protein DETOXIFICATION
Cs_ont_2g010710	-0.406594	0.0369349	Beta-glucosidase
Cs_ont_2g012190	-0.400488	0.0369349	CDP-diacylglycerol--serine O-phosphatidyltransferase 1
Cs_ont_9g026520	-0.775787	0.0369349	HMA domain-containing protein
Cs_ont_5g044640	-0.687391	0.0373386	BTB domain-containing protein
Cs_ont_4g016620	-0.923793	0.0388885	Linalool synthase
Cs_ont_2g035490	-0.451428	0.0389052	Protein MET1, chloroplastic
Cs_ont_5g013960	-0.843263	0.0389052	TDBD domain-containing protein
Cs_ont_5g049260	-1.02853	0.0389052	WRKY domain-containing protein
Cs_ont_7g024050	-0.584776	0.0390223	Phosphate transporter
Cs_ont_5g004430	-0.265557	0.0398363	A_thal_3526 domain-containing protein
Cs_ont_5g002760	-0.613598	0.0417631	Carbonyl reductase
Cs_ont_5g041670	-0.403113	0.0418372	Elongation factor G, chloroplastic
Cs_ont_5g045700	-0.481302	0.0418372	Anthranilate phosphoribosyltransferase
Cs_ont_2g020500	-0.498822	0.0435192	Receptor-like serine/threonine-protein kinase
Cs_ont_5g043400	-0.480483	0.0435192	Calcineurin B-like protein
Cs_ont_6g016950	-0.49901	0.0435192	Protein kinase domain-containing protein
Cs_ont_9g004820	-0.646551	0.0435192	Peptidase A1 domain-containing protein
Cs_ont_2g009690	-0.665345	0.0447841	ANK_REP_REGION domain-containing protein
Cs_ont_5g029170	-0.559841	0.0447841	HTH myb-type domain-containing protein
Cs_ont_4g026440	-1.48147	0.04785	Xyloglucan endotransglucosylase/hydrolase
Cs_ont_1g025900	-1.09238	0.0484481	HTH-type transcriptional regulator protein ptxE
Cs_ont_5g010940	-0.655104	0.0484481	Calcium-transporting ATPase
Cs_ont_1g013890	-0.59317	0.0494688	Delta 9 desaturase, putative

## Sheet: C20_up
	log2FoldChange	padj	annotation
gene-DDH47_mgp29	2.18158	0.0036036	cytochrome c biogenesis C
Cs_ont_2g009580	1.26724	0.0036036	PPR_long domain-containing protein
Cs_ont_8g007560	4.2223	0.0100025	Fatty acyl-CoA reductase
Cs_ont_Un005470	1.75752	0.0137081	Ribulose bisphosphate carboxylase large chain
gene-CisiCp017	2.9422	0.0193569	photosystem II 44 kDa protein
Cs_ont_Un000440	2.04126	0.0481604	Ribulose bisphosphate carboxylase large chain

## Sheet: C20_down
	log2FoldChange	padj	annotation
Cs_ont_2g033670	-2.97402	8.38735e-06	Lipoxygenase
Cs_ont_3g024310	-1.8161	0.0036036	Abhydrolase_3 domain-containing protein
Cs_ont_1g027050	-1.68193	0.0284061	Salicylate O-methyltransferase
Cs_ont_5g013800	-7.71722	0.0309409	Pentatricopeptide repeat-containing protein
Cs_ont_8g001090	-2.56525	0.0394921	Laccase
Cs_ont_8g018430	-7.24552	0.0394921	L-type lectin-domain containing receptor kinase IX.1-like

## Sheet: C30_up
	log2FoldChange	padj	annotation
Cs_ont_3g001440	2.07133	0.00199817	L-ascorbate oxidase homolog
Cs_ont_3g006910	0.927987	0.00199817	Gigantea
Cs_ont_1g027300	1.11549	0.00388429	Beta-galactosidase

## Sheet: C30_down
	log2FoldChange	padj	annotation
Cs_ont_6g018250	-21.6436	2.0948e-06	Unknown protein
Cs_ont_8g010220	-21.6064	2.0948e-06	Wound-induced protein
Cs_ont_1g015210	-21.5754	2.10355e-06	Unknown protein
Cs_ont_1g018600	-8.35793	0.0141024	Zinc finger CCCH domain-containing protein 62-like
Cs_ont_8g025040	-8.36954	0.0466293	Glycosyltransferase

## Sheet: C60_up
	log2FoldChange	padj	annotation
Cs_ont_2g032580	8.11128	0.00426026	Protein kinase domain-containing protein
Cs_ont_3g001930	8.20864	0.00426026	GDSL esterase/lipase EXL3
Cs_ont_4g019660	1.33785	0.00426026	Peptidylprolyl isomerase
Cs_ont_6g009190	1.55856	0.00426026	lipid droplet-associated hydrolase
Cs_ont_6g015970	2.46232	0.00426026	DUF3527 domain-containing protein
Cs_ont_3g019170	1.63157	0.00661748	Aldo_ket_red domain-containing protein
Cs_ont_7g026930	3.36993	0.00773433	Unknown protein
Cs_ont_1g007210	1.75644	0.0143368	Non-specific lipid-transfer protein
Cs_ont_2g017260	7.24525	0.0150782	Receptor-like protein 12
Cs_ont_1g012980	0.945406	0.0159151	Calcineurin subunit B
Cs_ont_1g009790	2.86841	0.0172118	Vacuolar cation/proton exchanger
Cs_ont_9g026170	1.66504	0.0209703	ULP_PROTEASE domain-containing protein
Cs_ont_3g027570	1.48524	0.0242617	Tyrosine-sulfated glycopeptide receptor 1
Cs_ont_1g014720	7.57422	0.0468233	CRC domain-containing protein
Cs_ont_2g019240	1.30351	0.0492018	50S ribosomal protein L6
Cs_ont_5g003990	5.75047	0.0492018	BAG domain-containing protein

[truncated: 1 more sheets: C60_down]
