# Supplementary material for: Transcriptomic analysis of early stages of ‘Candidatus Liberibacter asiaticus’ infection in susceptible and resistant species after inoculation by Diaphorina citri feeding on young shoots
Source: Front Plant Sci. 2025 Feb 20;16:1502953. doi: 10.3389/fpls.2025.1502953 (PMC11882604; doi:10.3389/fpls.2025.1502953)
Supplement: Supplementary file 2 [file DataSheet2.zip › Supplemental Table 9.xlsx]

## Sheet: M0_h_Las
Tags	GO ID	GO Name	Size	ES	FDR q-val
BOTTOM	GO:0015979	photosynthesis	57	-0.781897	0
BOTTOM	GO:0019684	photosynthesis, light reaction	20	-0.896853	0
BOTTOM	GO:0009765	photosynthesis, light harvesting	15	-0.930124	0
BOTTOM	GO:0033014	tetrapyrrole biosynthetic process	23	-0.739615	0
BOTTOM	GO:0033013	tetrapyrrole metabolic process	27	-0.681771	0
BOTTOM	GO:0006778	porphyrin-containing compound metabolic process	20	-0.683866	0.000964744
BOTTOM	GO:0006779	porphyrin-containing compound biosynthetic process	16	-0.709775	0.001327
BOTTOM	GO:0006259	DNA metabolic process	192	-0.408711	0.00175469
BOTTOM	GO:0009451	RNA modification	49	-0.514963	0.00278624
BOTTOM	GO:0006664	glycolipid metabolic process	21	-0.61728	0.00302986
BOTTOM	GO:1903509	liposaccharide metabolic process	21	-0.61728	0.0032215
BOTTOM	GO:0006091	generation of precursor metabolites and energy	102	-0.429768	0.00363232
BOTTOM	GO:0042440	pigment metabolic process	17	-0.626328	0.00666307
BOTTOM	GO:0006260	DNA replication	60	-0.471216	0.00660642
TOP	GO:0009072	aromatic amino acid metabolic process	33	0.59718	0.019423
BOTTOM	GO:0034660	ncRNA metabolic process	117	-0.408353	0.0095454
BOTTOM	GO:0006399	tRNA metabolic process	90	-0.399243	0.022828
BOTTOM	GO:0034470	ncRNA processing	67	-0.425915	0.0232323
BOTTOM	GO:0006310	DNA recombination	27	-0.482248	0.0418206
BOTTOM	GO:0006974	DNA damage response	118	-0.354906	0.0456526
BOTTOM	GO:0043038	amino acid activation	48	-0.425202	0.0449827
BOTTOM	GO:0006400	tRNA modification	19	-0.550572	0.0438885
BOTTOM	GO:0046467	membrane lipid biosynthetic process	17	-0.550551	0.0499152
BOTTOM	GO:0006418	tRNA aminoacylation for protein translation	48	-0.425202	0.0497227

## Sheet: M10_h_Las
Tags	GO ID	GO Name	Size	ES	FDR q-val
BOTTOM	GO:0015979	photosynthesis	58	-0.687543	0
BOTTOM	GO:0019684	photosynthesis, light reaction	21	-0.764505	0.000370886
BOTTOM	GO:0009765	photosynthesis, light harvesting	16	-0.798803	0.000123629
BOTTOM	GO:0016570	histone modification	27	-0.58918	0.0227584
TOP	GO:0030163	protein catabolic process	71	0.459408	0.0475612
TOP	GO:0007264	small GTPase mediated signal transduction	75	0.460837	0.0428234
TOP	GO:0006913	nucleocytoplasmic transport	39	0.509422	0.0390496
TOP	GO:0051169	nuclear transport	39	0.509422	0.0439955

## Sheet: M20_h_Las
Tags	GO ID	GO Name	Size	ES	FDR q-val
TOP	GO:0006412	translation	344	0.529435	0
TOP	GO:0043043	peptide biosynthetic process	350	0.520281	0
TOP	GO:0006518	peptide metabolic process	355	0.518202	0
TOP	GO:0043604	amide biosynthetic process	359	0.513686	0
TOP	GO:0043603	amide metabolic process	374	0.492891	0
BOTTOM	GO:0005976	polysaccharide metabolic process	68	-0.539908	0.000850566
TOP	GO:0000278	mitotic cell cycle	25	0.669335	0.000251418
TOP	GO:1903047	mitotic cell cycle process	24	0.669593	0.000389571
TOP	GO:0032502	developmental process	58	0.546113	0.000439963
TOP	GO:0051276	chromosome organization	42	0.574223	0.00130387
BOTTOM	GO:0009311	oligosaccharide metabolic process	26	-0.641532	0.00266004
TOP	GO:0000280	nuclear division	15	0.743051	0.00129949
BOTTOM	GO:0048544	recognition of pollen	32	-0.607314	0.00210965
TOP	GO:0048285	organelle fission	19	0.675371	0.00216452
BOTTOM	GO:0042546	cell wall biogenesis	20	-0.671284	0.00253354
BOTTOM	GO:0016051	carbohydrate biosynthetic process	72	-0.507991	0.0025357
BOTTOM	GO:0008037	cell recognition	32	-0.607314	0.00237722
TOP	GO:0006260	DNA replication	60	0.50908	0.0023396
TOP	GO:0006364	rRNA processing	24	0.634669	0.00223326
BOTTOM	GO:0044042	glucan metabolic process	52	-0.539924	0.00293588
TOP	GO:0098813	nuclear chromosome segregation	16	0.708189	0.00295533
BOTTOM	GO:0015698	inorganic anion transport	27	-0.624128	0.00286574
TOP	GO:0032501	multicellular organismal process	37	0.565038	0.00293281
TOP	GO:0015979	photosynthesis	57	0.515167	0.00291157
TOP	GO:0007275	multicellular organism development	37	0.565038	0.00399072
BOTTOM	GO:0000271	polysaccharide biosynthetic process	52	-0.534366	0.00409729
BOTTOM	GO:0019748	secondary metabolic process	18	-0.670077	0.0042421
TOP	GO:0006414	translational elongation	23	0.610972	0.00522745
BOTTOM	GO:0044036	cell wall macromolecule metabolic process	27	-0.618114	0.00451201
BOTTOM	GO:0005984	disaccharide metabolic process	24	-0.627611	0.00566512
BOTTOM	GO:0010383	cell wall polysaccharide metabolic process	19	-0.638505	0.00817261
BOTTOM	GO:0007015	actin filament organization	20	-0.628892	0.0095291
BOTTOM	GO:0010410	hemicellulose metabolic process	19	-0.638505	0.00957067
TOP	GO:0009765	photosynthesis, light harvesting	15	0.674416	0.0145692
TOP	GO:0006778	porphyrin-containing compound metabolic process	20	0.616715	0.0150844
BOTTOM	GO:0006816	calcium ion transport	15	-0.659868	0.0104449
TOP	GO:0006396	RNA processing	194	0.389306	0.0165156
TOP	GO:0019684	photosynthesis, light reaction	20	0.616279	0.0163131
TOP	GO:0007059	chromosome segregation	27	0.562922	0.0175221
BOTTOM	GO:0006811	monoatomic ion transport	227	-0.385844	0.0140795
TOP	GO:0048856	anatomical structure development	46	0.494461	0.0189641
TOP	GO:0006779	porphyrin-containing compound biosynthetic process	16	0.631218	0.0208953
TOP	GO:0016072	rRNA metabolic process	25	0.576406	0.0214402
BOTTOM	GO:0030243	cellulose metabolic process	26	-0.563198	0.0171938
TOP	GO:0006259	DNA metabolic process	193	0.379344	0.0221526
TOP	GO:0042254	ribosome biogenesis	47	0.489229	0.0213937
TOP	GO:0051247	positive regulation of protein metabolic process	16	0.622067	0.0221052
BOTTOM	GO:0030244	cellulose biosynthetic process	26	-0.563198	0.0191032
BOTTOM	GO:0006812	monoatomic cation transport	200	-0.384977	0.0187597
BOTTOM	GO:0009250	glucan biosynthetic process	41	-0.500321	0.0200699
BOTTOM	GO:0023052	signaling	255	-0.367223	0.0202571
TOP	GO:0007018	microtubule-based movement	52	0.468256	0.0269698
[BOTTOM]	GO:0030001	metal ion transport	145	-0.400771	0.0207616
[BOTTOM]	GO:0007165	signal transduction	255	-0.367223	0.0209509
[BOTTOM]	GO:0019318	hexose metabolic process	38	-0.49715	0.0207767
TOP	GO:0010564	regulation of cell cycle process	21	0.565593	0.0299725
TOP	GO:0022613	ribonucleoprotein complex biogenesis	52	0.460703	0.0313004
[BOTTOM]	GO:0007264	small GTPase mediated signal transduction	73	-0.442825	0.0260632
[BOTTOM]	GO:0006979	response to oxidative stress	69	-0.442938	0.0258529
[BOTTOM]	GO:0007154	cell communication	265	-0.359206	0.0273437
[BOTTOM]	GO:0098660	inorganic ion transmembrane transport	74	-0.428317	0.0274022
[BOTTOM]	GO:0030036	actin cytoskeleton organization	23	-0.552478	0.0278322
[BOTTOM]	GO:0005996	monosaccharide metabolic process	47	-0.47045	0.0287554
[TOP]	GO:0033013	tetrapyrrole metabolic process	27	0.510952	0.0491834
[BOTTOM]	GO:0051273	beta-glucan metabolic process	34	-0.492112	0.0359553
[BOTTOM]	GO:0051274	beta-glucan biosynthetic process	34	-0.492112	0.0386009
[BOTTOM]	GO:0098655	monoatomic cation transmembrane transport	66	-0.423449	0.0392042
[BOTTOM]	GO:0030029	actin filament-based process	23	-0.552478	0.039287
[BOTTOM]	GO:0034220	monoatomic ion transmembrane transport	66	-0.423449	0.0449348
[BOTTOM]	GO:0097435	supramolecular fiber organization	29	-0.504209	0.0450236

## Sheet: M30_h_Las
Tags	GO ID	GO Name	Size	ES	FDR q-val
BOTTOM	GO:0007017	microtubule-based process	110	-0.638974	0
BOTTOM	GO:0007018	microtubule-based movement	52	-0.726705	0
BOTTOM	GO:0071554	cell wall organization or biogenesis	80	-0.519992	0.00174967
BOTTOM	GO:0009733	response to auxin	33	-0.604277	0.00279706
BOTTOM	GO:0045229	external encapsulating structure organization	46	-0.558559	0.00270775
BOTTOM	GO:0071555	cell wall organization	46	-0.558559	0.00430718
BOTTOM	GO:0006633	fatty acid biosynthetic process	50	-0.536193	0.00474119
BOTTOM	GO:0072330	monocarboxylic acid biosynthetic process	54	-0.534028	0.00478746
BOTTOM	GO:0006631	fatty acid metabolic process	63	-0.508735	0.00702911
BOTTOM	GO:0000226	microtubule cytoskeleton organization	33	-0.579395	0.00777341
BOTTOM	GO:0042545	cell wall modification	24	-0.582342	0.0210692
BOTTOM	GO:0007010	cytoskeleton organization	59	-0.479124	0.0280993
BOTTOM	GO:0030244	cellulose biosynthetic process	25	-0.566401	0.0307896
BOTTOM	GO:0009765	photosynthesis, light harvesting	16	-0.626492	0.0306356
BOTTOM	GO:0030243	cellulose metabolic process	25	-0.566401	0.0298827
BOTTOM	GO:0009664	plant-type cell wall organization	22	-0.587185	0.0391342
BOTTOM	GO:0042546	cell wall biogenesis	21	-0.583128	0.0397679
BOTTOM	GO:0044042	glucan metabolic process	53	-0.47255	0.0477916
BOTTOM	GO:0006260	DNA replication	60	-0.462565	0.0471661
BOTTOM	GO:0071669	plant-type cell wall organization or biogenesis	26	-0.549683	0.0468515

## Sheet: M60_h_Las
Tags	GO ID	GO Name	Size	ES	FDR q-val
BOTTOM	GO:0015979	photosynthesis	57	-0.764667	0
BOTTOM	GO:0019684	photosynthesis, light reaction	20	-0.745464	0.000400109
BOTTOM	GO:0009765	photosynthesis, light harvesting	15	-0.806466	0.000495189

## Sheet: ReviGO_M0_bottom
TermID	Name	LogSize	Frequency	Uniqueness	Dispensability
GO:0006974	DNA damage response	5.89454	2.60907	0.978596	0
GO:0042440	pigment metabolic process	5.20397	0.531999	0.943998	0
GO:0015979	photosynthesis	4.84127	0.230784	0.881411	0.0260606
GO:0006091	generation of precursor metabolites and energy	5.89774	2.62835	0.849304	0.0741219
GO:0019684	photosynthesis, light reaction	4.43143	0.0898169	0.827473	0.0549985
GO:1903509	liposaccharide metabolic process	5.18565	0.510027	0.82554	0.544587
GO:0043038	amino acid activation	5.4777	0.999185	0.78484	0.0872966
GO:0006664	glycolipid metabolic process	5.06957	0.3904	0.761247	0.0783644
GO:0033013	tetrapyrrole metabolic process	5.38823	0.813148	0.722407	0.179019
GO:0006260	DNA replication	5.63763	1.44403	0.636014	0.216661
GO:0006310	DNA recombination	5.69739	1.65704	0.631444	0.643209
GO:0009451	RNA modification	5.7899	2.05045	0.60734	0.330022
GO:0006259	DNA metabolic process	6.24175	5.80353	0.60704	0.398196
GO:0006779	porphyrin-containing compound biosynthetic process	5.17551	0.498252	0.606123	0.193865
GO:0034660	ncRNA metabolic process	6.05437	3.76976	0.587149	0.482764
GO:0006399	tRNA metabolic process	5.88066	2.527	0.529794	0.497267

## Sheet: ReviGO_M10_bottom
TermID	Name	LogSize	Frequency	Uniqueness	Dispensability
GO:0015979	photosynthesis	4.84127	0.230784	0.914775	0.0252792
GO:0016570	histone modification	5.05216	0.375057	0.953858	0
GO:0019684	photosynthesis, light reaction	4.43143	0.0898169	0.502093	0.0549985

## Sheet: ReviGO_M20_bottom
TermID	Name	LogSize	Frequency	Uniqueness	Dispensability
GO:0007154	cell communication	6.41567	8.66189	0.989222	0.0120265
GO:0023052	signaling	6.39563	8.27138	0.958693	0
GO:0007165	signal transduction	6.38845	8.13579	0.911423	0.556778
GO:0006811	monoatomic ion transport	6.1217	4.40191	0.853652	0.35375
GO:0006812	monoatomic cation transport	6.01529	3.44533	0.770372	0.424987
GO:0098660	inorganic ion transmembrane transport	5.92708	2.81206	0.843215	0.412093
GO:0005976	polysaccharide metabolic process	5.526	1.11673	0.630416	0.598813
GO:0016051	carbohydrate biosynthetic process	5.46065	0.960717	0.637669	0.585612
GO:0015698	inorganic anion transport	5.44758	0.932232	0.876336	0
GO:0005996	monosaccharide metabolic process	5.43652	0.908796	0.639198	0.565364
GO:0019318	hexose metabolic process	5.31528	0.687428	0.646721	0.498095
GO:0006979	response to oxidative stress	5.23492	0.571298	0.959959	0
GO:0019748	secondary metabolic process	5.0859	0.405362	0.977262	0
GO:0044042	glucan metabolic process	5.06562	0.386871	0.56112	0.519531
GO:0030029	actin filament-based process	5.01049	0.340744	0.992335	0.00768242
GO:0007264	small GTPase mediated signal transduction	5.0011	0.333456	0.930748	0.301329
GO:0030036	actin cytoskeleton organization	4.98481	0.321183	0.899041	0.408404
GO:0097435	supramolecular fiber organization	4.96382	0.306025	0.928493	0.00852163
GO:0006816	calcium ion transport	4.9555	0.300224	0.812951	0.650714
GO:0009311	oligosaccharide metabolic process	4.86873	0.245848	0.672237	0.0353316
GO:0044036	cell wall macromolecule metabolic process	4.74719	0.185834	0.830137	0.0249814
GO:0005984	disaccharide metabolic process	4.61161	0.136001	0.685473	0.434086
GO:0008037	cell recognition	4.41963	0.0874087	0.993182	0
GO:0048544	recognition of pollen	4.27087	0.0620566	0.993367	0.00677554

## Sheet: ReviGO_M30_bottom
TermID	Name	LogSize	Frequency	Uniqueness	Dispensability
GO:0006260	DNA replication	5.63763	1.44403	0.923786	0.0578342
GO:0071554	cell wall organization or biogenesis	5.56353	1.21753	0.984417	0.010633
GO:0006631	fatty acid metabolic process	5.50944	1.07493	0.808354	0.0820627
GO:0045229	external encapsulating structure organization	5.48854	1.02443	0.729026	0.0108742
GO:0007010	cytoskeleton organization	5.41359	0.86205	0.71753	0.504461
GO:0007017	microtubule-based process	5.4	0.835493	0.984952	0
GO:0007018	microtubule-based movement	5.10168	0.420363	0.90014	0.00953055
GO:0044042	glucan metabolic process	5.06562	0.386871	0.829744	0.120683
GO:0009733	response to auxin	4.66111	0.152422	1	0
GO:0042545	cell wall modification	4.27005	0.0619401	0.635122	0.614219
GO:0071669	plant-type cell wall organization or biogenesis	4.1944	0.0520381	0.741603	0.00791781
GO:0009664	plant-type cell wall organization	4.02804	0.035477	0.646628	0.561713
GO:0009765	photosynthesis, light harvesting	3.91376	0.027268	0.962125	0.00752395

## Sheet: ReviGO_M60_bottom
TermID	Name	LogSize	Frequency	Uniqueness	Dispensability
GO:0015979	photosynthesis	4.84127	0.230784	0.897372	0
GO:0019684	photosynthesis, light reaction	4.43143	0.0898169	0.330132	0.0549985

[truncated: 3 more sheets: ReviGO_M10_top, ReviGO_M20_top, Legends]
