# Supplementary material for: Transcriptomic analysis of early stages of ‘Candidatus Liberibacter asiaticus’ infection in susceptible and resistant species after inoculation by Diaphorina citri feeding on young shoots
Source: Front Plant Sci. 2025 Feb 20;16:1502953. doi: 10.3389/fpls.2025.1502953 (PMC11882604; doi:10.3389/fpls.2025.1502953)
Supplement: Supplementary file 2 [file DataSheet2.zip › SupplementaL Table 3.xlsx]

## Sheet: Ct, Log and lenght
Supplementary Table 3. Data on Ct and log values of ‘Candidatus Liberibacter asiaticus’ over time in each new shoots of Citrus × sinensis, Murraya paniculata and Bergera koenigii; data on Ct and log values of ‘Candidatus Liberibacter asiaticus’ from 5 adult insects from each randomly selected plants per new shoots detaching time. Insects were reared on CLas-positive or healthy plants and confined…
Time	Treatment	Plant repetition	Citrus x sinensis						Murraya paniculata						Bergera koenigii
			Flush			Insects			Flush			Insects			Flush			Insects
			Cta	Logb		Ct	Log		Ct	Log		Ct	Log		Ct	Log		Ct	Log
prior	without insect	1	ndc	nd					nd	nd					nd	nd
		2	nd	nd					nd	nd					nd	nd
		3	nd	nd					nd	nd					nd	nd
0	CLas-negative psyllid	1	nd	nd		nd	nd		nd	nd		nd	nd		nd	nd		nd	nd
		2	nd	nd		nd	nd		nd	nd		nd	nd		nd	nd		nd	nd
		3	nd	nd		nd	nd		nd	nd		nd	nd		nd	nd		nd	nd
	CLas-positive psyllid	1	33.8124	2.25185		28.3619	3.88592		32.9595	2.50756		24.9977	4.89451		32.4827	2.65048		21.5814	5.91869
		2	33.5488	2.33088		25.3528	4.78803		30.5359	3.23415		21.8312	5.8438		33.8764	2.23267		22.8806	5.5292
		3	34.3325	2.09593		25.3562	4.78703		33.4646	2.35614		23.797	5.25446		34.3141	2.10145		30.127	3.35675
10	CLas-negative psyllid	1	nd	nd		nd	nd		nd	nd		nd	nd		nd	nd		nd	nd
		2	nd	nd		nd	nd		nd	nd		nd	nd		nd	nd		nd	nd
		3	nd	nd		nd	nd		nd	nd		nd	nd		nd	nd		nd	nd
		4	nd	nd		nd	nd		nd	nd		nd	nd		nd	nd		nd	nd
		5	nd	nd		nd	nd		nd	nd		nd	nd		nd	nd		nd	nd
		6	nd	nd		nd	nd		nd	nd		nd	nd		nd	nd		nd	nd
	CLas-positive psyllid	1	39.163	0.647733		19.226	6.62484		34.0622	2.17696		20.6247	6.20553		38.5488	0.83188		21.1164	6.05811
		2	38.5722	0.824873		28.3645	3.88515		34.8963	1.92688		20.6291	6.20421		nd	nd		20.4026	6.27212
		3	36.0072	1.59384		22.1097	5.76031		31.8382	2.8437		20.9407	6.11078		36.5102	1.44307		25.5219	4.73733
		4	nd	nd		24.9221	4.91717		33.0908	2.46817		28.7576	3.76727		nd	nd		23.4507	5.3583
		5	nd	nd		24.6319	5.00417		35.9178	1.62066		24.4129	5.06983		34.3888	2.07905		32.1982	2.7358
		6	nd	nd		24.6989	4.98408		35.9134	1.62198		26.285	4.50858		nd	nd		25.4224	4.76717
20	CLas-negative psyllid	1	nd	nd		nd	nd		nd	nd		nd	nd		nd	nd		nd	nd
		2	nd	nd		nd	nd		nd	nd		nd	nd		nd	nd		nd	nd
		3	nd	nd		nd	nd		nd	nd		nd	nd		nd	nd		nd	nd
	CLas-positive psyllid	1	33.6575	2.29828		20.1756	6.34017		33.4613	2.35711		19.5307	6.53349		39.0721	0.674989		19.3397	6.59077
		2	36.126	1.55825		28.7423	3.77188		nd	nd		21.2506	6.01789		37.3017	1.20575		20.743	6.17007
		3	nd	nd		21.9457	5.80948		nd	nd		20.5172	6.23774		38.0834	0.971401		21.6844	5.88783
30	CLas-negative psyllid	1	nd	nd		nd	nd		nd	nd		nd	nd		nd	nd		nd	nd
		2	nd	nd		nd	nd		nd	nd		nd	nd		nd	nd		nd	nd
		3	nd	nd		nd	nd		nd	nd		nd	nd		nd	nd		nd	nd
	CLas-positive psyllid	1	26.7355	4.37351		23.3286	5.39491		32.0078	2.79286		21.5578	5.92579		nd	nd		27.9637	4.0053
		2	26.7703	4.36307		29.9029	3.42393		28.1878	3.93811		26.0976	4.56474		nd	nd		19.7661	6.46294
		3	29.1177	3.65932		25.8046	4.6526		31.5895	2.91829		19.6833	6.48776		nd	nd		24.3083	5.10118
60	CLas-negative psyllid	1	nd	nd		nd	nd		nd	nd		nd	nd		nd	nd		nd	nd
		2	nd	nd		nd	nd		nd	nd		nd	nd		nd	nd		nd	nd
		3	nd	nd		nd	nd		nd	nd		nd	nd		nd	nd		nd	nd
	CLas-positive psyllid	1	26.2618	4.51552		22.4896	5.64643		30.6045	3.21359		32.6358	2.60459		39.4908	0.55		25.6728	4.69211
		2	26.3924	4.47637		17.9568	7.00535		28.7732	3.76259		27.3159	4.1995		39.9112	0.42		23.8213	5.24719
		3	23.6692	5.29278		24.875	4.93129		29.3013	3.60428		32.9897	2.4985		nd	nd		22.8873	5.52721
120	CLas-negative psyllid	1	nd	nd		nd	nd		nd	nd		nd	nd		nd	nd		nd	nd
		2	nd	nd		nd	nd		nd	nd		nd	nd		nd	nd		nd	nd
		3	nd	nd		nd	nd		nd	nd		nd	nd		nd	nd		nd	nd
	CLas-positive psyllid	1	25.3535	4.78783		21.1794	6.03922		32.8	2.55537		27.99	3.99741		nd	nd		28.3	3.90447
		2	24.0928	5.16578		30.9195	3.11914		31.9	2.82519		28.5	3.84451		nd	nd		23.1	5.46343
		3	22.676	5.59054		32.2155	2.7306		32.9	2.52539		23.2	5.43345		nd	nd		25.7	4.68395
180	CLas-negative psyllid	1	nd	nd		nd	nd		nd	nd		nd	nd		nd	nd		nd	nd
		2	nd	nd		nd	nd		nd	nd		nd	nd		nd	nd		nd	nd
		3	nd	nd		nd	nd		nd	nd		nd	nd		nd	nd		nd	nd
	CLas-positive psyllid	1	23	5.49341		20.4	6.27289		36.1	1.56603		19.7	6.48275		nd	nd		26.1	4.56403
		2	22.5	5.64331		24.6	5.01373		32.1	2.76523		27.5	4.14431		nd	nd		21.6	5.91313
		3	22.1	5.76323		26.8	4.35417		40	0.396809		25.7	4.68395		nd	nd		23.7	5.28355
aCt: Cycle threshold.
bLog: Las titer in log10 of amplicon copies per gram of insect tissue estimated based on a standard curve as described by Lopes et al., 2013.
cnd: Non-detected
