# Supplementary material for: Transcriptomic analysis of early stages of ‘Candidatus Liberibacter asiaticus’ infection in susceptible and resistant species after inoculation by Diaphorina citri feeding on young shoots
Source: Front Plant Sci. 2025 Feb 20;16:1502953. doi: 10.3389/fpls.2025.1502953 (PMC11882604; doi:10.3389/fpls.2025.1502953)
Supplement: Supplementary file 2 [file DataSheet2.zip › Supplemental Table 10.xlsx]

## Sheet: GSEA_B0_h_Las
Tags	GO ID	GO Name	Size	ES	FDR q-val
TOP	GO:0071103	DNA conformation change	46	0.705648	0
TOP	GO:0032392	DNA geometric change	40	0.731235	0
TOP	GO:0032508	DNA duplex unwinding	40	0.731235	0
TOP	GO:0042254	ribosome biogenesis	101	0.579345	0
TOP	GO:0051276	chromosome organization	108	0.577662	0
TOP	GO:0006260	DNA replication	76	0.599165	0
TOP	GO:0022613	ribonucleoprotein complex biogenesis	122	0.542324	0
TOP	GO:0006364	rRNA processing	66	0.568564	8.01734e-05
TOP	GO:0016072	rRNA metabolic process	69	0.555849	0.000145601
TOP	GO:0042273	ribosomal large subunit biogenesis	16	0.770377	0.000135894
BOTTOM	GO:0009072	aromatic amino acid metabolic process	26	-0.683617	0.0019833
TOP	GO:0006261	DNA-templated DNA replication	32	0.622376	0.000724162
TOP	GO:0006974	DNA damage response	162	0.439042	0.000849104
TOP	GO:0006281	DNA repair	146	0.443201	0.00093818
TOP	GO:0034470	ncRNA processing	136	0.444754	0.000977411
BOTTOM	GO:0044282	small molecule catabolic process	53	-0.560186	0.00320406
TOP	GO:0034660	ncRNA metabolic process	176	0.426561	0.000978665
TOP	GO:0006310	DNA recombination	76	0.488174	0.0013741
BOTTOM	GO:0016042	lipid catabolic process	55	-0.547088	0.00249712
TOP	GO:1901987	regulation of cell cycle phase transition	24	0.611093	0.00246934
TOP	GO:0006302	double-strand break repair	28	0.590412	0.00262771
BOTTOM	GO:0046395	carboxylic acid catabolic process	37	-0.573181	0.00687368
BOTTOM	GO:0022900	electron transport chain	94	-0.46651	0.00693251
BOTTOM	GO:0016054	organic acid catabolic process	37	-0.573181	0.00699276
BOTTOM	GO:0042364	water-soluble vitamin biosynthetic process	33	-0.579739	0.00702764
TOP	GO:0043414	macromolecule methylation	58	0.484478	0.00515864
BOTTOM	GO:0006766	vitamin metabolic process	37	-0.556524	0.00772746
TOP	GO:0007049	cell cycle	195	0.39279	0.0055787
TOP	GO:0006996	organelle organization	398	0.360388	0.0060831
BOTTOM	GO:0009308	amine metabolic process	37	-0.551239	0.00851691
TOP	GO:0000724	double-strand break repair via homologous recombination	18	0.629462	0.00628107
BOTTOM	GO:0009755	hormone-mediated signaling pathway	162	-0.423662	0.00889118
TOP	GO:0022402	cell cycle process	129	0.409403	0.00741943
TOP	GO:0007018	microtubule-based movement	55	0.472691	0.0073196
BOTTOM	GO:0071495	cellular response to endogenous stimulus	166	-0.421596	0.0101619
TOP	GO:0000725	recombinational repair	20	0.622503	0.00749215
BOTTOM	GO:0032870	cellular response to hormone stimulus	163	-0.422268	0.00993827
BOTTOM	GO:0006767	water-soluble vitamin metabolic process	33	-0.579739	0.0102638
BOTTOM	GO:0071396	cellular response to lipid	66	-0.493689	0.0099952
TOP	GO:0006259	DNA metabolic process	423	0.355725	0.00781409
BOTTOM	GO:0009073	aromatic amino acid family biosynthetic process	18	-0.652164	0.00977766
TOP	GO:0009451	RNA modification	139	0.401422	0.00792739
BOTTOM	GO:0070887	cellular response to chemical stimulus	279	-0.392896	0.010096
BOTTOM	GO:0009110	vitamin biosynthetic process	37	-0.556524	0.0104565
[TOP]	GO:0044770	cell cycle phase transition	31	0.537018	0.00887925
BOTTOM	GO:0033993	response to lipid	114	-0.436379	0.0126571
BOTTOM	GO:0009723	response to ethylene	27	-0.584662	0.0126071
BOTTOM	GO:1901701	cellular response to oxygen-containing compound	90	-0.4494	0.0124889
BOTTOM	GO:0043436	oxoacid metabolic process	326	-0.375121	0.0156226
[TOP]	GO:1901988	negative regulation of cell cycle phase transition	19	0.592879	0.012907
BOTTOM	GO:0006082	organic acid metabolic process	327	-0.374319	0.0179316
[TOP]	GO:0000278	mitotic cell cycle	64	0.44782	0.0140514
BOTTOM	GO:0019684	photosynthesis, light reaction	41	-0.516321	0.0182643
BOTTOM	GO:0009719	response to endogenous stimulus	242	-0.377181	0.0226019
BOTTOM	GO:0019752	carboxylic acid metabolic process	311	-0.370508	0.0225822
BOTTOM	GO:0044283	small molecule biosynthetic process	242	-0.381757	0.0224644
[BOTTOM]	GO:0009739	response to gibberellin	17	-0.639499	0.0228337
[TOP]	GO:0000075	cell cycle checkpoint signaling	17	0.605151	0.0210998
[BOTTOM]	GO:0009725	response to hormone	239	-0.37574	0.0238714
[BOTTOM]	GO:0009311	oligosaccharide metabolic process	37	-0.513331	0.0243649
[BOTTOM]	GO:0006576	biogenic amine metabolic process	19	-0.619435	0.0242628
[TOP]	GO:0006457	protein folding	91	0.41266	0.0246396
[BOTTOM]	GO:0005985	sucrose metabolic process	19	-0.595994	0.0262509
[BOTTOM]	GO:0071310	cellular response to organic substance	185	-0.384824	0.0265143
[TOP]	GO:0044085	cellular component biogenesis	325	0.336822	0.0274129
[TOP]	GO:1903046	meiotic cell cycle process	34	0.498274	0.0272259
[BOTTOM]	GO:0005984	disaccharide metabolic process	34	-0.50761	0.0280746
[TOP]	GO:1903047	mitotic cell cycle process	54	0.44084	0.0282991
[BOTTOM]	GO:1901605	alpha-amino acid metabolic process	108	-0.407585	0.0315885
[BOTTOM]	GO:0046854	phosphatidylinositol phosphate biosynthetic process	20	-0.590429	0.0315619
[BOTTOM]	GO:0046394	carboxylic acid biosynthetic process	189	-0.378052	0.0318214
[BOTTOM]	GO:1901700	response to oxygen-containing compound	190	-0.381171	0.0326825
[BOTTOM]	GO:0006631	fatty acid metabolic process	84	-0.427094	0.0325521
[BOTTOM]	GO:0042221	response to chemical	437	-0.343241	0.0323562
[TOP]	GO:0051321	meiotic cell cycle	45	0.451979	0.0326454
[TOP]	GO:0042274	ribosomal small subunit biogenesis	17	0.576327	0.0321581
[BOTTOM]	GO:0016053	organic acid biosynthetic process	189	-0.378052	0.0328507
[BOTTOM]	GO:0072527	pyrimidine-containing compound metabolic process	23	-0.558199	0.0340814
[TOP]	GO:0006400	tRNA modification	38	0.468277	0.0345569
[TOP]	GO:0019953	sexual reproduction	50	0.435731	0.0364808
[TOP]	GO:0007005	mitochondrion organization	36	0.46696	0.0389718
[BOTTOM]	GO:0071369	cellular response to ethylene stimulus	16	-0.604759	0.0429653
[BOTTOM]	GO:0009873	ethylene-activated signaling pathway	16	-0.604759	0.0429712
[TOP]	GO:0006353	DNA-templated transcription termination	25	0.52559	0.040943
[BOTTOM]	GO:0000096	sulfur amino acid metabolic process	20	-0.574332	0.044862
[BOTTOM]	GO:0015979	photosynthesis	98	-0.403678	0.0453665
[TOP]	GO:0098813	nuclear chromosome segregation	27	0.497681	0.0424919
[BOTTOM]	GO:0031667	response to nutrient levels	37	-0.484222	0.0463081
[TOP]	GO:0007059	chromosome segregation	44	0.441745	0.0442828
[TOP]	GO:0051301	cell division	94	0.381754	0.0443449
[TOP]	GO:0007017	microtubule-based process	112	0.36858	0.0441586
[BOTTOM]	GO:0006091	generation of precursor metabolites and energy	206	-0.361826	0.0497292
[BOTTOM]	GO:0009063	amino acid catabolic process	22	-0.551374	0.0482397
[BOTTOM]	GO:0071453	cellular response to oxygen levels	15	-0.598345	0.0484379
[BOTTOM]	GO:0042594	response to starvation	32	-0.494458	0.0479539
[TOP]	GO:0051052	regulation of DNA metabolic process	31	0.479896	0.0497686
[TOP]	GO:0000819	sister chromatid segregation	18	0.558035	0.049647

## Sheet: GSEA_B10_h_Las
Tags	GO ID	GO Name	Size	ES	FDR q-val
BOTTOM	GO:0015979	photosynthesis	97	-0.765959	0
BOTTOM	GO:0019684	photosynthesis, light reaction	40	-0.780496	0
TOP	GO:0007017	microtubule-based process	112	0.625882	0
TOP	GO:0007018	microtubule-based movement	55	0.707227	0
TOP	GO:0051301	cell division	94	0.595255	0
TOP	GO:0000278	mitotic cell cycle	64	0.62784	0
TOP	GO:0007049	cell cycle	195	0.502879	0
BOTTOM	GO:0009767	photosynthetic electron transport chain	17	-0.766595	4.28984e-05
TOP	GO:1903047	mitotic cell cycle process	54	0.611797	0
TOP	GO:0022402	cell cycle process	129	0.515873	0
BOTTOM	GO:0048511	rhythmic process	30	-0.600391	0.000206204
TOP	GO:0000280	nuclear division	50	0.564145	0.000373043
TOP	GO:0009734	auxin-activated signaling pathway	66	0.529434	0.000355279
TOP	GO:0000226	microtubule cytoskeleton organization	43	0.577377	0.000436537
TOP	GO:0071365	cellular response to auxin stimulus	67	0.524603	0.000834459
BOTTOM	GO:0006779	porphyrin-containing compound biosynthetic process	23	-0.606555	0.00192775
BOTTOM	GO:0033013	tetrapyrrole metabolic process	30	-0.568383	0.0018589
BOTTOM	GO:0015994	chlorophyll metabolic process	18	-0.647579	0.00203889
BOTTOM	GO:0033014	tetrapyrrole biosynthetic process	23	-0.606555	0.00200037
TOP	GO:0051276	chromosome organization	108	0.474896	0.00175148
BOTTOM	GO:0006778	porphyrin-containing compound metabolic process	30	-0.568383	0.00219125
TOP	GO:1903046	meiotic cell cycle process	34	0.593525	0.00226522
TOP	GO:0007010	cytoskeleton organization	90	0.476242	0.00293078
TOP	GO:0031047	regulatory ncRNA-mediated gene silencing	40	0.55066	0.00293853
TOP	GO:0098813	nuclear chromosome segregation	27	0.613782	0.0030571
TOP	GO:0019953	sexual reproduction	50	0.525809	0.00323966
TOP	GO:0051321	meiotic cell cycle	45	0.535471	0.00320594
TOP	GO:0051240	positive regulation of multicellular organismal process	16	0.689795	0.00330349
TOP	GO:0051239	regulation of multicellular organismal process	56	0.515668	0.00333218
TOP	GO:0007059	chromosome segregation	44	0.542267	0.00403882
TOP	GO:0034504	protein localization to nucleus	20	0.64681	0.00392966
TOP	GO:0033043	regulation of organelle organization	42	0.535157	0.00396681
TOP	GO:0032504	multicellular organism reproduction	17	0.66045	0.00612366
TOP	GO:0051170	import into nucleus	20	0.63967	0.00605406
TOP	GO:0065004	protein-DNA complex assembly	25	0.60016	0.00615975
TOP	GO:0061982	meiosis I cell cycle process	23	0.594758	0.00650072
TOP	GO:0032392	DNA geometric change	40	0.53	0.00656956
TOP	GO:0050793	regulation of developmental process	89	0.449451	0.00773482
TOP	GO:0140013	meiotic nuclear division	26	0.581318	0.00822116
TOP	GO:2000026	regulation of multicellular organismal development	39	0.522636	0.00831583
TOP	GO:0006606	protein import into nucleus	19	0.634411	0.00845042
BOTTOM	GO:0042440	pigment metabolic process	54	-0.456543	0.0119559
[TOP]	GO:0032508	DNA duplex unwinding	40	0.53	0.00853779
[TOP]	GO:0140014	mitotic nuclear division	23	0.593478	0.0089624
[TOP]	GO:0000070	mitotic sister chromatid segregation	16	0.640153	0.0093109
[TOP]	GO:0048609	multicellular organismal reproductive process	15	0.648415	0.00925849
[TOP]	GO:0071103	DNA conformation change	46	0.495478	0.00915031
[TOP]	GO:0048285	organelle fission	64	0.47496	0.0102318
[TOP]	GO:0000819	sister chromatid segregation	18	0.64082	0.0107589
[TOP]	GO:0006897	endocytosis	16	0.648265	0.0108376
[TOP]	GO:0000910	cytokinesis	16	0.648278	0.0106734
BOTTOM	GO:0006353	DNA-templated transcription termination	25	-0.530753	0.0187339
[TOP]	GO:0044770	cell cycle phase transition	31	0.540655	0.0121322
[TOP]	GO:0010256	endomembrane system organization	20	0.588786	0.0136267
[TOP]	GO:0048831	regulation of shoot system development	15	0.653479	0.0140295
[TOP]	GO:0090351	seedling development	23	0.577296	0.0146303
[TOP]	GO:0048580	regulation of post-embryonic development	38	0.507855	0.01456
[TOP]	GO:0006457	protein folding	91	0.421729	0.0147246
[TOP]	GO:0098657	import into cell	24	0.567847	0.0150277
[TOP]	GO:0006261	DNA-templated DNA replication	32	0.527283	0.0175717
BOTTOM	GO:0007623	circadian rhythm	23	-0.542496	0.0300653
[TOP]	GO:0099402	plant organ development	65	0.450356	0.018854
[TOP]	GO:0007051	spindle organization	16	0.619029	0.0192266
[TOP]	GO:0016192	vesicle-mediated transport	171	0.38229	0.0212245
[TOP]	GO:0044772	mitotic cell cycle phase transition	21	0.571124	0.0215419
[TOP]	GO:0006974	DNA damage response	163	0.383544	0.0220874
BOTTOM	GO:0046148	pigment biosynthetic process	44	-0.435794	0.0370947
[TOP]	GO:0009926	auxin polar transport	18	0.599358	0.0254041
[TOP]	GO:0009161	ribonucleoside monophosphate metabolic process	22	0.551892	0.0263051
[TOP]	GO:0022414	reproductive process	181	0.372472	0.0269346
[TOP]	GO:0010411	xyloglucan metabolic process	20	0.574962	0.0277618
[TOP]	GO:0009073	aromatic amino acid family biosynthetic process	18	0.574249	0.0273978
[TOP]	GO:0035825	homologous recombination	17	0.581713	0.027404
[TOP]	GO:0000003	reproduction	184	0.367399	0.027716
[TOP]	GO:0006913	nucleocytoplasmic transport	40	0.482178	0.0277182
BOTTOM	GO:0006754	ATP biosynthetic process	17	-0.549266	0.0434461
[TOP]	GO:0042908	xenobiotic transport	40	0.475428	0.0276116
[TOP]	GO:0140527	reciprocal homologous recombination	17	0.581713	0.028138
[TOP]	GO:0006996	organelle organization	398	0.337388	0.0281336
[TOP]	GO:0007127	meiosis I	19	0.580845	0.0283734
[TOP]	GO:0007131	reciprocal meiotic recombination	17	0.581713	0.0281662
[TOP]	GO:0007275	multicellular organism development	278	0.349078	0.0286229
[TOP]	GO:0048869	cellular developmental process	90	0.410433	0.0290147
[TOP]	GO:0009124	nucleoside monophosphate biosynthetic process	22	0.53939	0.028887
BOTTOM	GO:0015986	proton motive force-driven ATP synthesis	17	-0.549266	0.0473744
[TOP]	GO:0009606	tropism	36	0.482181	0.0305271
[TOP]	GO:0070887	cellular response to chemical stimulus	279	0.347054	0.0307399
BOTTOM	GO:0000097	sulfur amino acid biosynthetic process	15	-0.553141	0.0492485
[TOP]	GO:0140352	export from cell	50	0.446925	0.0308364
[TOP]	GO:0051128	regulation of cellular component organization	58	0.434072	0.0313647
[TOP]	GO:0009629	response to gravity	24	0.522225	0.0322971
[TOP]	GO:0032870	cellular response to hormone stimulus	163	0.364678	0.0325826
[TOP]	GO:0051169	nuclear transport	40	0.482178	0.0324002
[TOP]	GO:0030154	cell differentiation	89	0.400325	0.0321585
[TOP]	GO:0009156	ribonucleoside monophosphate biosynthetic process	21	0.540642	0.031638
[TOP]	GO:0009755	hormone-mediated signaling pathway	162	0.366405	0.031625
[TOP]	GO:0033554	cellular response to stress	269	0.345458	0.0319168
[TOP]	GO:0032501	multicellular organismal process	318	0.339577	0.0317588
[TOP]	GO:0009179	purine ribonucleoside diphosphate metabolic process	39	0.470129	0.032143
[TOP]	GO:0071310	cellular response to organic substance	185	0.360714	0.0321826
[TOP]	GO:1901698	response to nitrogen compound	26	0.520679	0.0320578
[TOP]	GO:0072523	purine-containing compound catabolic process	42	0.45636	0.0335128
[TOP]	GO:0010410	hemicellulose metabolic process	32	0.483395	0.034065
[TOP]	GO:0006886	intracellular protein transport	125	0.378264	0.0339326
[TOP]	GO:0009630	gravitropism	24	0.522225	0.0342921
[TOP]	GO:0006281	DNA repair	147	0.366587	0.0351347
[TOP]	GO:0071824	protein-DNA complex organization	93	0.396989	0.035304
[TOP]	GO:0009845	seed germination	19	0.556281	0.0358343
[TOP]	GO:0009185	ribonucleoside diphosphate metabolic process	39	0.470129	0.0360708
[TOP]	GO:0032502	developmental process	379	0.33071	0.0362302
[TOP]	GO:0009191	ribonucleoside diphosphate catabolic process	38	0.461766	0.0359916
[TOP]	GO:0036293	response to decreased oxygen levels	19	0.548549	0.0361654
[TOP]	GO:0006357	regulation of transcription by RNA polymerase II	112	0.383179	0.0359234
[TOP]	GO:0090567	reproductive shoot system development	52	0.435913	0.0359322
[TOP]	GO:0048856	anatomical structure development	346	0.329113	0.0364487
[TOP]	GO:0009132	nucleoside diphosphate metabolic process	40	0.461224	0.0373429
[TOP]	GO:0046032	ADP catabolic process	38	0.461766	0.0373364
[TOP]	GO:0010243	response to organonitrogen compound	20	0.541674	0.0374138
[TOP]	GO:0001666	response to hypoxia	19	0.548549	0.037175
[TOP]	GO:0009181	purine ribonucleoside diphosphate catabolic process	38	0.461766	0.0373352
[TOP]	GO:0010564	regulation of cell cycle process	42	0.448648	0.0371837
[TOP]	GO:0009908	flower development	52	0.435913	0.0371229
[TOP]	GO:0070482	response to oxygen levels	19	0.548549	0.037165
[TOP]	GO:0009123	nucleoside monophosphate metabolic process	31	0.483082	0.036832
[TOP]	GO:0009135	purine nucleoside diphosphate metabolic process	39	0.470129	0.0368091
[TOP]	GO:0006096	glycolytic process	38	0.461766	0.0370888
[TOP]	GO:0007389	pattern specification process	21	0.527678	0.0369074
[TOP]	GO:0009137	purine nucleoside diphosphate catabolic process	38	0.461766	0.0369875
[TOP]	GO:0019364	pyridine nucleotide catabolic process	38	0.461766	0.0369126
[TOP]	GO:0006310	DNA recombination	76	0.399689	0.0382218
[TOP]	GO:0018209	peptidyl-serine modification	18	0.549201	0.0381225
[TOP]	GO:0035556	intracellular signal transduction	144	0.361507	0.0394378
[TOP]	GO:0018105	peptidyl-serine phosphorylation	18	0.549201	0.0397866
[TOP]	GO:0048193	Golgi vesicle transport	48	0.430548	0.0404962
[TOP]	GO:0014070	response to organic cyclic compound	26	0.49759	0.0402332
[TOP]	GO:0009134	nucleoside diphosphate catabolic process	38	0.461766	0.0401671
[TOP]	GO:0046031	ADP metabolic process	38	0.461766	0.0402717
[TOP]	GO:0071495	cellular response to endogenous stimulus	166	0.355046	0.040371
[TOP]	GO:0023052	signaling	421	0.317455	0.0403128
[TOP]	GO:0072526	pyridine-containing compound catabolic process	38	0.461766	0.0401764
[TOP]	GO:0003002	regionalization	21	0.527678	0.0419808
[TOP]	GO:0000075	cell cycle checkpoint signaling	17	0.552928	0.0433149
[TOP]	GO:0007346	regulation of mitotic cell cycle	31	0.474067	0.0432478
[TOP]	GO:0007165	signal transduction	420	0.317204	0.0448464
[TOP]	GO:0051640	organelle localization	36	0.45213	0.0448916
[TOP]	GO:0009261	ribonucleotide catabolic process	39	0.444027	0.0458098
[TOP]	GO:0008284	positive regulation of cell population proliferation	15	0.572422	0.0460916
[TOP]	GO:0048827	phyllome development	29	0.475093	0.0464039
[TOP]	GO:0006694	steroid biosynthetic process	24	0.50297	0.0474757
[TOP]	GO:0009166	nucleotide catabolic process	39	0.444027	0.0494402
[TOP]	GO:0006887	exocytosis	27	0.481118	0.0492491
[TOP]	GO:0046907	intracellular transport	194	0.339787	0.0495686
[TOP]	GO:0006260	DNA replication	76	0.395412	0.0493624
[TOP]	GO:0006195	purine nucleotide catabolic process	39	0.444027	0.049444
[TOP]	GO:0000398	mRNA splicing, via spliceosome	53	0.417611	0.0493007
[TOP]	GO:0006302	double-strand break repair	29	0.479746	0.0493808

## Sheet: GSEA_B20h_Las
Tags	GO ID	GO Name	Size	ES	FDR q-val
BOTTOM	GO:0007018	microtubule-based movement	55	-0.719471	0
BOTTOM	GO:0007017	microtubule-based process	112	-0.609394	0
BOTTOM	GO:0051301	cell division	93	-0.551522	0
BOTTOM	GO:0007049	cell cycle	194	-0.441045	0.00151141
BOTTOM	GO:0032392	DNA geometric change	40	-0.559578	0.00475367
BOTTOM	GO:0032508	DNA duplex unwinding	40	-0.559578	0.00589754
BOTTOM	GO:0051276	chromosome organization	107	-0.432433	0.0229842
BOTTOM	GO:0000226	microtubule cytoskeleton organization	43	-0.518949	0.0270262
BOTTOM	GO:0051338	regulation of transferase activity	43	-0.509986	0.0299432
BOTTOM	GO:0022402	cell cycle process	128	-0.410205	0.0325454
BOTTOM	GO:0071103	DNA conformation change	46	-0.494878	0.0360837

## Sheet: GSEA_B30_h_Las
Tags	GO ID	GO Name	Size	ES	FDR q-val
BOTTOM	GO:0010411	xyloglucan metabolic process	20	-0.671616	0.0311786
TOP	GO:0009664	plant-type cell wall organization	19	0.689135	0.0272241

## Sheet: GSEA_B60_h_Las
Tags	GO ID	GO Name	Size	ES	FDR q-val
TOP	GO:0015979	photosynthesis	98	0.540981	0.000116289
TOP	GO:0046034	ATP metabolic process	57	0.581028	0.000531916
TOP	GO:0009144	purine nucleoside triphosphate metabolic process	59	0.566726	0.00078497
TOP	GO:0009205	purine ribonucleoside triphosphate metabolic process	59	0.566726	0.000750841
TOP	GO:0016052	carbohydrate catabolic process	99	0.509008	0.00113382
TOP	GO:0006091	generation of precursor metabolites and energy	205	0.453793	0.00156521
TOP	GO:0009199	ribonucleoside triphosphate metabolic process	63	0.540598	0.0015093
TOP	GO:0000272	polysaccharide catabolic process	52	0.565871	0.00173146
TOP	GO:0033014	tetrapyrrole biosynthetic process	23	0.657479	0.00194307
TOP	GO:0006779	porphyrin-containing compound biosynthetic process	23	0.657479	0.00231296
TOP	GO:0045490	pectin catabolic process	26	0.630403	0.00227942
TOP	GO:0006754	ATP biosynthetic process	17	0.69723	0.00261988
TOP	GO:0009141	nucleoside triphosphate metabolic process	63	0.540598	0.00304191
TOP	GO:0071806	protein transmembrane transport	19	0.685538	0.00306534
TOP	GO:0006082	organic acid metabolic process	326	0.411204	0.00437355
TOP	GO:0043436	oxoacid metabolic process	325	0.412	0.00483572
TOP	GO:0019752	carboxylic acid metabolic process	311	0.411866	0.0048179
TOP	GO:0009206	purine ribonucleoside triphosphate biosynthetic process	19	0.655679	0.00478275
TOP	GO:0015986	proton motive force-driven ATP synthesis	17	0.69723	0.00522836
TOP	GO:0009072	aromatic amino acid metabolic process	26	0.615822	0.00545379
TOP	GO:0032787	monocarboxylic acid metabolic process	150	0.431708	0.00618795
TOP	GO:1901605	alpha-amino acid metabolic process	108	0.456336	0.00743269
TOP	GO:0009145	purine nucleoside triphosphate biosynthetic process	19	0.655679	0.0080398
TOP	GO:0033013	tetrapyrrole metabolic process	30	0.581142	0.00908113
TOP	GO:0019693	ribose phosphate metabolic process	108	0.455054	0.00924563
TOP	GO:0006778	porphyrin-containing compound metabolic process	30	0.581142	0.00982437
TOP	GO:0046148	pigment biosynthetic process	44	0.527534	0.00968238
TOP	GO:0006412	translation	274	0.40137	0.00972105
TOP	GO:0019684	photosynthesis, light reaction	41	0.535476	0.00994469
TOP	GO:0009739	response to gibberellin	17	0.640594	0.0121661
TOP	GO:0043043	peptide biosynthetic process	282	0.39098	0.0128116
TOP	GO:0072330	monocarboxylic acid biosynthetic process	76	0.468862	0.0134965
TOP	GO:1901607	alpha-amino acid biosynthetic process	70	0.469383	0.0145599
TOP	GO:0006631	fatty acid metabolic process	84	0.444403	0.0175404
TOP	GO:0009201	ribonucleoside triphosphate biosynthetic process	23	0.586232	0.0177281
TOP	GO:0044283	small molecule biosynthetic process	242	0.391758	0.0189892
TOP	GO:0009259	ribonucleotide metabolic process	106	0.431316	0.0187674
TOP	GO:0043604	amide biosynthetic process	299	0.38051	0.0187332
TOP	GO:0022900	electron transport chain	93	0.450292	0.0185924
TOP	GO:0006633	fatty acid biosynthetic process	60	0.479072	0.0186019
TOP	GO:0009142	nucleoside triphosphate biosynthetic process	23	0.586232	0.0197381
TOP	GO:0009150	purine ribonucleotide metabolic process	97	0.434087	0.020287
TOP	GO:0046434	organophosphate catabolic process	46	0.496197	0.0219917
TOP	GO:0006090	pyruvate metabolic process	42	0.501273	0.0220813
TOP	GO:0006518	peptide metabolic process	295	0.378236	0.0220697
TOP	GO:1901136	carbohydrate derivative catabolic process	64	0.458999	0.0221772
TOP	GO:0046394	carboxylic acid biosynthetic process	189	0.390576	0.0222849
TOP	GO:0046031	ADP metabolic process	38	0.50672	0.022086
TOP	GO:0042440	pigment metabolic process	54	0.480085	0.0230289
TOP	GO:0016053	organic acid biosynthetic process	189	0.390576	0.024124
TOP	GO:0006163	purine nucleotide metabolic process	120	0.414342	0.0243869
TOP	GO:0006096	glycolytic process	38	0.50672	0.0242056
TOP	GO:0006839	mitochondrial transport	21	0.589182	0.0242727
TOP	GO:0055086	nucleobase-containing small molecule metabolic process	175	0.389171	0.024772
TOP	GO:0000302	response to reactive oxygen species	31	0.530721	0.0246882
TOP	GO:0009308	amine metabolic process	36	0.52379	0.0245778
TOP	GO:0006576	biogenic amine metabolic process	19	0.596187	0.0243934
TOP	GO:0072524	pyridine-containing compound metabolic process	67	0.460207	0.0252352
TOP	GO:0045333	cellular respiration	41	0.502346	0.0258383
TOP	GO:0009117	nucleotide metabolic process	145	0.398057	0.0259791
TOP	GO:0009191	ribonucleoside diphosphate catabolic process	38	0.50672	0.0258208
TOP	GO:0009181	purine ribonucleoside diphosphate catabolic process	38	0.50672	0.027323
TOP	GO:0006753	nucleoside phosphate metabolic process	146	0.395369	0.0275695
TOP	GO:0046390	ribose phosphate biosynthetic process	53	0.463403	0.0277868
TOP	GO:0046032	ADP catabolic process	38	0.50672	0.0282315
TOP	GO:0009134	nucleoside diphosphate catabolic process	38	0.50672	0.0280552
TOP	GO:0009137	purine nucleoside diphosphate catabolic process	38	0.50672	0.0290421
TOP	GO:0019364	pyridine nucleotide catabolic process	38	0.50672	0.0290352
TOP	GO:0072521	purine-containing compound metabolic process	125	0.399218	0.0302674
TOP	GO:0009060	aerobic respiration	36	0.499529	0.030114
TOP	GO:0015865	purine nucleotide transport	22	0.557638	0.0300445
TOP	GO:0043603	amide metabolic process	328	0.356617	0.0298601
TOP	GO:0072526	pyridine-containing compound catabolic process	38	0.50672	0.0303674
TOP	GO:0046395	carboxylic acid catabolic process	37	0.494574	0.0303793
TOP	GO:0015868	purine ribonucleotide transport	22	0.557638	0.0311247
TOP	GO:0016054	organic acid catabolic process	37	0.494574	0.0312297
TOP	GO:0009152	purine ribonucleotide biosynthetic process	44	0.479317	0.0312586
TOP	GO:0009179	purine ribonucleoside diphosphate metabolic process	39	0.490077	0.0316597
TOP	GO:0009260	ribonucleotide biosynthetic process	53	0.463403	0.0335888
TOP	GO:0009135	purine nucleoside diphosphate metabolic process	39	0.490077	0.0338599
TOP	GO:0009073	aromatic amino acid family biosynthetic process	18	0.57807	0.0336915
TOP	GO:0044272	sulfur compound biosynthetic process	44	0.472633	0.0339858
TOP	GO:0019362	pyridine nucleotide metabolic process	61	0.442796	0.0341235
TOP	GO:0046496	nicotinamide nucleotide metabolic process	61	0.442796	0.0340776
TOP	GO:1901657	glycosyl compound metabolic process	25	0.530014	0.0338534
TOP	GO:0051503	adenine nucleotide transport	22	0.557638	0.0340064
TOP	GO:0044282	small molecule catabolic process	53	0.454964	0.0345951
TOP	GO:0015711	organic anion transport	81	0.422828	0.0349171
TOP	GO:0006862	nucleotide transport	22	0.557638	0.0347922
TOP	GO:0009132	nucleoside diphosphate metabolic process	40	0.475895	0.0349975
TOP	GO:0006195	purine nucleotide catabolic process	39	0.478693	0.0354462
TOP	GO:0009185	ribonucleoside diphosphate metabolic process	39	0.490077	0.0353502
TOP	GO:0015867	ATP transport	22	0.557638	0.0363459
TOP	GO:0009261	ribonucleotide catabolic process	39	0.478693	0.0365623
TOP	GO:1901292	nucleoside phosphate catabolic process	39	0.478693	0.0379457
TOP	GO:0009166	nucleotide catabolic process	39	0.478693	0.0379316
TOP	GO:0009154	purine ribonucleotide catabolic process	39	0.478693	0.0379145
TOP	GO:1901700	response to oxygen-containing compound	190	0.364777	0.0396344
TOP	GO:0046942	carboxylic acid transport	55	0.43086	0.0411135
TOP	GO:1901135	carbohydrate derivative metabolic process	302	0.346824	0.0408293
TOP	GO:0000413	protein peptidyl-prolyl isomerization	19	0.554977	0.0413979
TOP	GO:0002181	cytoplasmic translation	25	0.527233	0.0411721
TOP	GO:0006414	translational elongation	23	0.538323	0.0436168
TOP	GO:0170039	proteinogenic amino acid metabolic process	83	0.399025	0.0451695
TOP	GO:0072522	purine-containing compound biosynthetic process	51	0.442567	0.0463153

## Sheet: ReviGO_B0_bottom
TermID	Name	LogSize	Frequency	Uniqueness	Dispensability
GO:0006082	organic acid metabolic process	6.42721	8.89512	0.630769	0.612512
GO:0044283	small molecule biosynthetic process	6.25869	6.03446	0.65997	0.446073
GO:0046394	carboxylic acid biosynthetic process	6.09593	4.14837	0.569534	0.693639
GO:1901605	alpha-amino acid metabolic process	6.02932	3.55852	0.582234	0.665147
GO:0042221	response to chemical	6.02825	3.54971	0.762267	0.391354
GO:0006091	generation of precursor metabolites and energy	5.89774	2.62835	0.909495	0.0741219
GO:0022900	electron transport chain	5.68276	1.60217	0.892392	0.635606
GO:0044282	small molecule catabolic process	5.67896	1.58821	0.671982	0.569137
GO:0006766	vitamin metabolic process	5.58014	1.265	0.721176	0.0283945
GO:0042364	water-soluble vitamin biosynthetic process	5.5565	1.19796	0.639561	0.364064
GO:0006631	fatty acid metabolic process	5.50944	1.07493	0.61846	0.611181
GO:0046395	carboxylic acid catabolic process	5.50588	1.06617	0.603331	0.606593
GO:0072527	pyrimidine-containing compound metabolic process	5.47779	0.999381	0.884131	0.173115
GO:0009072	aromatic amino acid metabolic process	5.33841	0.725031	0.644577	0.447168
GO:0009719	response to endogenous stimulus	5.29355	0.653877	0.794261	0.282778
GO:0000096	sulfur amino acid metabolic process	5.26645	0.614322	0.662959	0.338369
GO:0016042	lipid catabolic process	5.2577	0.602059	0.828259	0.516563
GO:0009308	amine metabolic process	5.24866	0.589662	0.91599	0.160206
GO:1901700	response to oxygen-containing compound	5.23929	0.577072	0.671237	0.463698
GO:0071495	cellular response to endogenous stimulus	5.21391	0.544319	0.661281	0.319715
GO:0006576	biogenic amine metabolic process	5.13697	0.455943	0.917993	0.0381135
GO:0009311	oligosaccharide metabolic process	4.86873	0.245848	0.921845	0.0243953
GO:0015979	photosynthesis	4.84127	0.230784	0.929917	0
GO:0033993	response to lipid	4.76486	0.193554	0.638195	0.564762
GO:0046854	phosphatidylinositol phosphate biosynthetic process	4.7425	0.183838	0.855288	0.0581831
GO:0031667	response to nutrient levels	4.63282	0.14281	0.796602	0
GO:0005984	disaccharide metabolic process	4.61161	0.136001	0.907734	0.434086
GO:0019684	photosynthesis, light reaction	4.43143	0.0898169	0.913159	0.0549985
GO:0071453	cellular response to oxygen levels	3.68565	0.0161253	0.71225	0.214275

## Sheet: ReviGO_B10_bottom
TermID	Name	LogSize	Frequency	Uniqueness	Dispensability
GO:0000097	sulfur amino acid biosynthetic process	5.15511	0.475388	0.739184	0.165932
GO:0006353	DNA-templated transcription termination	4.74509	0.184939	0.734056	0.183288
GO:0006778	porphyrin-containing compound metabolic process	5.19826	0.525048	0.565787	0.194875
GO:0007623	circadian rhythm	4.13707	0.0456019	1	0
GO:0015979	photosynthesis	4.84127	0.230784	0.906932	0.0258902
GO:0015986	proton motive force-driven ATP synthesis	5.08405	0.403639	0.638272	0.326074
GO:0019684	photosynthesis, light reaction	4.43143	0.0898169	0.819779	0.0549985
GO:0033013	tetrapyrrole metabolic process	5.38823	0.813148	0.7845	0.0661318
GO:0042440	pigment metabolic process	5.20397	0.531999	0.954388	0.0279403
GO:0046148	pigment biosynthetic process	5.17164	0.493841	0.954666	0
GO:0048511	rhythmic process	4.51154	0.108011	1	0

## Sheet: ReviGO_B20_bottom
TermID	Name	LogSize	Frequency	Uniqueness	Dispensability
GO:0007049	cell cycle	5.73222	1.7954	0.980415	0.0117766
GO:0051301	cell division	5.61902	1.38346	0.980897	0.0109702
GO:0051276	chromosome organization	5.56788	1.22977	0.527959	0.0112631
GO:0022402	cell cycle process	5.46723	0.975389	0.981516	0.0103826
GO:0007017	microtubule-based process	5.4	0.835493	0.981779	0
GO:0071103	DNA conformation change	5.37659	0.791648	0.476931	0.697548
GO:0007018	microtubule-based movement	5.10168	0.420363	0.823616	0.00953055
GO:0051338	regulation of transferase activity	4.81832	0.218909	1	0

## Sheet: ReviGO_B0_top
TermID	Name	LogSize	Frequency	Uniqueness	Dispensability
GO:0006259	DNA metabolic process	6.24175	5.80353	0.774533	0.437785
GO:0044085	cellular component biogenesis	6.15899	4.79657	0.726127	0.494484
GO:0034660	ncRNA metabolic process	6.05437	3.76976	0.762102	0.361416
GO:0006996	organelle organization	6.0275	3.54358	0.723237	0.670301
GO:0006974	DNA damage response	5.89454	2.60907	0.845734	0.0127512
GO:0009451	RNA modification	5.7899	2.05045	0.761718	0.482764
GO:0007049	cell cycle	5.73222	1.7954	0.980547	0.0117766
GO:0006310	DNA recombination	5.69739	1.65704	0.737493	0.643209
GO:0042254	ribosome biogenesis	5.69651	1.6537	0.705951	0.598748
GO:0006260	DNA replication	5.63763	1.44403	0.740887	0.254626
GO:0051301	cell division	5.61902	1.38346	0.981091	0.0110725
GO:0043414	macromolecule methylation	5.59485	1.30856	0.887951	0
GO:0051276	chromosome organization	5.56788	1.22977	0.7176	0.643957
GO:0016072	rRNA metabolic process	5.55117	1.18335	0.7512	0.448366
GO:0006457	protein folding	5.50298	1.05906	0.981618	0.0104742
GO:0006400	tRNA modification	5.47106	0.984024	0.738469	0.696522
GO:0007017	microtubule-based process	5.4	0.835493	0.982063	0
GO:0071103	DNA conformation change	5.37659	0.791648	0.704987	0.697548
GO:0006261	DNA-templated DNA replication	5.19294	0.518658	0.763916	0.56456
GO:0007018	microtubule-based movement	5.10168	0.420363	0.983237	0.00953055
GO:0007005	mitochondrion organization	5.04274	0.367011	0.745478	0.00940608
GO:0019953	sexual reproduction	5.02726	0.354165	0.930169	0
GO:0000278	mitotic cell cycle	5.01189	0.341845	0.770178	0.603736
GO:0051052	regulation of DNA metabolic process	4.83633	0.228176	0.974163	0
GO:1901987	regulation of cell cycle phase transition	4.74576	0.185225	0.916336	0.204463
GO:0006353	DNA-templated transcription termination	4.74509	0.184939	0.821909	0.111185
GO:0000725	recombinational repair	4.67426	0.157109	0.731241	0.663372
GO:0098813	nuclear chromosome segregation	4.62487	0.140218	0.760025	0.656445
GO:0000724	double-strand break repair via homologous recombination	4.57741	0.125703	0.735795	0.649043
GO:0044770	cell cycle phase transition	4.26463	0.0611718	0.777315	0.00802289

## Sheet: ReviGO_B10_top
TermID	Name	LogSize	Frequency	Uniqueness	Dispensability
GO:0023052	signaling	6.39563	8.27138	0.922713	0.362015
GO:0035556	intracellular signal transduction	6.05721	3.79449	0.80908	0.53897
GO:0006996	organelle organization	6.0275	3.54358	0.863488	0.602616
GO:0006974	DNA damage response	5.89454	2.60907	0.856603	0.369653
GO:0032501	multicellular organismal process	5.8523	2.36724	1	0
GO:0032502	developmental process	5.84119	2.30746	1	0
GO:0048856	anatomical structure development	5.7896	2.04899	0.894165	0
GO:0046907	intracellular transport	5.78745	2.03888	0.890313	0.59738
GO:0006357	regulation of transcription by RNA polymerase II	5.76081	1.91758	0.92901	0.354589
GO:0007049	cell cycle	5.73222	1.7954	0.98742	0.0117766
GO:0070887	cellular response to chemical stimulus	5.7298	1.78542	0.846829	0.648194
GO:0006310	DNA recombination	5.69739	1.65704	0.870942	0.643209
GO:0016192	vesicle-mediated transport	5.68875	1.62441	0.941084	0.300126
GO:0006260	DNA replication	5.63763	1.44403	0.872454	0.447396
GO:0051301	cell division	5.61902	1.38346	0.987745	0.0110725
GO:0050793	regulation of developmental process	5.54669	1.1712	0.936969	0.241146
GO:0071824	protein-DNA complex organization	5.53495	1.13997	0.874001	0.447271
GO:0006457	protein folding	5.50298	1.05906	0.988062	0.0104742
GO:0009156	ribonucleoside monophosphate biosynthetic process	5.48443	1.01479	0.815514	0.550074
GO:0007010	cytoskeleton organization	5.41359	0.86205	0.850329	0.591934
GO:0007017	microtubule-based process	5.4	0.835493	0.988329	0
GO:0051128	regulation of cellular component organization	5.37792	0.794076	0.936499	0.251401
GO:0071103	DNA conformation change	5.37659	0.791648	0.840539	0.671713
GO:0000003	reproduction	5.31279	0.683497	1	0
GO:0140352	export from cell	5.29441	0.655164	0.935555	0.301562
GO:0098657	import into cell	5.2754	0.627108	0.945833	0.249107
GO:0071495	cellular response to endogenous stimulus	5.21391	0.544319	0.87515	0.294444
GO:0006096	glycolytic process	5.20923	0.538479	0.87127	0.456895
GO:0051239	regulation of multicellular organismal process	5.20648	0.535086	0.941403	0.171579
GO:0006261	DNA-templated DNA replication	5.19294	0.518658	0.882788	0.56456
GO:0009073	aromatic amino acid family biosynthetic process	5.18979	0.514913	0.88757	0.281463
GO:0000398	mRNA splicing, via spliceosome	5.18276	0.506644	0.906471	0.160051
GO:0007018	microtubule-based movement	5.10168	0.420363	0.966491	0.00953055
GO:0033043	regulation of organelle organization	5.10114	0.419841	0.940057	0.218033
GO:0019953	sexual reproduction	5.02726	0.354165	0.878248	0
GO:0000278	mitotic cell cycle	5.01189	0.341845	0.841487	0.603736
GO:0006897	endocytosis	5.00777	0.338619	0.935661	0.256389
GO:1901698	response to nitrogen compound	4.91174	0.271443	0.882641	0.231162
GO:0042908	xenobiotic transport	4.87117	0.247235	0.949849	0.222143
GO:0010256	endomembrane system organization	4.84882	0.234835	0.892146	0.0090186
GO:0048285	organelle fission	4.81512	0.217299	0.866071	0.514939
GO:0051640	organelle localization	4.77674	0.198919	0.951382	0
GO:0065004	protein-DNA complex assembly	4.77262	0.19704	0.890631	0.659565
GO:0006887	exocytosis	4.72574	0.17688	0.929669	0.674084
GO:0014070	response to organic cyclic compound	4.7177	0.173637	0.870461	0.525033
GO:0000280	nuclear division	4.70674	0.169309	0.840408	0.378679
GO:0007346	regulation of mitotic cell cycle	4.68524	0.16113	0.927222	0.200127
GO:0006694	steroid biosynthetic process	4.64625	0.147293	0.931687	0.042563
GO:0098813	nuclear chromosome segregation	4.62487	0.140218	0.830233	0.656445
GO:0031047	RNA-mediated gene silencing	4.62203	0.139304	0.940771	0.19766
GO:0034504	protein localization to nucleus	4.57087	0.123824	0.915152	0.210248
GO:0008284	positive regulation of cell population proliferation	4.56235	0.121419	0.940224	0.195386
GO:0010410	hemicellulose metabolic process	4.54446	0.116519	0.947837	0.00847089
GO:0007389	pattern specification process	4.50191	0.105643	0.891017	0.685627
GO:0072523	purine-containing compound catabolic process	4.49513	0.104006	0.859403	0.597224
GO:0009132	nucleoside diphosphate metabolic process	4.44745	0.0931929	0.851808	0.241834
GO:0099402	plant organ development	4.44602	0.0928869	0.891214	0.67751
GO:0003002	regionalization	4.43498	0.0905553	0.892143	0.675929
GO:0044770	cell cycle phase transition	4.26463	0.0611718	0.842713	0.00802289
GO:0035825	homologous recombination	4.15515	0.0475411	0.896874	0.523637
GO:0018209	peptidyl-serine modification	4.12352	0.0442016	0.957819	0.490667
GO:0140527	reciprocal homologous recombination	4.11257	0.0431006	0.891187	0.205714
GO:0018105	peptidyl-serine phosphorylation	4.08973	0.0408921	0.909209	0.0811849
GO:0070482	response to oxygen levels	4.06024	0.0382078	0.900661	0.65312
GO:0048580	regulation of post-embryonic development	4.03814	0.0363119	0.931205	0.539545
GO:0001666	response to hypoxia	4.01233	0.0342164	0.885705	0.616308
GO:0048827	phyllome development	3.98874	0.032407	0.890024	0.617671
GO:0009606	tropism	3.89159	0.0259109	0.923026	0
GO:0072526	pyridine-containing compound catabolic process	3.8811	0.0252923	0.874224	0.127644
GO:0048831	regulation of shoot system development	3.84267	0.0231502	0.942514	0
GO:0009629	response to gravity	3.64914	0.0148248	0.906391	0.584444
GO:0009630	gravitropism	3.61469	0.0136939	0.903287	0.450693
GO:0090351	seedling development	3.16495	0.00485955	0.90066	0.642711
GO:0009926	auxin polar transport	3.07115	0.00391491	0.92386	0.165881
GO:0009845	seed germination	3.05729	0.00379185	0.901992	0.523469
GO:0009134	nucleoside diphosphate catabolic process	2.89597	0.00261438	0.81253	0.480425

[truncated: 2 more sheets: ReviGO_B60_top, Legends]
