# Supplementary material for: Transcriptomic analysis of early stages of ‘Candidatus Liberibacter asiaticus’ infection in susceptible and resistant species after inoculation by Diaphorina citri feeding on young shoots
Source: Front Plant Sci. 2025 Feb 20;16:1502953. doi: 10.3389/fpls.2025.1502953 (PMC11882604; doi:10.3389/fpls.2025.1502953)
Supplement: Supplementary file 2 [file DataSheet2.zip › Supplemental Table 1.xlsx]

## Sheet: report_mapping.Citrus_genome
sample	uniquely-mapped_reads	uniquely_mapped_percentage	gene-assigned_reads
C.Las.000.1	29737570	0.6892	26444906
C.Las.000.2	29378951	0.6782	25906580
C.Las.000.3	23755340	0.6818	21127026
C.Las.010.1	26597316	0.6081	23263802
C.Las.010.2	26080934	0.6409	23034781
C.Las.010.3	30036062	0.6081	26338377
C.Las.010.4	23859830	0.5807	20497742
C.Las.010.5	23558038	0.5709	20082898
C.Las.010.6	22497913	0.5749	19171533
C.Las.020.1	22930383	0.5557	20117876
C.Las.020.2	17633673	0.5855	15604856
C.Las.020.3	26457286	0.6478	22826646
C.Las.030.1	20205500	0.5558	17418744
C.Las.030.2	23364890	0.5512	20201580
C.Las.030.3	24087152	0.511	20693620
C.Las.060.1	20813396	0.5326	16400468
C.Las.060.2	13991504	0.3292	11941393
C.Las.060.3	24211996	0.6057	20666967
C.h.000.1	31166536	0.7038	27799831
C.h.000.2	41999038	0.7016	37079342
C.h.000.3	26346247	0.6831	23395986
C.h.010.1	24095007	0.6137	21008278
C.h.010.2	23401987	0.6335	20479154
C.h.010.3	21036990	0.6294	18504355
C.h.010.4	25320489	0.5906	21354220
C.h.010.5	25036889	0.601	21229118
C.h.010.6	23598858	0.5959	20047203
C.h.020.1	24180052	0.6822	21222915
C.h.020.2	28462290	0.5877	25008727
C.h.020.3	30685085	0.6179	25126215
C.h.030.1	13875125	0.5222	11940854
C.h.030.2	28642009	0.5684	24967208
C.h.030.3	21208076	0.501	16842389
C.h.060.1	29512018	0.7083	24682118
C.h.060.2	27508782	0.6319	23785926
C.h.060.3	26573543	0.6101	22901073
C.h.prior.1	23711575	0.6871	20923643
C.h.prior.2	28244953	0.6721	24996329
C.h.prior.3	33422741	0.6892	29589822

## Sheet: report_mapping.Murraya_genome
sample	uniquely-mapped_reads	uniquely_mapped_percentage	gene-assigned_reads
M.Las.000.1	52021559	0.9048	26267598
M.Las.000.2	25530432	0.8648	16034325
M.Las.000.3	32147637	0.8596	19473743
M.Las.010.1	35800150	0.9001	21591043
M.Las.010.2	33289430	0.883	17436862
M.Las.010.3	38458321	0.8987	17222641
M.Las.010.4	39532415	0.9067	17209817
M.Las.010.5	40892771	0.889	16576922
M.Las.010.6	42036577	0.9099	19763913
M.Las.020.1	35533724	0.8881	17020739
M.Las.020.2	31837736	0.8473	14834856
M.Las.020.3	37790218	0.9129	15200796
M.Las.030.1	28313157	0.9039	13159861
M.Las.030.2	39463149	0.9296	19698619
M.Las.030.3	44166363	0.8811	24447527
M.Las.060.1	39898964	0.9144	19737938
M.Las.060.2	32432244	0.8379	15745836
M.Las.060.3	46687494	0.8954	21381772
M.h.000.1	35307822	0.852	18088779
M.h.000.2	28385889	0.874	16047960
M.h.000.3	56719623	0.9032	26339272
M.h.010.1	34340807	0.8904	18849856
M.h.010.2	32569685	0.8696	17938446
M.h.010.3	38511682	0.8988	16997159
M.h.010.4	38124505	0.9087	16035178
M.h.010.5	41649051	0.9063	21040261
M.h.010.6	41220587	0.8985	20741075
M.h.020.1	49687848	0.9068	23871367
M.h.020.2	31316504	0.9008	14203315
M.h.020.3	44421797	0.9164	19932033
M.h.030.1	36221826	0.8925	21382371
M.h.030.2	49778783	0.89	24792301
M.h.030.3	44807287	0.9174	19774415
M.h.060.1	37637833	0.9139	17689189
M.h.060.2	28479525	0.8873	12022880
M.h.060.3	36915219	0.9117	14130436
M.h.prior.1	34989781	0.8906	21189137
M.h.prior.2	33407933	0.9015	20481991
M.h.prior.3	48356536	0.8809	27931601

## Sheet: report_mapping.Bergera_transcri
sample	uniquely-mapped_reads	uniquely_mapped_percentage	gene-assigned_reads
B.Las.000.1	30457446	0.8144	30457446
B.Las.000.2	33719961	0.8153	33719957
B.Las.000.3	29923983	0.8232	29923982
B.Las.010.1	37438063	0.827	37438062
B.Las.010.2	39886043	0.8614	39886043
B.Las.010.3	33079248	0.844	33079248
B.Las.010.4	38731063	0.8415	38731061
B.Las.010.5	29677152	0.8312	29677146
B.Las.010.6	31942062	0.8401	31942057
B.Las.020.1	51359448	0.8556	51359441
B.Las.020.2	31456273	0.8524	31456273
B.Las.020.3	32009448	0.8705	32009448
B.Las.030.1	34383718	0.8654	34383715
B.Las.030.2	33946541	0.8774	33946541
B.Las.030.3	30247215	0.8578	30247215
B.Las.060.1	34806966	0.857	34806966
B.Las.060.2	43449861	0.8797	43449855
B.Las.060.3	41140026	0.8765	41140026
B.h.000.1	37126074	0.8538	37126074
B.h.000.2	31917326	0.856	31917318
B.h.000.3	31844246	0.8314	31844246
B.h.010.1	34865605	0.818	34865605
B.h.010.2	32508855	0.8296	32508855
B.h.010.3	43128169	0.8359	43128167
B.h.010.4	37021408	0.8612	37021404
B.h.010.5	39299296	0.8666	39299295
B.h.010.6	36705935	0.8279	36705934
B.h.020.1	23324284	0.8509	23324284
B.h.020.2	33928907	0.8596	33928907
B.h.020.3	47825868	0.8612	47825868
B.h.030.1	35851086	0.8634	35851086
B.h.030.2	36862184	0.8625	36862184
B.h.030.3	36087677	0.8576	36087677
B.h.060.1	20689312	0.8673	20689303
B.h.060.2	34889428	0.8651	34889428
B.h.060.3	39027578	0.8189	39027578
B.h.prior.1	41188510	0.8482	41188507
B.h.prior.2	34709158	0.8467	34709158
B.h.prior.3	30145699	0.8068	30145699
