# Supplementary material for: Transcriptomic analysis of early stages of ‘Candidatus Liberibacter asiaticus’ infection in susceptible and resistant species after inoculation by Diaphorina citri feeding on young shoots
Source: Front Plant Sci. 2025 Feb 20;16:1502953. doi: 10.3389/fpls.2025.1502953 (PMC11882604; doi:10.3389/fpls.2025.1502953)
Supplement: Supplementary file 2 [file DataSheet2.zip › Supplemental Table 8.xlsx]

## Sheet: Title
B0_up	Up-regulated genes in Bergera flushes exposed to CLas-positive versus CLas-negative psyllids at t0M
B0_down	Down-regulated genes in Bergera flushes exposed to CLas-positive versus CLas-negative psyllids at t0
B10_up	Up-regulated genes in Bergera flushes exposed to CLas-positive versus CLas-negative psyllids at t10
B10_down	Down-regulated genes in Bergera flushes exposed to CLas-positive versus CLas-negative psyllids at t10
B20_up	Up-regulated genes in Bergera flushes exposed to CLas-positive versus CLas-negative psyllids at t20
B20_down	Down-regulated genes in Bergera flushes exposed to CLas-positive versus CLas-negative psyllids at t20
B30_up	Up-regulated genes in Bergera flushes exposed to CLas-positive versus CLas-negative psyllids at t30
B30_down	Down-regulated genes in Bergera flushes exposed to CLas-positive versus CLas-negative psyllids at t30
B60_up	Up-regulated genes in Bergera flushes exposed to CLas-positive versus CLas-negative psyllids at t60
B60_down	Down-regulated genes in Bergera flushes exposed to CLas-positive versus CLas-negative psyllids at t60

## Sheet: B0_up
	log2FoldChange	padj	annotation
TRINITY_DN6624_c0_g1	1.11016	0.000757979	Unknown protein
TRINITY_DN1642_c2_g1	0.856042	0.00134908	Timeless N-terminal domain-containing protein
TRINITY_DN8848_c0_g1	0.778741	0.00252114	RING-type domain-containing protein
TRINITY_DN1388_c0_g1	0.668366	0.0027099	GrpE protein homolog
TRINITY_DN5984_c0_g1	1.42967	0.00344418	Origin of replication complex subunit 4
TRINITY_DN6045_c0_g1	0.627415	0.00416078	Unknown protein
TRINITY_DN39218_c0_g2	0.837074	0.00550581	Unknown protein
TRINITY_DN33744_c0_g1	0.638893	0.00772399	Unknown protein
TRINITY_DN11729_c0_g1	0.614434	0.0103093	Kinase family protein
TRINITY_DN1803_c0_g1	0.738633	0.0109373	Unknown protein
TRINITY_DN10866_c1_g1	1.31613	0.0127881	GTD-binding domain-containing protein
TRINITY_DN1016_c1_g1	0.663371	0.0165339	CST complex subunit CTC1
TRINITY_DN7180_c0_g1	0.766222	0.0166922	Unknown protein
TRINITY_DN5235_c0_g1	0.558571	0.0180872	RRM domain-containing protein
TRINITY_DN5929_c0_g1	1.7579	0.0180872	Unknown protein
TRINITY_DN72176_c1_g1	0.859223	0.0186481	Adenosylhomocysteinase
TRINITY_DN10638_c0_g1	0.746338	0.0240189	Prefoldin subunit 4
TRINITY_DN74_c0_g1	0.60263	0.0282199	Chaperone protein DnaJ
TRINITY_DN1321_c0_g1	0.655661	0.0325615	Unknown protein
TRINITY_DN3127_c1_g1	0.723406	0.0358633	Unknown protein
TRINITY_DN6263_c0_g1	0.609175	0.0376558	dihydroxy-acid dehydratase
TRINITY_DN824_c0_g1	0.542455	0.0402377	Alpha-N-acetylglucosaminidase
TRINITY_DN6611_c0_g1	0.562204	0.0406952	Unknown protein
TRINITY_DN2620_c0_g1	0.515006	0.0416868	SAM-dependent MTase RsmB/NOP-type domain-containing protein
TRINITY_DN2803_c0_g1	0.579616	0.0425864	Unknown protein
TRINITY_DN3752_c0_g1	0.66351	0.0446666	Unknown protein
TRINITY_DN5403_c0_g1	0.753727	0.0447071	Unknown protein
TRINITY_DN13638_c0_g1	0.470518	0.0495693	Unknown protein

## Sheet: B0_down
	log2FoldChange	padj	annotation
TRINITY_DN10457_c1_g1	-1.13489	1.39401e-05	Unknown protein
TRINITY_DN10978_c0_g1	-1.25307	1.39401e-05	Sucrose transporter
TRINITY_DN12087_c0_g1	-0.98521	1.39401e-05	Methionine gamma-lyase
TRINITY_DN9092_c0_g1	-0.767851	1.39401e-05	4-coumarate--CoA ligase
TRINITY_DN7121_c0_g1	-1.6466	2.27762e-05	Protein EXORDIUM-like 2
TRINITY_DN147_c2_g1	-1.10881	3.2693e-05	Auxin-repressed 12.5 kDa protein
TRINITY_DN33013_c0_g1	-1.35565	3.60153e-05	Protein kinase domain-containing protein
TRINITY_DN810_c0_g1	-1.06758	0.000731075	Unknown protein
TRINITY_DN5299_c1_g1	-0.945263	0.00078697	Unknown protein
TRINITY_DN5648_c0_g1	-2.99008	0.000925754	AP2/ERF domain-containing transcription factor
TRINITY_DN25475_c0_g1	-0.73049	0.00103989	Unknown protein
TRINITY_DN13586_c0_g1	-1.73411	0.00112373	BZIP domain-containing protein
TRINITY_DN12225_c0_g1	-0.754575	0.00134908	carbonic anhydrase
TRINITY_DN68528_c0_g1	-2.16763	0.00134908	Unknown protein
TRINITY_DN3978_c0_g2	-3.21173	0.0015045	1-deoxy-D-xylulose-5-phosphate synthase
TRINITY_DN5610_c0_g1	-2.19092	0.00161642	Unknown protein
TRINITY_DN6543_c5_g1	-0.892543	0.00185465	Unknown protein
TRINITY_DN1317_c0_g1	-1.34523	0.00229678	glucan endo-1,3-beta-D-glucosidase
TRINITY_DN10461_c0_g1	-1.32133	0.0027099	allene-oxide cyclase
TRINITY_DN21119_c0_g1	-2.2727	0.00333483	Unknown protein
TRINITY_DN2876_c1_g1	-0.624247	0.00333483	Unknown protein
TRINITY_DN3164_c0_g1	-0.936801	0.00333483	Glyoxal oxidase
TRINITY_DN8790_c0_g1	-1.5585	0.00386014	Unknown protein
TRINITY_DN6866_c0_g1	-0.774782	0.00416078	DUF1421 domain-containing protein
TRINITY_DN11281_c0_g1	-0.906564	0.004228	Unknown protein
TRINITY_DN15553_c0_g1	-4.34493	0.0044392	Cytochrome P450
TRINITY_DN44557_c0_g1	-1.10782	0.0044392	AP2/ERF domain-containing protein
TRINITY_DN1980_c1_g1	-0.716751	0.00451916	F-box domain-containing protein
TRINITY_DN16112_c0_g1	-1.55914	0.0056599	Unknown protein
TRINITY_DN8957_c1_g1	-1.56113	0.00772399	Unknown protein
TRINITY_DN1482_c0_g1	-1.22194	0.00850999	Mediator of RNA polymerase II transcription subunit 16
TRINITY_DN4021_c0_g1	-1.62222	0.00850999	Asparagine synthetase [glutamine-hydrolyzing]
TRINITY_DN8544_c0_g2	-0.666054	0.00850999	O-methyltransferase family protein
TRINITY_DN1103_c1_g1	-1.02354	0.00872281	Unknown protein
TRINITY_DN45367_c0_g1	-1.27534	0.00942316	Unknown protein
TRINITY_DN3461_c0_g1	-1.28791	0.0104244	Expansin-like EG45 domain-containing protein
TRINITY_DN88_c2_g1	-1.3052	0.0105333	Unknown protein
TRINITY_DN13744_c0_g1	-1.61839	0.0106053	Unknown protein
TRINITY_DN1534_c1_g2	-0.77693	0.0106053	NAD(P)-binding domain-containing protein
TRINITY_DN8993_c0_g1	-1.01157	0.0106053	Unknown protein
TRINITY_DN96_c0_g1	-1.20112	0.0106053	Unknown protein
TRINITY_DN8862_c0_g1	-1.25641	0.0111701	Unknown protein
TRINITY_DN7418_c0_g1	-1.58345	0.0137609	Nitrate reductase
TRINITY_DN8032_c0_g1	-0.60818	0.0137609	Unknown protein
TRINITY_DN433_c0_g3	-2.55111	0.0162863	Gnk2-homologous domain-containing protein
TRINITY_DN2717_c0_g1	-0.756316	0.0165339	Unknown protein
TRINITY_DN14598_c0_g1	-1.81754	0.016784	B box-type domain-containing protein
TRINITY_DN717_c2_g1	-1.24305	0.016875	NAC domain-containing protein
TRINITY_DN12143_c0_g1	-0.717275	0.0169396	Non-specific phospholipase C3
TRINITY_DN556_c0_g1	-1.18774	0.0169396	Pentatricopeptide repeat-containing protein
TRINITY_DN11084_c0_g1	-0.973444	0.0183279	Unknown protein
TRINITY_DN7599_c0_g2	-0.922804	0.0184513	Unknown protein
TRINITY_DN11154_c0_g1	-0.88371	0.0186481	DUF4005 domain-containing protein
TRINITY_DN36472_c0_g1	-1.55791	0.0192444	Protein kinase domain-containing protein
TRINITY_DN14126_c0_g1	-0.694751	0.0239187	Cationic amino acid transporter C-terminal domain-containing protein
TRINITY_DN46642_c0_g1	-0.717529	0.0240189	EF-hand domain-containing protein
TRINITY_DN28965_c0_g1	-0.915567	0.0249786	F-box/kelch-repeat protein SKIP6
TRINITY_DN3178_c1_g1	-0.621618	0.0249786	START domain-containing protein
TRINITY_DN57987_c0_g1	-0.806905	0.0257099	Unknown protein
TRINITY_DN12973_c0_g1	-1.14317	0.0282199	Unknown protein
TRINITY_DN3385_c0_g1	-1.03511	0.0290951	Unknown protein
TRINITY_DN35316_c0_g1	-0.76437	0.0301076	AB hydrolase-1 domain-containing protein
TRINITY_DN62353_c0_g1	-2.15485	0.0308851	Unknown protein
TRINITY_DN7297_c1_g1	-0.591687	0.0318419	Membrane-associated kinase regulator 1
TRINITY_DN3607_c3_g1	-0.599137	0.0336219	Expansin
TRINITY_DN20843_c0_g1	-0.601885	0.0351979	Unknown protein
TRINITY_DN1132_c1_g1	-0.903531	0.0355447	Unknown protein
TRINITY_DN1244_c1_g2	-1.0666	0.0355447	DEAD-box ATP-dependent RNA helicase
TRINITY_DN15529_c1_g2	-1.0739	0.0355447	Plant viral-response family protein
TRINITY_DN68637_c1_g1	-0.794099	0.0355447	NADH-ubiquinone oxidoreductase chain 1
TRINITY_DN66446_c0_g1	-1.15425	0.0379852	Unknown protein
TRINITY_DN7582_c0_g1	-0.820187	0.038836	Unknown protein
TRINITY_DN38237_c0_g1	-3.45004	0.0406952	Unknown protein
TRINITY_DN10669_c0_g1	-0.782839	0.0410782	Unknown protein
TRINITY_DN6863_c0_g3	-0.53147	0.0410782	Polyubiquitin
TRINITY_DN5525_c2_g2	-0.558531	0.0412561	Unknown protein
TRINITY_DN15887_c0_g1	-0.951576	0.0424676	ornithine decarboxylase
TRINITY_DN12647_c0_g1	-0.559791	0.0425864	Band 7 domain-containing protein
TRINITY_DN16207_c0_g1	-0.574782	0.0425864	Unknown protein
TRINITY_DN10806_c0_g1	-1.42151	0.0478436	Unknown protein
TRINITY_DN4118_c3_g1	-0.692304	0.0478436	Seed maturation-like protein
TRINITY_DN9153_c0_g1	-1.08285	0.047987	Sulfite exporter TauE/SafE family protein 3-like
TRINITY_DN6367_c0_g1	-0.887323	0.0486737	Unknown protein
TRINITY_DN43704_c0_g2	-1.47908	0.0495693	Carboxypeptidase
TRINITY_DN62263_c2_g1	-0.90456	0.0495693	Unknown protein

## Sheet: B10_up
	log2FoldChange	padj	annotation
TRINITY_DN10163_c0_g1	0.708328	0.0112325	Protein EXORDIUM-like 3
TRINITY_DN105398_c0_g1	1.11971	0.0112325	Unknown protein
TRINITY_DN1775_c0_g1	0.642285	0.0112325	ACT domain-containing protein ACR
TRINITY_DN4253_c2_g1	0.560041	0.0112325	TIP_N domain-containing protein
TRINITY_DN1202_c1_g1	1.07943	0.0120206	Unknown protein
TRINITY_DN2811_c2_g1	0.274403	0.0120206	Cellulose synthase
TRINITY_DN8114_c0_g1	1.24946	0.0129	Protein kinase domain-containing protein
TRINITY_DN1590_c0_g1	0.612881	0.0276499	Unknown protein
TRINITY_DN13528_c0_g1	1.02547	0.0378077	Unknown protein
TRINITY_DN14978_c0_g1	0.84074	0.0378077	Unknown protein
TRINITY_DN16808_c0_g2	0.375673	0.0378077	Unknown protein
TRINITY_DN1790_c0_g1	0.571509	0.0378077	Unknown protein
TRINITY_DN68803_c0_g1	0.81462	0.0378077	Eisosome protein
TRINITY_DN9497_c0_g1	0.59366	0.0378077	CDT1 Geminin-binding domain-containing protein
TRINITY_DN7209_c0_g1	0.986992	0.0418082	Kinesin motor domain-containing protein
TRINITY_DN7260_c0_g3	0.329764	0.0418082	Unknown protein
TRINITY_DN10645_c0_g2	1.35613	0.0445015	Unknown protein
TRINITY_DN36966_c0_g1	1.43123	0.0486706	pollen Ole e I family allergen protein
TRINITY_DN8545_c0_g1	0.926319	0.0486706	Unknown protein

## Sheet: B10_down
	log2FoldChange	padj	annotation
TRINITY_DN6745_c0_g1	-0.6208	0.00390697	ATP-dependent Clp protease adaptor protein clpS, putative
TRINITY_DN989_c3_g1	-0.404109	0.0112325	aminoacyl-tRNA hydrolase
TRINITY_DN34818_c0_g1	-1.95069	0.0340255	Unknown protein
TRINITY_DN4146_c0_g1	-0.822831	0.0486706	Unknown protein

## Sheet: B20_up
	log2FoldChange	padj	annotation
TRINITY_DN12041_c0_g2	8.65471	4.23583e-05	MADS-box transcription factor
TRINITY_DN21809_c0_g1	1.09982	0.00114843	Unknown protein
TRINITY_DN3980_c0_g1	0.705247	0.00148402	Unknown protein
TRINITY_DN12046_c1_g1	1.47552	0.00202895	Chaperone protein DnaJ
TRINITY_DN40299_c0_g1	1.45671	0.00542697	Unknown protein
TRINITY_DN69813_c0_g1	0.698103	0.00559466	Unknown protein
TRINITY_DN10505_c0_g2	0.724886	0.0145201	Dormancy-associated protein homolog 4
TRINITY_DN1717_c0_g1	0.840155	0.02342	Senescence/dehydration-associated protein At3g51250
TRINITY_DN9937_c1_g1	0.581718	0.0248757	Unknown protein
TRINITY_DN1244_c1_g2	0.799949	0.026075	DEAD-box ATP-dependent RNA helicase
TRINITY_DN10706_c0_g1	0.827315	0.0275154	RING-type E3 ubiquitin transferase
TRINITY_DN3594_c0_g1	0.451156	0.0371842	60S ribosomal protein L29
TRINITY_DN9339_c0_g2	0.521031	0.0371842	Thiamine thiazole synthase, chloroplastic
TRINITY_DN10250_c0_g1	0.7324	0.0391926	Late embryogenesis abundant protein LEA-2 subgroup domain-containing protein

## Sheet: B20_down
	log2FoldChange	padj	annotation
TRINITY_DN57870_c1_g1	-1.21639	2.16276e-11	Phenylalanine ammonia-lyase
TRINITY_DN14719_c1_g1	-1.51027	1.47694e-07	Pectinesterase inhibitor domain-containing protein
TRINITY_DN262_c6_g1	-1.29672	1.47694e-07	Xyloglucan endotransglucosylase/hydrolase
TRINITY_DN8309_c2_g1	-0.850043	5.39643e-07	Cytochrome P450
TRINITY_DN4778_c0_g1	-0.848903	4.37754e-05	Unknown protein
TRINITY_DN5872_c0_g6	-0.589219	0.00104423	Unknown protein
TRINITY_DN19789_c0_g2	-1.15671	0.00204189	Unknown protein
TRINITY_DN1966_c1_g3	-0.60347	0.00290467	Maturase K
TRINITY_DN4892_c1_g1	-0.850389	0.00400636	Phospho-2-dehydro-3-deoxyheptonate aldolase
TRINITY_DN1528_c1_g1	-0.746926	0.00542697	L-ascorbate oxidase
TRINITY_DN7262_c1_g1	-2.67379	0.0058609	Lipoxygenase
TRINITY_DN5197_c0_g1	-0.665208	0.00698097	Unknown protein
TRINITY_DN13821_c0_g1	-1.80207	0.00893464	Xyloglucan endotransglucosylase/hydrolase
TRINITY_DN4400_c0_g1	-1.56385	0.0107765	Unknown protein
TRINITY_DN7528_c0_g1	-0.503677	0.0113715	Arm_2 domain-containing protein
TRINITY_DN7745_c0_g1	-1.28975	0.011542	Unknown protein
TRINITY_DN5462_c0_g1	-1.1029	0.0141527	Protein DETOXIFICATION
TRINITY_DN6792_c1_g1	-0.867825	0.0151335	4-coumarate-CoA ligase
TRINITY_DN33013_c0_g1	-0.904359	0.0155336	Protein kinase domain-containing protein
TRINITY_DN7011_c0_g1	-2.62574	0.0155336	Unknown protein
TRINITY_DN2513_c2_g1	-0.540385	0.0166416	Photosystem II reaction center protein M
TRINITY_DN4063_c0_g1	-0.577249	0.0205677	Protein TIC 214
TRINITY_DN9990_c0_g1	-4.46411	0.02342	Unknown protein
TRINITY_DN16205_c0_g2	-3.87982	0.0248757	Glycosyltransferase
TRINITY_DN22_c0_g1	-0.626055	0.0248757	Hydroxycinnamoyl-CoA shikimate/quinate hydroxycinnamoyl transferase
TRINITY_DN11168_c0_g1	-2.18678	0.026075	Protein RALF-like 34
TRINITY_DN4413_c0_g1	-1.1986	0.026075	Protein kinase domain-containing protein
TRINITY_DN6996_c0_g1	-1.1014	0.026075	Endoglucanase
TRINITY_DN8265_c1_g2	-0.599272	0.0314235	Acetyl-coenzyme A carboxylase carboxyl transferase subunit beta, chloroplastic
TRINITY_DN1912_c0_g1	-1.42161	0.0334005	Unknown protein
TRINITY_DN7267_c0_g1	-0.468473	0.0379586	Trans-cinnamate 4-hydroxylase
TRINITY_DN11612_c0_g1	-1.48052	0.0422746	Unknown protein
TRINITY_DN68770_c0_g1	-1.218	0.0422746	Peptidase A1 domain-containing protein
TRINITY_DN10362_c0_g1	-1.6957	0.0475938	DUF4005 domain-containing protein

## Sheet: B30_up
	log2FoldChange	padj	annotation
TRINITY_DN13689_c0_g1	2.43587	9.43755e-07	Miraculin-like protein 2
TRINITY_DN28294_c0_g1	2.67344	2.80324e-06	Unknown protein
TRINITY_DN19789_c0_g2	2.31577	3.54465e-06	Unknown protein
TRINITY_DN1747_c1_g1	1.58126	1.83906e-05	Unknown protein
TRINITY_DN405_c2_g1	1.43375	0.000341405	Unknown protein
TRINITY_DN4642_c1_g1	8.60489	0.00528889	Omega-3 fatty acid desaturase
TRINITY_DN5422_c0_g1	1.93161	0.00528889	Unknown protein
TRINITY_DN16943_c0_g1	8.23959	0.00990008	Unknown protein
TRINITY_DN11382_c0_g1	1.66467	0.0102211	Unknown protein
TRINITY_DN5854_c1_g2	8.48657	0.0127136	Unknown protein
TRINITY_DN57987_c0_g1	0.777368	0.0166304	Unknown protein
TRINITY_DN7908_c3_g1	8.09344	0.0166304	Unknown protein
TRINITY_DN114022_c0_g1	8.1036	0.0183368	Maternal effect embryo arrest 60
TRINITY_DN4225_c0_g1	2.09118	0.0185287	Unknown protein
TRINITY_DN10808_c0_g1	7.37572	0.0208769	Protein kinase domain-containing protein
TRINITY_DN15674_c0_g1	7.97256	0.033125	Glycosyltransferase

## Sheet: B30_down
	log2FoldChange	padj	annotation
TRINITY_DN8374_c1_g1	-3.79987	3.54465e-06	Unknown protein
TRINITY_DN1020_c0_g1	-2.79321	0.00303051	Myb-like domain-containing protein
TRINITY_DN9574_c0_g1	-1.38403	0.00468224	HTH myb-type domain-containing protein
TRINITY_DN11_c3_g1	-1.36932	0.0127136	Unknown protein
TRINITY_DN18499_c0_g2	-8.17119	0.0127136	Unknown protein
TRINITY_DN13170_c0_g1	-1.18991	0.0166304	Unknown protein
TRINITY_DN9387_c0_g1	-6.69342	0.0212661	F-box protein At3g59000
TRINITY_DN11878_c1_g1	-8.07526	0.0231975	Unknown protein
TRINITY_DN25936_c0_g1	-7.99266	0.0296492	Aldose 1-epimerase
TRINITY_DN17176_c0_g4	-7.99037	0.0324347	Unknown protein
TRINITY_DN6958_c0_g1	-3.88518	0.0351892	Phosphate-induced protein 1
TRINITY_DN4095_c0_g1	-1.38117	0.0446829	Unknown protein

## Sheet: B60_up
	log2FoldChange	padj	annotation
TRINITY_DN55865_c2_g1	4.9149	1.69587e-10	Ribulose bisphosphate carboxylase large chain
TRINITY_DN72617_c0_g1	1.97228	1.47052e-09	NADH:quinone oxidoreductase/Mrp antiporter membrane subunit domain-containing protein
TRINITY_DN3784_c0_g1	1.55565	2.3177e-09	Unknown protein
TRINITY_DN2182_c3_g1	1.35759	2.79128e-08	Unknown protein
TRINITY_DN4034_c1_g1	2.23351	2.79128e-08	50S ribosomal protein L12, chloroplastic
TRINITY_DN67283_c0_g1	2.98573	1.05665e-07	NADH:quinone oxidoreductase/Mrp antiporter membrane subunit domain-containing protein
TRINITY_DN7633_c0_g1	1.7424	1.26722e-07	Nuclear transcription factor Y subunit C
TRINITY_DN16929_c0_g1	1.85286	2.54173e-07	Unknown protein
TRINITY_DN46642_c0_g1	1.45371	4.39371e-07	EF-hand domain-containing protein
TRINITY_DN6395_c1_g2	3.00998	8.63023e-07	Unknown protein
TRINITY_DN57445_c0_g1	2.02113	9.91321e-07	Unknown protein
TRINITY_DN9875_c0_g1	1.86067	1.06583e-06	Unknown protein
TRINITY_DN1132_c1_g1	2.11079	1.2979e-06	Unknown protein
TRINITY_DN1329_c0_g1	1.86734	1.2979e-06	NADH-ubiquinone oxidoreductase chain 5
TRINITY_DN887_c0_g1	1.93945	2.93104e-06	Unknown protein
TRINITY_DN1566_c0_g1	1.91698	3.38634e-06	RRM domain-containing protein
TRINITY_DN8258_c0_g1	1.92602	3.38634e-06	Flavonoid 3'-hydroxylase
TRINITY_DN8516_c1_g1	1.53577	3.5174e-06	Small nuclear ribonucleoprotein-associated protein B
TRINITY_DN36591_c2_g1	3.12222	4.41557e-06	transketolase
TRINITY_DN55865_c0_g1	2.07714	5.03384e-06	Unknown protein
TRINITY_DN61112_c1_g1	2.25624	5.03384e-06	Photosystem I P700 chlorophyll a apoprotein A2
TRINITY_DN53448_c0_g1	2.05454	6.17012e-06	Serine aminopeptidase S33 domain-containing protein
TRINITY_DN8150_c0_g1	1.972	6.17012e-06	Phosphate transporter 1
TRINITY_DN3221_c1_g1	1.86581	7.02676e-06	Unknown protein
TRINITY_DN15682_c0_g1	2.11304	7.11047e-06	Unknown protein
TRINITY_DN2_c0_g1	2.00301	1.29667e-05	ethylene-responsive transcription factor 3-like
TRINITY_DN7170_c1_g1	1.47908	1.50601e-05	C2 domain-containing protein
TRINITY_DN9965_c0_g1	1.77302	1.50601e-05	Unknown protein
TRINITY_DN2121_c0_g2	2.24324	1.6153e-05	Unknown protein
TRINITY_DN5880_c1_g3	2.48382	1.67055e-05	Late embryogenesis abundant protein LEA-2 subgroup domain-containing protein
TRINITY_DN5073_c0_g1	1.29796	1.97438e-05	DNA-(apurinic or apyrimidinic site) lyase
TRINITY_DN5644_c2_g1	1.43839	2.30441e-05	Unknown protein
TRINITY_DN4556_c0_g1	2.11309	2.80104e-05	Ribonucleoside-diphosphate reductase small chain
TRINITY_DN22085_c0_g1	1.31565	3.2221e-05	Unknown protein
TRINITY_DN6593_c4_g1	1.48492	3.66182e-05	60S ribosomal protein L8
TRINITY_DN15689_c0_g1	1.86239	3.93661e-05	Unknown protein
TRINITY_DN4155_c0_g2	1.50016	4.54255e-05	Unknown protein
TRINITY_DN10815_c0_g1	1.52331	4.69027e-05	Unknown protein
TRINITY_DN8544_c0_g2	1.65688	5.22619e-05	O-methyltransferase family protein
TRINITY_DN10131_c0_g1	1.80078	5.35369e-05	UEV domain-containing protein
TRINITY_DN9215_c0_g1	1.92529	5.58308e-05	Sieve element occlusion b
TRINITY_DN21_c0_g1	1.37144	5.65876e-05	peptide-methionine (S)-S-oxide reductase
TRINITY_DN15354_c1_g1	1.45333	7.85449e-05	HTH myb-type domain-containing protein
TRINITY_DN65355_c0_g1	1.61699	8.71899e-05	Unknown protein
TRINITY_DN12225_c0_g1	1.84945	9.13397e-05	carbonic anhydrase
TRINITY_DN60788_c0_g1	1.59493	9.13397e-05	Unknown protein
TRINITY_DN5243_c0_g1	1.56072	0.000108442	Unknown protein
TRINITY_DN13080_c0_g1	1.33016	0.000110865	Unknown protein
TRINITY_DN28294_c0_g1	2.38187	0.000116472	Unknown protein
TRINITY_DN15385_c0_g1	1.16463	0.000120056	Thioredoxin
TRINITY_DN10129_c0_g1	1.46541	0.000128957	Furry
TRINITY_DN1053_c3_g1	1.3722	0.00013009	Unknown protein
TRINITY_DN46832_c0_g1	1.61923	0.000155072	PRA1 family protein
TRINITY_DN23399_c1_g1	1.56615	0.000158523	Unknown protein
TRINITY_DN3122_c0_g1	1.508	0.000161728	Mitochondrial-processing peptidase subunit beta
TRINITY_DN35191_c0_g1	2.07116	0.000161728	Unknown protein
TRINITY_DN4635_c1_g1	3.22003	0.000161728	osmotin-like protein
TRINITY_DN58849_c0_g1	1.87465	0.000161728	Unknown protein
TRINITY_DN8919_c0_g1	1.50361	0.000183095	Protein SPIRAL1-like 2
TRINITY_DN11817_c0_g1	1.84193	0.000192521	ATP synthase subunit delta, chloroplastic
TRINITY_DN5050_c0_g1	1.14364	0.000216282	Unknown protein
TRINITY_DN6186_c0_g2	1.77373	0.000216282	Unknown protein
TRINITY_DN2968_c0_g2	0.94707	0.000233655	NADH dehydrogenase subunit 2
TRINITY_DN30270_c0_g1	2.15513	0.000233655	Unknown protein
TRINITY_DN8593_c0_g1	1.75062	0.000233655	geranylgeranyl diphosphate reductase
TRINITY_DN13626_c0_g1	1.11728	0.000243779	Unknown protein
TRINITY_DN6762_c2_g1	1.54373	0.000244198	Unknown protein
TRINITY_DN12010_c0_g1	1.67706	0.000266308	Signal recognition particle 43 kDa protein, chloroplastic
TRINITY_DN28416_c0_g2	1.46524	0.000291598	PMD domain-containing protein
TRINITY_DN495_c0_g1	1.1107	0.000350793	Unknown protein
TRINITY_DN41124_c0_g1	1.78469	0.000357256	DUF304 domain-containing protein
TRINITY_DN4988_c0_g2	1.53029	0.000357889	Unknown protein
TRINITY_DN8722_c1_g1	1.43136	0.00039281	Protein kinase domain-containing protein
TRINITY_DN54137_c1_g1	1.68183	0.000397591	H(+)-transporting two-sector ATPase
TRINITY_DN2257_c1_g1	1.56208	0.000397665	Unknown protein
TRINITY_DN28965_c0_g1	2.03952	0.000397665	F-box/kelch-repeat protein SKIP6
TRINITY_DN66268_c0_g1	2.36344	0.000397665	50S ribosomal protein L12, chloroplastic
TRINITY_DN2639_c1_g1	1.62675	0.000409203	Unknown protein
TRINITY_DN3932_c1_g1	2.07609	0.000409203	RING-type E3 ubiquitin transferase
TRINITY_DN6549_c1_g1	1.12832	0.000416797	Unknown protein
TRINITY_DN2985_c1_g1	2.46327	0.000419255	Unknown protein
TRINITY_DN1244_c1_g2	2.10649	0.000429474	DEAD-box ATP-dependent RNA helicase
TRINITY_DN2172_c0_g1	1.46213	0.000429817	PRLI-interacting factor A
TRINITY_DN52755_c0_g1	1.67069	0.000435304	C2 domain-containing protein
TRINITY_DN9401_c0_g1	1.24345	0.000435304	Chlorophyll a-b binding protein, chloroplastic
TRINITY_DN11143_c0_g1	1.47416	0.000439693	Protein ENHANCED DISEASE RESISTANCE 2-like
TRINITY_DN15529_c1_g2	1.75254	0.000439693	Plant viral-response family protein
TRINITY_DN11098_c0_g1	1.4759	0.000477427	Unknown protein
TRINITY_DN2216_c7_g1	1.2531	0.00049807	Unknown protein
TRINITY_DN4982_c0_g2	1.62397	0.000521421	3-ketoacyl-CoA thiolase 2, peroxisomal
TRINITY_DN6952_c2_g1	1.51558	0.000524926	Transmembrane protein
TRINITY_DN7235_c1_g1	1.33756	0.000524926	Unknown protein
TRINITY_DN12201_c1_g1	1.34472	0.000547193	Mitoferrin-like
TRINITY_DN14678_c0_g1	1.29337	0.000564094	Unknown protein
TRINITY_DN389_c0_g2	1.34061	0.000586088	Unknown protein
TRINITY_DN9229_c1_g2	1.31991	0.000653122	Lipoyl synthase, mitochondrial
TRINITY_DN6871_c0_g1	1.13355	0.000661277	Protein DETOXIFICATION
TRINITY_DN7833_c0_g1	1.41268	0.000719303	3-oxo-Delta(4,5)-steroid 5-beta-reductase
TRINITY_DN9745_c1_g1	1.19379	0.000719303	Lactoylglutathione lyase/glyoxalase I family protein
TRINITY_DN7779_c0_g1	1.27023	0.000751578	Unknown protein
TRINITY_DN10467_c0_g1	1.78896	0.000776394	Subtilisin-like protease
TRINITY_DN10978_c0_g1	2.34237	0.000779609	Sucrose transporter
TRINITY_DN21979_c0_g1	1.56087	0.000779609	Translation initiation factor IF-2, putative
TRINITY_DN6576_c0_g1	1.5045	0.000790078	GDP-L-fucose synthase
TRINITY_DN1158_c1_g1	2.70937	0.000825936	protein NRT1/ PTR FAMILY 3.1-like
TRINITY_DN4072_c0_g1	1.27053	0.000851905	Unknown protein
TRINITY_DN4142_c0_g1	1.56306	0.000851905	Peptidase M1 leukotriene A4 hydrolase/aminopeptidase C-terminal domain-containing protein
TRINITY_DN19049_c0_g1	1.71634	0.000927578	PLAT domain-containing protein
TRINITY_DN52631_c1_g1	1.97833	0.000927578	Unknown protein
TRINITY_DN14461_c1_g1	1.18506	0.00100415	Unknown protein
TRINITY_DN16957_c0_g1	1.29574	0.00100415	SWIB domain-containing protein
TRINITY_DN6914_c0_g2	1.37503	0.00101439	Unknown protein
TRINITY_DN31374_c0_g1	1.66412	0.00102498	Unknown protein
TRINITY_DN8861_c1_g1	1.19404	0.00102498	Cysteine proteinase
TRINITY_DN15766_c0_g1	1.42698	0.00102719	Unknown protein
TRINITY_DN10212_c0_g1	1.94959	0.00107796	Unknown protein
TRINITY_DN274_c2_g1	2.29895	0.00107877	Unknown protein
TRINITY_DN7820_c0_g1	1.35934	0.00113423	Unknown protein
TRINITY_DN38938_c0_g1	1.62066	0.00114691	Non-specific lipid-transfer protein
TRINITY_DN21576_c0_g1	1.43609	0.00116448	G-patch domain-containing protein
TRINITY_DN14488_c0_g1	2.28505	0.0012015	Unknown protein
TRINITY_DN5818_c0_g1	1.56517	0.00122312	Unknown protein
TRINITY_DN8509_c0_g1	1.21632	0.00122837	peptide-methionine (S)-S-oxide reductase
TRINITY_DN12958_c0_g1	1.86514	0.00125941	Unknown protein
TRINITY_DN1595_c0_g1	1.25057	0.00125941	homeobox-leucine zipper protein REVOLUTA
TRINITY_DN37265_c1_g1	2.60317	0.00125941	Unknown protein
TRINITY_DN11380_c0_g1	1.84246	0.00128102	Unknown protein
TRINITY_DN769_c8_g1	1.14799	0.00128102	Unknown protein
TRINITY_DN48366_c0_g1	1.28422	0.0013407	Magnesium-protoporphyrin IX methyltransferase C-terminal domain-containing protein
TRINITY_DN20843_c0_g1	1.83608	0.00138416	Unknown protein
TRINITY_DN16112_c0_g1	3.12197	0.00141171	Unknown protein
TRINITY_DN54137_c3_g1	1.65648	0.0014216	NADH-ubiquinone oxidoreductase chain 5
TRINITY_DN6972_c0_g1	2.15037	0.00143505	Tyrosinase copper-binding domain-containing protein
TRINITY_DN52631_c0_g1	1.39638	0.00144287	Polyubiquitin
TRINITY_DN810_c0_g1	1.45384	0.00144287	Unknown protein
TRINITY_DN4836_c0_g1	1.27728	0.00146731	thioredoxin-dependent peroxiredoxin
TRINITY_DN25445_c0_g1	1.93634	0.00150412	RING-type domain-containing protein
TRINITY_DN6258_c1_g1	1.33496	0.00154567	cysteine desulfurase
TRINITY_DN2415_c3_g1	0.991511	0.00154649	DPPIV_N domain-containing protein
TRINITY_DN3906_c3_g1	1.56373	0.00154649	GATA zinc finger protein
TRINITY_DN6223_c1_g1	0.934952	0.00154992	Unknown protein
TRINITY_DN27286_c0_g1	1.12169	0.00155003	Caspase-6 protein
TRINITY_DN36531_c0_g1	1.26819	0.00157466	Unknown protein
TRINITY_DN5904_c0_g2	1.84122	0.00157466	Unknown protein
TRINITY_DN9373_c0_g1	1.53248	0.00157466	Unknown protein
TRINITY_DN769_c15_g1	0.884694	0.00159378	Unknown protein
TRINITY_DN26170_c0_g1	1.51609	0.00164909	Unknown protein
TRINITY_DN37564_c0_g1	2.59339	0.00164909	Unknown protein
TRINITY_DN6586_c0_g1	1.3372	0.00164909	Protein kinase domain-containing protein
TRINITY_DN8574_c1_g1	1.1735	0.00170733	RING-type E3 ubiquitin transferase
TRINITY_DN12579_c0_g1	1.41668	0.0017205	Unknown protein
TRINITY_DN9339_c9_g1	1.44066	0.00187629	Unknown protein
TRINITY_DN15143_c1_g1	1.2809	0.00189334	Unknown protein
TRINITY_DN3320_c1_g1	1.61475	0.00191263	Thaumatin-like protein 1b
TRINITY_DN10496_c1_g1	1.38088	0.00192891	Anti-muellerian hormone type-2 receptor
TRINITY_DN4260_c0_g1	1.46348	0.00194447	Enoyl-CoA delta isomerase 3
TRINITY_DN4184_c0_g1	1.22739	0.00194677	Holliday junction ATP-dependent DNA helicase RuvB
TRINITY_DN12576_c0_g1	1.24024	0.00195594	Unknown protein
TRINITY_DN12855_c0_g1	1.25949	0.00195594	Unknown protein
TRINITY_DN7418_c1_g1	1.92477	0.00195594	Unknown protein
TRINITY_DN9305_c1_g1	2.1568	0.00195594	Unknown protein
TRINITY_DN26695_c0_g1	1.62228	0.00202522	Exostosin GT47 domain-containing protein
TRINITY_DN48217_c0_g1	1.49664	0.0020937	Unknown protein
TRINITY_DN52433_c0_g2	1.92321	0.0020937	Unknown protein
TRINITY_DN7909_c0_g1	1.27928	0.0020937	S5 DRBM domain-containing protein
TRINITY_DN10558_c1_g1	1.25656	0.0021965	Unknown protein
TRINITY_DN16295_c0_g1	1.76833	0.0021965	Unknown protein
TRINITY_DN212_c0_g1	1.38711	0.0021965	WD repeat-containing protein 26 homolog
TRINITY_DN11502_c0_g1	1.21636	0.00223436	Nuclear transcription factor Y subunit
TRINITY_DN22318_c0_g1	2.12484	0.00226285	Late embryogenesis abundant protein LEA-2 subgroup domain-containing protein
TRINITY_DN4611_c0_g1	1.05774	0.00226285	Unknown protein
TRINITY_DN14781_c0_g1	1.42746	0.00230149	Unknown protein
TRINITY_DN9745_c0_g1	1.26073	0.00241161	Phospho-2-dehydro-3-deoxyheptonate aldolase
TRINITY_DN8546_c0_g1	1.32605	0.00241213	apyrase
TRINITY_DN9895_c0_g1	1.31211	0.00272544	PH domain-containing protein
TRINITY_DN7423_c0_g2	1.59848	0.00273398	Kunitz-type protease inhibitor
TRINITY_DN13042_c0_g2	1.5904	0.00300752	Unknown protein
TRINITY_DN2741_c1_g1	1.7177	0.00300752	Unknown protein
TRINITY_DN8037_c0_g1	1.10543	0.00300752	Unknown protein
TRINITY_DN8680_c1_g1	1.05922	0.00300752	Unknown protein
TRINITY_DN6977_c1_g1	1.44447	0.00320654	DYW domain-containing protein
TRINITY_DN25520_c0_g1	1.67281	0.00324351	Unknown protein
TRINITY_DN4518_c0_g1	1.63635	0.00325497	Cupin 2 conserved barrel domain-containing protein
TRINITY_DN5963_c0_g1	1.22718	0.00325497	RING-type domain-containing protein
TRINITY_DN13973_c0_g1	1.69149	0.00334351	Unknown protein
TRINITY_DN3537_c0_g1	1.45708	0.003381	Protein LOW PSII ACCUMULATION 1, chloroplastic
TRINITY_DN6618_c0_g1	1.99297	0.003381	Unknown protein
TRINITY_DN35316_c0_g1	1.2102	0.00342345	AB hydrolase-1 domain-containing protein
TRINITY_DN3929_c0_g1	1.22945	0.00342345	Unknown protein
TRINITY_DN4614_c0_g1	1.23734	0.00345319	Unknown protein
TRINITY_DN51893_c3_g1	1.15875	0.00353535	NADH dehydrogenase subunit 5 C-terminal domain-containing protein
TRINITY_DN41661_c0_g1	1.42026	0.0035488	Fructose-bisphosphate aldolase
TRINITY_DN8928_c0_g1	1.02603	0.0035859	PSII 6.1 kDa protein
TRINITY_DN13107_c0_g1	1.86857	0.00365532	Bifunctional inhibitor/plant lipid transfer protein/seed storage helical domain-containing protein
TRINITY_DN7903_c0_g1	1.60491	0.00365989	Unknown protein
TRINITY_DN8177_c4_g2	0.841444	0.00366573	NADH-ubiquinone oxidoreductase chain 4
TRINITY_DN2005_c0_g1	1.22855	0.00372407	Phototropic-responsive NPH3 family protein
TRINITY_DN1911_c0_g2	0.769428	0.00375399	3'-5' exonuclease domain-containing protein
TRINITY_DN15214_c7_g1	1.52645	0.00386302	Unknown protein
TRINITY_DN48614_c0_g1	2.4994	0.00386302	Unknown protein
TRINITY_DN7682_c0_g1	0.935437	0.00386302	Thioredoxin F2, chloroplastic
TRINITY_DN5495_c0_g1	0.913511	0.00392833	AP2/ERF domain-containing protein
TRINITY_DN3718_c0_g1	1.43512	0.00392948	Unknown protein
TRINITY_DN7599_c0_g2	2.47959	0.00392948	Unknown protein
TRINITY_DN5034_c1_g1	1.00263	0.00403194	CHCH domain-containing protein
TRINITY_DN6865_c0_g1	1.33503	0.00403194	BTB/POZ and MATH domain-containing protein
TRINITY_DN1757_c0_g2	0.998904	0.00406694	Unknown protein
TRINITY_DN36379_c0_g1	1.50439	0.00420946	PMD domain-containing protein
TRINITY_DN6866_c0_g1	1.03785	0.00420946	DUF1421 domain-containing protein
TRINITY_DN12828_c0_g1	2.05638	0.00426419	Unknown protein
TRINITY_DN13180_c0_g1	0.860108	0.00426419	Flavin-containing monooxygenase
TRINITY_DN44645_c0_g1	1.57425	0.00426419	Unknown protein
TRINITY_DN5026_c0_g3	1.34888	0.00437963	Unknown protein
TRINITY_DN15784_c0_g1	1.52078	0.00445287	Plasma membrane intrinsic protein
TRINITY_DN11094_c0_g1	1.15511	0.00445741	Glyceraldehyde-3-phosphate dehydrogenase
TRINITY_DN12134_c0_g1	1.37226	0.00445741	HVA22-like protein
TRINITY_DN41961_c1_g1	1.84483	0.00445741	Unknown protein
TRINITY_DN8993_c0_g1	1.39697	0.00447289	Unknown protein
TRINITY_DN112350_c0_g1	1.01573	0.00489935	Helicase protein with RING/U-box domain
TRINITY_DN7611_c0_g1	1.17235	0.00491391	60S ribosomal protein L26
TRINITY_DN4041_c1_g1	1.00687	0.00513461	DELLA protein
TRINITY_DN67629_c0_g1	1.29681	0.0051493	60S ribosomal protein L10
TRINITY_DN1595_c2_g1	2.30579	0.00522339	Plant viral-response family protein
TRINITY_DN2216_c0_g1	1.67372	0.00522339	NAC domain-containing protein
TRINITY_DN2294_c1_g2	1.47189	0.00522339	Unknown protein
TRINITY_DN4181_c0_g3	1.60278	0.00522339	Unknown protein
TRINITY_DN59719_c0_g1	1.4394	0.00522339	Chlorophyll a-b binding protein, chloroplastic
TRINITY_DN1576_c0_g2	1.41111	0.0052741	40S ribosomal protein S26
TRINITY_DN17709_c1_g1	1.26931	0.00531991	Lung seven transmembrane receptor family protein
TRINITY_DN67660_c0_g1	1.91643	0.00531991	Pentatricopeptide repeat-containing protein At3g49240, mitochondrial
TRINITY_DN9160_c1_g1	1.16432	0.00543438	RmlD-like substrate binding domain-containing protein
TRINITY_DN12859_c1_g1	0.945502	0.00544635	Unknown protein
TRINITY_DN9092_c0_g1	1.10662	0.00561706	4-coumarate--CoA ligase
TRINITY_DN8862_c0_g1	1.6791	0.00582282	Unknown protein
TRINITY_DN10750_c0_g1	0.833299	0.00584271	Unknown protein
TRINITY_DN3369_c0_g1	1.63132	0.00585643	2-carboxy-D-arabinitol-1-phosphatase
TRINITY_DN52433_c0_g1	1.77636	0.00591194	Unknown protein
TRINITY_DN6459_c0_g1	1.46516	0.0060175	AT-hook motif nuclear-localized protein
TRINITY_DN46914_c0_g1	2.13958	0.0060312	Unknown protein
TRINITY_DN9782_c0_g1	1.45803	0.0060312	NADH:ubiquinone oxidoreductase-like 20kDa subunit domain-containing protein
TRINITY_DN19404_c0_g1	1.85835	0.00624882	SKP1-interacting partner 15
TRINITY_DN325_c0_g1	1.57335	0.00624882	Unknown protein
TRINITY_DN8171_c0_g1	1.26281	0.00624882	TPX2_importin domain-containing protein
TRINITY_DN70829_c0_g1	1.18399	0.00628654	Unknown protein
TRINITY_DN71513_c0_g1	1.43465	0.00634823	Unknown protein
TRINITY_DN6059_c0_g1	0.998406	0.00666581	DAG protein, chloroplastic
TRINITY_DN7217_c0_g1	1.22428	0.00666581	Smr domain-containing protein
TRINITY_DN6716_c1_g1	1.1397	0.00680818	DEAD-box ATP-dependent RNA helicase 48
TRINITY_DN11281_c0_g1	1.33799	0.00715071	Unknown protein
TRINITY_DN15448_c0_g1	0.973454	0.00715071	Plastid lipid-associated protein 3, chloroplastic
TRINITY_DN6223_c1_g2	1.44094	0.00722633	DNA-directed RNA polymerase, phage-type
TRINITY_DN1504_c1_g1	1.03144	0.0072609	START domain-containing protein
TRINITY_DN14969_c0_g1	1.27019	0.00731548	Protein YIP
TRINITY_DN5168_c0_g2	1.20097	0.00750461	Unknown protein
TRINITY_DN9036_c0_g1	1.2308	0.00752384	Unknown protein
TRINITY_DN736_c0_g1	0.911258	0.00776508	Unknown protein
TRINITY_DN1633_c2_g1	1.28336	0.00789962	Unknown protein
TRINITY_DN3487_c1_g1	1.39141	0.00789962	Sieve element occlusion b
TRINITY_DN2876_c1_g1	1.21222	0.00797301	Unknown protein
TRINITY_DN6533_c5_g1	1.59907	0.00797301	Unknown protein
TRINITY_DN2557_c0_g1	0.908789	0.0081644	IAA-amino acid hydrolase ILR1-like 6
TRINITY_DN9847_c1_g2	2.05264	0.0081644	Unknown protein
TRINITY_DN58113_c1_g1	1.92705	0.00819652	C2H2-type domain-containing protein
TRINITY_DN6121_c1_g1	1.3261	0.00819652	F-box domain-containing protein
TRINITY_DN1408_c4_g3	1.06043	0.00832394	NADH-ubiquinone oxidoreductase chain 5
TRINITY_DN17600_c0_g1	2.1732	0.00856294	Cyclin N-terminal domain-containing protein
TRINITY_DN2708_c0_g1	0.835092	0.00856294	F-box protein At5g46170
TRINITY_DN15956_c1_g1	1.09789	0.00888976	Unknown protein
TRINITY_DN213_c2_g1	1.0726	0.00888976	RING-type domain-containing protein
TRINITY_DN28923_c4_g1	1.74689	0.00894585	Ribulose bisphosphate carboxylase small subunit, chloroplastic
TRINITY_DN15597_c0_g1	0.965022	0.00935479	Unknown protein
TRINITY_DN7568_c1_g1	1.84041	0.00940932	Chlorophyll a-b binding protein, chloroplastic
TRINITY_DN4492_c0_g2	2.07679	0.00944717	RING-type domain-containing protein
TRINITY_DN2232_c0_g2	1.42626	0.0095668	Unknown protein
TRINITY_DN4066_c0_g1	1.12179	0.0095765	NAD-dependent epimerase/dehydratase domain-containing protein
TRINITY_DN3803_c0_g1	1.14513	0.00965089	cytochrome C biogenesis 452
TRINITY_DN8803_c0_g1	1.08158	0.00970229	RRM domain-containing protein
TRINITY_DN1911_c1_g1	1.04891	0.00986716	Unknown protein
TRINITY_DN8259_c1_g1	0.771144	0.0099032	DUF4005 domain-containing protein
TRINITY_DN14919_c0_g1	1.40946	0.0100965	Bifunctional inhibitor/plant lipid transfer protein/seed storage helical domain-containing protein
TRINITY_DN280_c0_g1	0.909003	0.0100965	Protein TIC 100
TRINITY_DN3173_c0_g1	0.86788	0.0100965	FRIGIDA-like protein
TRINITY_DN8032_c0_g1	0.812216	0.0100965	Unknown protein
TRINITY_DN13513_c0_g1	1.64629	0.0101525	Unknown protein
TRINITY_DN15227_c0_g1	1.25963	0.0101782	Unknown protein
TRINITY_DN9692_c0_g1	1.07324	0.0102926	Unknown protein
TRINITY_DN11324_c0_g1	1.20342	0.0109858	RING-type E3 ubiquitin transferase
TRINITY_DN10831_c1_g1	1.34861	0.0110324	PMD domain-containing protein
TRINITY_DN16808_c0_g2	1.1824	0.0110845	Unknown protein
TRINITY_DN200_c1_g1	1.24339	0.0110845	Unknown protein
TRINITY_DN3945_c1_g1	0.864016	0.0110845	Pectin lyase-like superfamily protein
TRINITY_DN6693_c0_g1	1.17163	0.0110845	Ricin B, lectin domain containing protein
TRINITY_DN9705_c0_g1	1.25932	0.0110845	Dicarboxylate transporter 1, chloroplastic
TRINITY_DN7558_c0_g1	1.09192	0.0110971	4-coumarate--CoA ligase
TRINITY_DN25475_c0_g1	1.73227	0.0111432	Unknown protein
TRINITY_DN206_c2_g1	1.95537	0.0112994	DUF4228 domain-containing protein
TRINITY_DN35971_c0_g1	1.84753	0.0116416	Inactive leucine-rich repeat receptor-like protein kinase IMK2
TRINITY_DN9706_c0_g1	1.94675	0.0116715	Unknown protein
TRINITY_DN725_c2_g1	1.25424	0.0117623	Unknown protein
TRINITY_DN17347_c0_g1	2.16914	0.0118176	AP2/ERF domain-containing transcription factor, putative
TRINITY_DN2231_c0_g1	0.942358	0.0120956	Unknown protein
TRINITY_DN14559_c0_g1	1.62584	0.0121616	VQ domain-containing protein
TRINITY_DN2118_c2_g1	1.28428	0.0121616	Embryo sac development arrest 6
TRINITY_DN10508_c1_g1	0.777066	0.0122114	Unknown protein
TRINITY_DN29448_c1_g1	1.65489	0.0123602	Carbohydrate kinase PfkB domain-containing protein
TRINITY_DN7086_c1_g1	1.10572	0.0124322	RING-type E3 ubiquitin transferase
TRINITY_DN6056_c0_g1	0.959746	0.0126847	50S ribosomal protein L31
TRINITY_DN1102_c1_g1	1.01497	0.0128164	Unknown protein
TRINITY_DN3489_c0_g1	1.17366	0.0128164	Unknown protein
TRINITY_DN64051_c0_g1	0.924954	0.0128974	Unknown protein
TRINITY_DN9603_c0_g2	1.88241	0.012992	Senescence-associated protein
TRINITY_DN11864_c0_g1	1.37037	0.0131894	Unknown protein
TRINITY_DN1713_c3_g1	1.45767	0.0133814	Unknown protein
TRINITY_DN58207_c1_g1	1.97874	0.0133814	Chlorophyll a-b binding protein, chloroplastic
TRINITY_DN13903_c0_g1	1.66778	0.0134039	Auxin responsive SAUR protein
TRINITY_DN34435_c0_g1	1.22345	0.0139393	50S ribosomal protein L18
TRINITY_DN45418_c0_g1	1.0798	0.0139393	Ubiquitin-conjugating enzyme E2
TRINITY_DN5244_c0_g1	1.06641	0.0139393	Unknown protein
TRINITY_DN64713_c1_g1	2.12197	0.0140508	Unknown protein
TRINITY_DN11040_c0_g1	3.06248	0.0144057	SMP domain-containing protein
TRINITY_DN21446_c0_g1	2.96614	0.0144409	Unknown protein
TRINITY_DN12905_c0_g1	1.78322	0.0146653	Unknown protein
TRINITY_DN15956_c0_g1	1.01133	0.0148611	Polyubiquitin
TRINITY_DN1203_c2_g1	1.15257	0.0150693	Tonb-dependent heme receptor a
TRINITY_DN1576_c4_g1	1.20461	0.0151934	Unknown protein
TRINITY_DN10436_c0_g1	1.2613	0.0152265	Polyadenylate-binding protein
TRINITY_DN9031_c0_g1	1.70282	0.0153053	Unknown protein
TRINITY_DN65098_c0_g1	1.23449	0.0153388	Unknown protein
TRINITY_DN9202_c0_g1	1.40669	0.0153973	RanBP2-type domain-containing protein
TRINITY_DN11605_c0_g2	1.22827	0.0155194	Unknown protein
TRINITY_DN4205_c0_g1	1.15942	0.0155194	Unknown protein
TRINITY_DN1690_c1_g1	0.922608	0.0161002	Protein BZR1 homolog
TRINITY_DN7639_c0_g1	1.22885	0.0162839	peptidylprolyl isomerase
TRINITY_DN114_c0_g2	1.00246	0.0163315	Unknown protein
TRINITY_DN3372_c0_g1	2.06177	0.0167678	Unknown protein
TRINITY_DN5990_c0_g1	0.842707	0.0169467	Mitochondrial carrier protein
TRINITY_DN22159_c0_g1	1.13954	0.0169469	Chlorophyll a-b binding protein, chloroplastic
TRINITY_DN2499_c0_g2	1.15068	0.017362	Chlorophyll a-b binding protein, chloroplastic
TRINITY_DN60092_c0_g1	1.14876	0.0174726	Unknown protein
TRINITY_DN841_c0_g1	1.35461	0.0174726	Unknown protein
TRINITY_DN23934_c0_g1	1.33138	0.0174991	prenylated RAB acceptor 1.F1
TRINITY_DN5287_c0_g1	0.802986	0.0174996	Unknown protein
TRINITY_DN1794_c1_g1	1.29766	0.0178573	Protein disulfide-isomerase SCO2
TRINITY_DN668_c2_g1	0.819068	0.0178614	Unknown protein
TRINITY_DN1877_c0_g1	1.09428	0.0178773	PRA1 family protein
TRINITY_DN2302_c1_g2	1.29469	0.0179178	Unknown protein
TRINITY_DN12266_c0_g1	0.947444	0.0179623	RRM domain-containing protein
TRINITY_DN35776_c1_g1	1.7013	0.0179623	Unknown protein
TRINITY_DN3086_c0_g1	1.10219	0.0180208	Fe2OG dioxygenase domain-containing protein
TRINITY_DN35549_c0_g1	1.5518	0.0180208	Unknown protein
TRINITY_DN55578_c0_g1	1.08267	0.0180208	protein-lysine methyltransferase METTL21E-like
TRINITY_DN600_c0_g1	0.824962	0.018229	Unknown protein
TRINITY_DN156_c1_g1	0.894027	0.0182596	Unknown protein
TRINITY_DN32069_c0_g1	1.35883	0.0185851	DUF4005 domain-containing protein
TRINITY_DN5602_c0_g1	1.12822	0.0187976	Unknown protein
TRINITY_DN2300_c1_g1	1.07023	0.0190243	Unknown protein
TRINITY_DN46474_c0_g1	1.46225	0.0191425	CobW domain-containing protein
TRINITY_DN6541_c2_g1	1.6521	0.0194918	Unknown protein
TRINITY_DN5260_c0_g1	1.00497	0.0196679	transmembrane protein
TRINITY_DN4540_c0_g1	1.03048	0.0197412	Unknown protein
TRINITY_DN7010_c1_g1	1.13596	0.0203031	Unknown protein
TRINITY_DN53119_c0_g1	1.11852	0.0206997	Unknown protein
TRINITY_DN2080_c0_g1	0.953785	0.0209229	Unknown protein
TRINITY_DN21321_c1_g1	1.68993	0.0209229	Chlorophyll a-b binding protein, chloroplastic
TRINITY_DN5790_c1_g1	3.00354	0.0209229	Endoglucanase
TRINITY_DN11844_c1_g1	0.883344	0.0209429	RNA-binding family protein
TRINITY_DN5518_c0_g1	1.06229	0.0209429	Unknown protein
TRINITY_DN1092_c0_g1	0.918664	0.0213262	Armadillo repeat only 4
TRINITY_DN10134_c0_g1	1.01383	0.0213837	Cytochrome b5 heme-binding domain-containing protein
TRINITY_DN4349_c0_g1	1.52897	0.0213837	Peptidase metallopeptidase domain-containing protein
TRINITY_DN10259_c0_g1	1.39833	0.0214313	Chlorophyll a-b binding protein, chloroplastic
TRINITY_DN21570_c0_g1	1.36808	0.0214313	Unknown protein
TRINITY_DN5803_c0_g1	1.22034	0.0214313	multiple organellar RNA editing factor 2, chloroplastic-like
TRINITY_DN68574_c0_g1	1.48156	0.0215565	Cyclic nucleotide-binding domain-containing protein
TRINITY_DN5070_c0_g1	1.86163	0.0221433	Unknown protein
TRINITY_DN3716_c4_g1	1.22158	0.0222648	Unknown protein
TRINITY_DN34066_c0_g1	1.43155	0.0225167	Phosphoribulokinase
TRINITY_DN4254_c0_g1	1.28384	0.0225167	Unknown protein
TRINITY_DN12504_c0_g1	1.04177	0.0225585	60S ribosomal protein L6
TRINITY_DN18803_c2_g3	1.23391	0.0226059	Unknown protein
TRINITY_DN3369_c2_g3	1.43622	0.0226059	Cytochrome P450
TRINITY_DN49338_c0_g1	3.39465	0.0226059	Unknown protein
TRINITY_DN9868_c1_g1	1.43645	0.0226059	Unknown protein
TRINITY_DN17047_c0_g1	0.962574	0.023626	Unknown protein
TRINITY_DN1980_c1_g3	1.38135	0.0236938	F-box domain-containing protein
TRINITY_DN2327_c1_g1	1.06061	0.0241193	Unknown protein
TRINITY_DN30665_c0_g1	2.05943	0.0241919	Oligopeptide transporter 4
TRINITY_DN4023_c1_g1	0.971692	0.0241919	Unknown protein
TRINITY_DN23184_c0_g1	0.895951	0.0243562	30S ribosomal protein S13, chloroplastic
TRINITY_DN8804_c0_g1	1.46371	0.0244411	FAD-binding FR-type domain-containing protein
TRINITY_DN42982_c0_g1	1.01493	0.024456	Unknown protein
TRINITY_DN42617_c0_g1	1.10818	0.0250794	Unknown protein
TRINITY_DN7987_c0_g1	0.733107	0.0250794	Unknown protein
TRINITY_DN1333_c0_g1	1.62203	0.0252858	Thioredoxin domain-containing protein
TRINITY_DN16240_c0_g1	0.869765	0.025331	Glyoxylate/hydroxypyruvate reductase HPR3
TRINITY_DN6759_c0_g2	1.49737	0.0255821	Unknown protein
TRINITY_DN14272_c0_g2	1.12902	0.0260404	Unknown protein
TRINITY_DN61597_c0_g1	1.12882	0.0261727	Adenine nucleotide alpha hydrolases-like superfamily protein
TRINITY_DN10311_c0_g4	0.770683	0.0262221	Unknown protein
TRINITY_DN30443_c0_g1	1.34744	0.0262221	Protein kinase domain-containing protein
TRINITY_DN9304_c0_g1	0.777195	0.0262221	Thiamine thiazole synthase, chloroplastic
TRINITY_DN20205_c0_g1	1.25237	0.0264378	Unknown protein
TRINITY_DN2159_c0_g2	1.44285	0.0265114	Unknown protein
TRINITY_DN4040_c1_g1	0.801887	0.0266274	H(+)-transporting two-sector ATPase
TRINITY_DN4136_c2_g1	0.820835	0.0266274	Unknown protein
TRINITY_DN74319_c0_g1	0.968133	0.0270616	Unknown protein
TRINITY_DN1386_c2_g1	1.07917	0.0275447	JmjC domain-containing protein
TRINITY_DN421_c3_g1	1.49285	0.0276552	Cyclase family protein
TRINITY_DN10174_c0_g1	1.33692	0.027821	ALOG domain-containing protein
TRINITY_DN13974_c0_g1	1.53579	0.027821	Unknown protein
TRINITY_DN2071_c20_g1	1.30092	0.027821	PMD domain-containing protein
TRINITY_DN6198_c1_g1	1.14392	0.027821	T-complex protein 1 subunit delta
TRINITY_DN7690_c0_g1	1.16216	0.027821	Diacylglycerol O-acyltransferase
TRINITY_DN9884_c0_g1	1.7314	0.027821	Unknown protein
TRINITY_DN4034_c0_g1	1.17477	0.0284002	zinc-finger homeodomain protein 9
TRINITY_DN5343_c0_g1	0.994184	0.0284002	Unknown protein
TRINITY_DN5760_c2_g1	0.944706	0.0284002	Unknown protein
TRINITY_DN1132_c0_g2	1.3161	0.0284316	CDC73_C domain-containing protein
TRINITY_DN165_c1_g1	0.900807	0.0287888	Unknown protein
TRINITY_DN9372_c0_g1	1.06981	0.0289042	Unknown protein
TRINITY_DN1573_c1_g1	0.86765	0.0289092	50S ribosomal protein L13
TRINITY_DN10457_c1_g1	1.87855	0.0289564	Unknown protein
TRINITY_DN2651_c0_g1	1.13809	0.0290449	Unknown protein
TRINITY_DN30458_c0_g1	2.21952	0.0293904	Unknown protein
TRINITY_DN700_c3_g1	1.15296	0.0293904	ZF-HD dimerization-type domain-containing protein
TRINITY_DN8393_c0_g1	1.06341	0.0297209	Unknown protein
TRINITY_DN3895_c2_g1	0.968771	0.0298346	Photosystem I P700 chlorophyll a apoprotein A1
TRINITY_DN12736_c0_g1	0.717036	0.0301984	Pyruvate dehydrogenase E1 component subunit alpha
TRINITY_DN6994_c0_g1	0.999172	0.0302495	Unknown protein
TRINITY_DN10291_c2_g1	1.0799	0.031085	Cysteine protease, putative
TRINITY_DN10598_c0_g1	1.07936	0.0311778	Unknown protein
TRINITY_DN4210_c0_g1	0.946257	0.0312218	Unknown protein
TRINITY_DN170_c0_g1	0.760951	0.0313013	Cytochrome b6-f complex subunit 4
TRINITY_DN6067_c0_g1	1.07728	0.0313013	RING/U-box superfamily protein
TRINITY_DN13027_c0_g1	1.67229	0.0313155	Unknown protein
TRINITY_DN13475_c0_g2	1.46667	0.0313155	Unknown protein
TRINITY_DN1371_c1_g2	1.3345	0.0313155	Nuclear pore complex protein NUP1-like
TRINITY_DN2057_c0_g1	1.14498	0.0313155	Protein argonaute 2-like
TRINITY_DN5922_c0_g1	0.928474	0.0316531	Rieske domain-containing protein
TRINITY_DN15845_c0_g2	1.04402	0.0319354	Unknown protein
TRINITY_DN4064_c2_g1	1.32584	0.0319513	Epimerase domain-containing protein
TRINITY_DN11752_c0_g1	1.08355	0.0319572	Unknown protein
TRINITY_DN45813_c0_g1	1.1621	0.0319572	Unknown protein
TRINITY_DN5216_c0_g1	1.1802	0.0319572	Unknown protein
TRINITY_DN3057_c1_g1	0.965268	0.0319982	Phospholipase A1
TRINITY_DN1157_c0_g1	1.18944	0.0320246	Heat shock 70 kDa protein
TRINITY_DN1231_c0_g1	1.00425	0.0320394	Unknown protein
TRINITY_DN4403_c0_g1	1.64212	0.0320836	Unknown protein
TRINITY_DN17627_c0_g1	1.52406	0.0332204	Unknown protein
TRINITY_DN4627_c0_g3	0.852085	0.0332204	NADH-ubiquinone oxidoreductase 21kDa subunit N-terminal domain-containing protein
TRINITY_DN8016_c0_g1	1.44791	0.0333078	Unknown protein
TRINITY_DN995_c0_g1	1.83546	0.03347	Unknown protein
TRINITY_DN7463_c0_g1	0.9757	0.0335702	Unknown protein
TRINITY_DN1989_c0_g1	1.02099	0.033671	HTH La-type RNA-binding domain-containing protein
TRINITY_DN32097_c0_g1	0.973047	0.033671	Endoplasmic reticulum transmembrane protein
TRINITY_DN68957_c1_g1	0.990973	0.0341344	Elongation factor 1-alpha
TRINITY_DN4892_c1_g1	1.60508	0.0343809	Phospho-2-dehydro-3-deoxyheptonate aldolase
TRINITY_DN7765_c0_g1	0.718847	0.0348674	Polyadenylate-binding protein
TRINITY_DN33143_c1_g1	1.10821	0.0350539	Unknown protein
TRINITY_DN7015_c1_g1	0.895546	0.0350539	Cytochrome c oxidase copper chaperone
TRINITY_DN8255_c0_g1	1.35466	0.0350539	Cyanobacterial aminoacyl-tRNA synthetase CAAD domain-containing protein
TRINITY_DN1979_c2_g1	0.697381	0.0352716	Serine/arginine-rich splicing factor SC35
TRINITY_DN1408_c2_g1	0.969709	0.0353208	Maturase-related protein
TRINITY_DN7555_c0_g1	0.86847	0.0355847	glycine--tRNA ligase
TRINITY_DN2172_c1_g1	1.51033	0.035947	Mediator-associated protein 1
TRINITY_DN12005_c0_g1	0.771338	0.0359646	Unknown protein
TRINITY_DN1203_c0_g1	1.34728	0.0359646	Unknown protein
TRINITY_DN12154_c0_g1	1.97626	0.0359646	Unknown protein
TRINITY_DN3734_c0_g1	0.950072	0.0359646	BZIP domain-containing protein
TRINITY_DN769_c1_g1	0.770433	0.0359646	Protein kinase domain-containing protein
TRINITY_DN33724_c0_g1	1.27927	0.0360505	Cytochrome P450
TRINITY_DN11866_c0_g1	1.38437	0.0361481	Protein SIEVE ELEMENT OCCLUSION B-like
TRINITY_DN14917_c0_g1	1.58479	0.0361481	Importin N-terminal domain-containing protein
TRINITY_DN1940_c6_g1	1.04747	0.0361481	Unknown protein
TRINITY_DN39122_c0_g1	1.02494	0.0361481	Succinate dehydrogenase [ubiquinone] iron-sulfur subunit, mitochondrial
TRINITY_DN5059_c0_g1	0.91131	0.0361481	Unknown protein
TRINITY_DN4411_c0_g2	1.13322	0.0366258	Cytochrome P450
TRINITY_DN7690_c2_g1	0.948526	0.0366258	Transposon Tf2-1 polyprotein
TRINITY_DN1726_c1_g1	0.692856	0.0369266	Unknown protein
TRINITY_DN25355_c0_g1	0.775067	0.0369266	Tubulin beta chain
TRINITY_DN44774_c0_g1	1.52945	0.0369266	NAD(P)H-quinone oxidoreductase chain 4, chloroplastic
TRINITY_DN6110_c0_g2	2.98465	0.0369266	RNAase
TRINITY_DN13354_c0_g1	1.19044	0.0370657	Unknown protein
TRINITY_DN2741_c0_g2	1.36057	0.0370657	DNA-damage-repair/toleration protein DRT111, chloroplastic
TRINITY_DN2932_c0_g1	0.852788	0.0370657	Protein SPIRAL1
TRINITY_DN6495_c0_g1	1.23634	0.0370657	Glutamyl-tRNA (Gln) amidotransferase subunit A
TRINITY_DN8183_c1_g1	0.792992	0.0370657	Unknown protein
TRINITY_DN82_c2_g3	1.44734	0.0372322	Unknown protein
TRINITY_DN13170_c0_g1	0.976879	0.0373432	Unknown protein
TRINITY_DN1471_c1_g4	1.84489	0.0377537	Unknown protein
TRINITY_DN36683_c1_g1	1.36119	0.0377537	Unknown protein
TRINITY_DN6333_c0_g1	1.07721	0.0377787	lon protease 2-like
TRINITY_DN7898_c0_g1	1.05854	0.0377787	Unknown protein
TRINITY_DN3607_c4_g1	1.03743	0.0380228	Hexosyltransferase
TRINITY_DN2257_c0_g1	1.13372	0.038281	Unknown protein
TRINITY_DN15115_c0_g1	1.27039	0.0382946	Protein NUCLEAR FUSION DEFECTIVE 6, mitochondrial
TRINITY_DN8607_c0_g2	0.828384	0.0382946	FRIGIDA-like protein
TRINITY_DN8278_c0_g1	0.918011	0.0383536	NAD(P)H dehydrogenase (quinone)
TRINITY_DN1660_c0_g1	0.798966	0.0384098	Protein PAF1 homolog
TRINITY_DN10163_c1_g1	1.03467	0.038571	N-acetyltransferase domain-containing protein
TRINITY_DN13893_c0_g2	1.40225	0.038571	CBL-interacting serine/threonine-protein kinase 4
TRINITY_DN15323_c0_g2	1.35436	0.038571	Protein kinase domain-containing protein
TRINITY_DN66096_c1_g1	1.32907	0.038571	Unknown protein
TRINITY_DN7847_c0_g1	1.10006	0.038571	Prephenate/arogenate dehydrogenase domain-containing protein
TRINITY_DN9979_c0_g1	0.95727	0.038571	Unknown protein
TRINITY_DN2597_c6_g1	1.13047	0.0386574	Glycoside hydrolase family 3 N-terminal domain-containing protein
TRINITY_DN474_c1_g1	1.03016	0.0386619	50S ribosomal protein L10, chloroplastic
TRINITY_DN5760_c1_g1	0.916216	0.0390985	RING-type E3 ubiquitin transferase
TRINITY_DN4761_c2_g1	0.934103	0.0394144	Unknown protein
TRINITY_DN10778_c0_g1	0.756822	0.0396705	Unknown protein
TRINITY_DN3747_c0_g1	0.920983	0.0398728	Fatty acid desaturase
TRINITY_DN20426_c0_g4	0.963388	0.0413028	LOW protein: cytochrome C biogenesis ccmF-like protein
TRINITY_DN59_c0_g3	0.83263	0.0414158	Pentatricopeptide repeat (PPR) superfamily protein
TRINITY_DN11728_c1_g1	1.27918	0.0416938	Unknown protein
TRINITY_DN15225_c1_g1	0.780523	0.0416938	Unknown protein
TRINITY_DN2735_c0_g1	1.52922	0.0416938	CASP-like protein
TRINITY_DN47049_c1_g1	1.34649	0.0416938	Unknown protein
TRINITY_DN2286_c0_g1	0.937544	0.0418986	galactinol--sucrose galactosyltransferase
TRINITY_DN276_c3_g1	0.913618	0.0420038	Unknown protein
TRINITY_DN54074_c0_g1	1.15874	0.0421646	Thioredoxin reductase
TRINITY_DN8319_c0_g1	1.01051	0.0421646	early endosome antigen
TRINITY_DN11601_c0_g1	1.57739	0.0423383	Unknown protein
TRINITY_DN13820_c0_g1	1.07586	0.0424597	Unknown protein
TRINITY_DN5943_c1_g1	1.20096	0.0427627	Unknown protein
TRINITY_DN30352_c0_g1	0.830933	0.0429027	Unknown protein
TRINITY_DN1693_c2_g1	0.924848	0.0429724	NADH-quinone oxidoreductase subunit D domain-containing protein
TRINITY_DN12302_c0_g1	1.29474	0.0436203	PLASMODESMATA CALLOSE-BINDING PROTEIN 3-like
TRINITY_DN4491_c0_g1	0.952191	0.0436203	Glycosyl transferase CAP10 domain-containing protein
TRINITY_DN3280_c0_g1	1.33767	0.0438288	photosynthetic NDH subunit of subcomplex B 1, chloroplastic
TRINITY_DN5578_c1_g1	1.17225	0.0438288	TCP domain-containing protein
TRINITY_DN1023_c0_g1	0.679174	0.0447408	Unknown protein
TRINITY_DN10258_c0_g1	1.16513	0.0447953	C2 domain-containing protein
TRINITY_DN11426_c0_g1	1.30473	0.0447953	Potassium channel tetramerisation-type BTB domain-containing protein
TRINITY_DN5288_c2_g1	1.15996	0.0447953	AA_permease domain-containing protein
TRINITY_DN385_c0_g1	1.229	0.0452851	Unknown protein
TRINITY_DN10804_c0_g1	0.945414	0.0453372	GH16 domain-containing protein
TRINITY_DN10189_c0_g1	0.904743	0.0459304	Unknown protein
TRINITY_DN10502_c0_g2	1.04613	0.0459304	Unknown protein
TRINITY_DN1390_c0_g1	0.789309	0.0459304	Arf-GAP domain-containing protein
TRINITY_DN14571_c0_g1	0.80044	0.0459304	N-acyl-aliphatic-L-amino acid amidohydrolase
TRINITY_DN16008_c0_g1	1.18131	0.0459304	Unknown protein
TRINITY_DN71303_c0_g1	1.64205	0.0463932	Unknown protein
TRINITY_DN2021_c8_g1	1.28382	0.047155	Protein kinase domain-containing protein
TRINITY_DN8631_c0_g1	1.41928	0.0472268	VQ motif-containing protein 22
TRINITY_DN18456_c0_g2	2.14703	0.0473637	Unknown protein
TRINITY_DN10338_c0_g1	1.07058	0.0474143	Eukaryotic translation initiation factor-related, putative isoform 3
TRINITY_DN8870_c1_g1	1.60996	0.0474143	Unknown protein
TRINITY_DN10943_c0_g1	1.34901	0.0475155	RING-type domain-containing protein
TRINITY_DN2373_c0_g1	0.669828	0.0475155	AB hydrolase-1 domain-containing protein
TRINITY_DN1063_c0_g1	1.73522	0.0487337	GH10 domain-containing protein
TRINITY_DN2177_c0_g1	0.793255	0.0490226	Unknown protein
TRINITY_DN12244_c1_g1	1.3492	0.049084	Ribosomal protein L11
TRINITY_DN9339_c0_g2	0.881191	0.0493599	Thiamine thiazole synthase, chloroplastic
TRINITY_DN4238_c3_g1	1.45825	0.0495431	Unknown protein
TRINITY_DN466_c1_g1	0.880368	0.0498813	ATP synthase subunit delta
TRINITY_DN5386_c0_g1	0.60239	0.0499094	Oligouridylate-binding protein 1C
TRINITY_DN8326_c0_g1	2.74903	0.0499094	Unknown protein
TRINITY_DN1085_c0_g1	0.750606	0.0499805	Pentatricopeptide repeat (PPR) superfamily protein
TRINITY_DN16467_c0_g1	0.941583	0.0499805	Unknown protein
TRINITY_DN36856_c0_g1	1.26895	0.0499805	Pre-mRNA-splicing factor SLU7

[truncated: 1 more sheets: B60_down]
