# Supplementary material for: Transcriptomic analysis of early stages of ‘Candidatus Liberibacter asiaticus’ infection in susceptible and resistant species after inoculation by Diaphorina citri feeding on young shoots
Source: Front Plant Sci. 2025 Feb 20;16:1502953. doi: 10.3389/fpls.2025.1502953 (PMC11882604; doi:10.3389/fpls.2025.1502953)
Supplement: Supplementary file 2 [file DataSheet2.zip › Supplemental Table 12.xlsx]

## Sheet: ReviGO_orthologous_BmorethanC
TermID	Name	LogSize	Frequency	Uniqueness	Dispensability
GO:0009987	cellular process	7.37637	79.1252	1	0
GO:0008152	metabolic process	7.29334	65.3565	1	0
GO:0071704	organic substance metabolic process	7.24837	58.927	0.804295	0.257618
GO:0044238	primary metabolic process	7.21096	54.0631	0.811752	0.22261
GO:0044237	cellular metabolic process	7.17024	49.2253	0.818802	0.206735
GO:0006807	nitrogen compound metabolic process	7.16681	48.8376	0.820051	0.148745
GO:0043170	macromolecule metabolic process	7.0618	38.3486	0.81208	0.19244
GO:0034641	cellular nitrogen compound metabolic process	6.95787	30.187	0.776812	0.284576
GO:0009058	biosynthetic process	6.92889	28.2384	0.855196	0.0572029
GO:1901360	organic cyclic compound metabolic process	6.91386	27.2773	0.833708	0.11495
GO:1901576	organic substance biosynthetic process	6.91065	27.0768	0.74093	0.166735
GO:0006725	cellular aromatic compound metabolic process	6.89983	26.4103	0.787002	0.270239
GO:0046483	heterocycle metabolic process	6.8996	26.3963	0.787037	0.137907
GO:0044249	cellular biosynthetic process	6.86525	24.3892	0.708708	0.667826
GO:0006139	nucleobase-containing compound metabolic process	6.85165	23.6369	0.719749	0.632677
GO:0090304	nucleic acid metabolic process	6.75855	19.0762	0.704334	0.397353
GO:0051179	localization	6.75203	18.7921	1	0
GO:0009059	macromolecule biosynthetic process	6.66156	15.2584	0.732263	0.569532
GO:0016070	RNA metabolic process	6.60937	13.5307	0.722141	0.602379
GO:0043412	macromolecule modification	6.51237	10.8223	0.830344	0.193399
GO:0009451	RNA modification	5.7899	2.05045	0.803703	0.0356884
GO:0006766	vitamin metabolic process	5.58014	1.265	0.865439	0
GO:0006767	water-soluble vitamin metabolic process	5.57498	1.25004	0.788311	0.979912
GO:0009110	vitamin biosynthetic process	5.55932	1.20577	0.713801	0.980635
GO:0042364	water-soluble vitamin biosynthetic process	5.5565	1.19796	0.713999	0.364064
GO:0042886	amide transport	5.07116	0.391837	0.933362	0.514155
GO:0015833	peptide transport	4.99148	0.326155	0.906145	0
GO:0031667	response to nutrient levels	4.63282	0.14281	0.952326	0
GO:0006857	oligopeptide transport	4.51753	0.109511	0.909128	0.880269
GO:0016036	cellular response to phosphate starvation	3.54283	0.011605	0.94581	0.699714

## Sheet: ReviGO_orthologous_CmorethanB
TermID	Name	LogSize	Frequency	Uniqueness	Dispensability
GO:0009987	cellular process	7.37637	79.1252	1	0
GO:0008152	metabolic process	7.29334	65.3565	1	0
GO:0071704	organic substance metabolic process	7.24837	58.927	0.886185	0.257618
GO:0044238	primary metabolic process	7.21096	54.0631	0.889979	0.221288
GO:0044237	cellular metabolic process	7.17024	49.2253	0.889103	0.22261
GO:0006807	nitrogen compound metabolic process	7.16681	48.8376	0.894211	0.148745
GO:0043170	macromolecule metabolic process	7.0618	38.3486	0.882281	0.19244
GO:0034641	cellular nitrogen compound metabolic process	6.95787	30.187	0.846493	0.223185
GO:0009058	biosynthetic process	6.92889	28.2384	0.912441	0.0935113
GO:1901360	organic cyclic compound metabolic process	6.91386	27.2773	0.894029	0.119633
GO:1901576	organic substance biosynthetic process	6.91065	27.0768	0.754892	0.551776
GO:0044249	cellular biosynthetic process	6.86525	24.3892	0.741259	0.667826
GO:0065007	biological regulation	6.84078	23.0527	1	0
GO:0050794	regulation of cellular process	6.78781	20.4058	0.776154	0.643389
GO:0044271	cellular nitrogen compound biosynthetic process	6.7553	18.934	0.739541	0.61091
GO:0051179	localization	6.75203	18.7921	1	0
GO:0006810	transport	6.74364	18.4324	0.826684	0.579673
GO:0009059	macromolecule biosynthetic process	6.66156	15.2584	0.777456	0.569532
GO:0044281	small molecule metabolic process	6.6586	15.1547	0.926526	0.0377845
GO:1901362	organic cyclic compound biosynthetic process	6.63632	14.3966	0.784433	0.559328
GO:0018130	heterocycle biosynthetic process	6.61703	13.7713	0.757077	0.534962
GO:0019438	aromatic compound biosynthetic process	6.60683	13.4516	0.758265	0.510688
GO:0006793	phosphorus metabolic process	6.59769	13.1715	0.875659	0.176491
GO:0019222	regulation of metabolic process	6.59301	13.0304	0.797334	0.537281
GO:0006796	phosphate-containing compound metabolic process	6.58733	12.8611	0.861128	0.100609
GO:0034654	nucleobase-containing compound biosynthetic process	6.53469	11.3929	0.746111	0.170428
GO:0006355	regulation of DNA-templated transcription	6.4767	9.96893	0.727982	0
GO:0010467	gene expression	6.46511	9.70637	0.905939	0.0830857
GO:0006082	organic acid metabolic process	6.42721	8.89512	0.768008	0.571537
GO:0071702	organic substance transport	6.26102	6.0669	0.853999	0.610579
GO:0044283	small molecule biosynthetic process	6.25869	6.03446	0.739758	0.612512
GO:0005975	carbohydrate metabolic process	6.22012	5.52155	0.921079	0.0706352
GO:0071705	nitrogen compound transport	6.15698	4.77446	0.858992	0.385192
GO:0046394	carboxylic acid biosynthetic process	6.09593	4.14837	0.67678	0.54074
GO:0051641	cellular localization	6.05133	3.74346	0.854804	0.429136
GO:0015031	protein transport	5.9265	2.80829	0.80456	0.644535
GO:0070887	cellular response to chemical stimulus	5.7298	1.78542	0.988175	0
GO:0016192	vesicle-mediated transport	5.68875	1.62441	0.877912	0.214176
GO:0009069	serine family amino acid metabolic process	5.26189	0.607906	0.786671	0.0697247
GO:0006099	tricarboxylic acid cycle	5.21116	0.540877	0.924644	0.0503244
GO:0098771	inorganic ion homeostasis	5.03891	0.363791	1	0
GO:0006040	amino sugar metabolic process	4.91039	0.270601	0.953568	0
GO:0009311	oligosaccharide metabolic process	4.86873	0.245848	0.939463	0.0364454
GO:0006563	L-serine metabolic process	4.85792	0.239804	0.790815	0.577787
GO:0007034	vacuolar transport	4.76819	0.195044	0.859274	0.266292
GO:0005984	disaccharide metabolic process	4.61161	0.136001	0.942645	0.434086
GO:0042044	fluid transport	3.67348	0.0156796	0.922609	0.156583
GO:0006833	water transport	3.63134	0.0142294	0.917966	0

## Sheet: ReviGO_orthologous_MmorethanC
TermID	Name	LogSize	Frequency	Uniqueness	Dispensability
GO:0009987	cellular process	7.37637	79.1252	1	0
GO:0008152	metabolic process	7.29334	65.3565	1	0
GO:0071704	organic substance metabolic process	7.24837	58.927	0.81655	0.257618
GO:0044238	primary metabolic process	7.21096	54.0631	0.822795	0.22261
GO:0044237	cellular metabolic process	7.17024	49.2253	0.829227	0.206735
GO:0006807	nitrogen compound metabolic process	7.16681	48.8376	0.829751	0.148745
GO:0043170	macromolecule metabolic process	7.0618	38.3486	0.809818	0.19244
GO:0034641	cellular nitrogen compound metabolic process	6.95787	30.187	0.756601	0.305308
GO:1901564	organonitrogen compound metabolic process	6.95509	29.9938	0.794112	0.200888
GO:0009058	biosynthetic process	6.92889	28.2384	0.859562	0.0935113
GO:1901360	organic cyclic compound metabolic process	6.91386	27.2773	0.828978	0.11495
GO:1901576	organic substance biosynthetic process	6.91065	27.0768	0.722563	0.30667
GO:0006725	cellular aromatic compound metabolic process	6.89983	26.4103	0.779313	0.270239
GO:0046483	heterocycle metabolic process	6.8996	26.3963	0.779345	0.156123
GO:0044249	cellular biosynthetic process	6.86525	24.3892	0.68616	0.667826
GO:0044281	small molecule metabolic process	6.6586	15.1547	0.8824	0.0370288
GO:1901566	organonitrogen compound biosynthetic process	6.6435	14.6367	0.722974	0.562193
GO:0006082	organic acid metabolic process	6.42721	8.89512	0.659753	0.612512
GO:0044283	small molecule biosynthetic process	6.25869	6.03446	0.675275	0.441117
GO:0006259	DNA metabolic process	6.24175	5.80353	0.768966	0.437785
GO:0005975	carbohydrate metabolic process	6.22012	5.52155	0.875016	0.0894286
GO:0006950	response to stress	6.16884	4.90664	1	0
GO:0006396	RNA processing	6.08608	4.05529	0.762121	0.533545
GO:0034660	ncRNA metabolic process	6.05437	3.76976	0.769333	0.107425
GO:0044255	cellular lipid metabolic process	5.99198	3.26529	0.81218	0.0758161
GO:0006399	tRNA metabolic process	5.88066	2.527	0.765421	0.497267
GO:0072330	monocarboxylic acid biosynthetic process	5.47536	0.99381	0.668058	0.232886
GO:0042592	homeostatic process	5.31239	0.682858	1	0
GO:0019725	cellular homeostasis	5.1517	0.471679	0.962389	0
GO:0015979	photosynthesis	4.84127	0.230784	0.90027	0
GO:0019684	photosynthesis, light reaction	4.43143	0.0898169	0.875332	0.0549985
GO:0018904	ether metabolic process	3.51001	0.0107602	0.853633	0.17271
GO:0006662	glycerol ether metabolic process	3.39515	0.00825891	0.856543	0.0190451

## Sheet: ReviGO_orthologous_CmorethanM
TermID	Name	LogSize	Frequency	Uniqueness	Dispensability
GO:0009987	cellular process	7.37637	79.1252	1	0
GO:0008152	metabolic process	7.29334	65.3565	1	0
GO:0071704	organic substance metabolic process	7.24837	58.927	0.861888	0.257618
GO:0044238	primary metabolic process	7.21096	54.0631	0.86626	0.22261
GO:0044237	cellular metabolic process	7.17024	49.2253	0.870109	0.206735
GO:0006807	nitrogen compound metabolic process	7.16681	48.8376	0.871115	0.148745
GO:0043170	macromolecule metabolic process	7.0618	38.3486	0.851624	0.19244
GO:0034641	cellular nitrogen compound metabolic process	6.95787	30.187	0.792996	0.305308
GO:1901564	organonitrogen compound metabolic process	6.95509	29.9938	0.815977	0.200888
GO:0009058	biosynthetic process	6.92889	28.2384	0.892105	0.0935113
GO:1901360	organic cyclic compound metabolic process	6.91386	27.2773	0.865736	0.11495
GO:1901576	organic substance biosynthetic process	6.91065	27.0768	0.757184	0.166735
GO:0006725	cellular aromatic compound metabolic process	6.89983	26.4103	0.822882	0.270239
GO:0046483	heterocycle metabolic process	6.8996	26.3963	0.822906	0.214269
GO:0044249	cellular biosynthetic process	6.86525	24.3892	0.734187	0.667826
GO:0006139	nucleobase-containing compound metabolic process	6.85165	23.6369	0.691317	0.572483
GO:0065007	biological regulation	6.84078	23.0527	1	0
GO:0050794	regulation of cellular process	6.78781	20.4058	0.781859	0.643389
GO:0044271	cellular nitrogen compound biosynthetic process	6.7553	18.934	0.683171	0.61091
GO:0051179	localization	6.75203	18.7921	1	0
GO:0019538	protein metabolic process	6.74929	18.6739	0.772372	0.31635
GO:0006810	transport	6.74364	18.4324	0.96423	0.472126
GO:0009059	macromolecule biosynthetic process	6.66156	15.2584	0.760757	0.569532
GO:0044281	small molecule metabolic process	6.6586	15.1547	0.908586	0.0628269
GO:1901566	organonitrogen compound biosynthetic process	6.6435	14.6367	0.725995	0.562193
GO:1901362	organic cyclic compound biosynthetic process	6.63632	14.3966	0.72916	0.559328
GO:0018130	heterocycle biosynthetic process	6.61703	13.7713	0.704493	0.551776
GO:0019438	aromatic compound biosynthetic process	6.60683	13.4516	0.709427	0.547863
GO:0006793	phosphorus metabolic process	6.59769	13.1715	0.849883	0.120678
GO:0019222	regulation of metabolic process	6.59301	13.0304	0.80129	0.377547
GO:0034654	nucleobase-containing compound biosynthetic process	6.53469	11.3929	0.673246	0.523832
GO:0043412	macromolecule modification	6.51237	10.8223	0.854958	0.259397
GO:0006355	regulation of DNA-templated transcription	6.4767	9.96893	0.730508	0.573841
GO:0010467	gene expression	6.46511	9.70637	0.858026	0.161627
GO:0006082	organic acid metabolic process	6.42721	8.89512	0.756536	0.657318
GO:0019752	carboxylic acid metabolic process	6.41344	8.61761	0.75311	0.57712
GO:0036211	protein modification process	6.40319	8.41656	0.766434	0.525649
GO:0043603	amide metabolic process	6.29223	6.51896	0.876642	0.0638221
GO:1901135	carbohydrate derivative metabolic process	6.28532	6.41605	0.903573	0.0636029
GO:0009056	catabolic process	6.26047	6.05918	0.925018	0.0437178
GO:0019637	organophosphate metabolic process	6.25237	5.94718	0.766635	0.457285
GO:0006412	translation	6.1844	5.08567	0.684775	0.423508
GO:0055086	nucleobase-containing small molecule metabolic process	6.13323	4.52042	0.717114	0.290561
GO:0072521	purine-containing compound metabolic process	5.89224	2.59526	0.767205	0.229965
GO:1901565	organonitrogen compound catabolic process	5.87982	2.52211	0.813712	0.194697
GO:0006790	sulfur compound metabolic process	5.76821	1.95054	0.893404	0.0330245
GO:0016192	vesicle-mediated transport	5.68875	1.62441	0.973415	0.277853
GO:0007186	G protein-coupled receptor signaling pathway	5.6786	1.58687	0.84155	0
GO:0046700	heterocycle catabolic process	5.515	1.0888	0.811258	0.642358
GO:0009141	nucleoside triphosphate metabolic process	5.36051	0.762873	0.701144	0.401613
GO:0045893	positive regulation of DNA-templated transcription	5.33768	0.723807	0.796454	0.278893
GO:0009100	glycoprotein metabolic process	5.31548	0.687741	0.824935	0.117601
GO:0070085	glycosylation	5.31257	0.683151	0.947046	0.0293049
GO:0016311	dephosphorylation	5.30808	0.676116	0.830794	0.0805656
GO:0043413	macromolecule glycosylation	5.27632	0.628442	0.865348	0
GO:0006470	protein dephosphorylation	5.16454	0.485825	0.756979	0.402581
GO:0046034	ATP metabolic process	5.11944	0.437908	0.661428	0.617426
GO:0006817	phosphate ion transport	4.95539	0.300148	0.978012	0
GO:0006479	protein methylation	4.90114	0.2649	0.846382	0.360424
GO:0008213	protein alkylation	4.90114	0.2649	0.846382	0.382006
GO:0007205	protein kinase C-activating G protein-coupled receptor signaling pathway	3.95852	0.0302283	0.896811	0.376366

## Sheet: Legends
TermID	Gene Ontology ID
Name	Name of the GO term as defined in Gene ontology.
LogSize	Log10(Number of annotations for GO Term ID in selected species in the EBI GOA database).
Frequency	Proportion of selected GO term in the EBI GOA database for the selected species. Higher value implies more general terms, lower implies more specific ones.
Uniqueness	Measures whether the term is an outlier when compared semantically to the whole list. Calculated as 1-(average semantic similarity of a term to all other terms). More unique terms tend to be less dispensable.
Dispensability	he semantic similarity threshold at which the term was removed from the list and assigned to a cluster. Cluster representatives always have dispensability less than the user-specified 'allowed similarity' cutoff.
