# Supplementary material for: Transcriptomic analysis of early stages of ‘Candidatus Liberibacter asiaticus’ infection in susceptible and resistant species after inoculation by Diaphorina citri feeding on young shoots
Source: Front Plant Sci. 2025 Feb 20;16:1502953. doi: 10.3389/fpls.2025.1502953 (PMC11882604; doi:10.3389/fpls.2025.1502953)
Supplement: Supplementary file 2 [file DataSheet2.zip › Supplemental Table 2.xlsx]

## Sheet: Planilha1
Supplementary Table 1. Diaphorina citri adult survival after 48 h inoculation access period (IAP) on Citrus × sinensis, Murraya paniculata and Bergera koenigii in an acclimatized room at 25 °C. In the column “Psyllid survivel”, “1” means alive and “0” dead.
Days after psyllids confinement	Treatment	Plant number	Psyllid number	Psyllid survival
Citrus × sinensis
0	Negative psyllid	1	1	1
0	Negative psyllid	1	2	1
0	Negative psyllid	1	3	1
0	Negative psyllid	1	4	1
0	Negative psyllid	1	5	1
0	Negative psyllid	2	1	1
0	Negative psyllid	2	2	1
0	Negative psyllid	2	3	1
0	Negative psyllid	2	4	1
0	Negative psyllid	2	5	1
0	Negative psyllid	3	1	1
0	Negative psyllid	3	2	1
0	Negative psyllid	3	3	1
0	Negative psyllid	3	4	1
0	Negative psyllid	3	5	1
0	CLas-positive psyllid	1	1	1
0	CLas-positive psyllid	1	2	1
0	CLas-positive psyllid	1	3	1
0	CLas-positive psyllid	1	4	1
0	CLas-positive psyllid	1	5	1
0	CLas-positive psyllid	2	1	1
0	CLas-positive psyllid	2	2	1
0	CLas-positive psyllid	2	3	1
0	CLas-positive psyllid	2	4	1
0	CLas-positive psyllid	2	5	1
0	CLas-positive psyllid	3	1	1
0	CLas-positive psyllid	3	2	1
0	CLas-positive psyllid	3	3	1
0	CLas-positive psyllid	3	4	1
0	CLas-positive psyllid	3	5	1
10	Negative psyllid	1	1	1
10	Negative psyllid	1	2	1
10	Negative psyllid	1	3	1
10	Negative psyllid	1	4	1
10	Negative psyllid	1	5	1
10	Negative psyllid	2	1	1
10	Negative psyllid	2	2	1
10	Negative psyllid	2	3	1
10	Negative psyllid	2	4	1
10	Negative psyllid	2	5	1
10	Negative psyllid	3	1	1
10	Negative psyllid	3	2	1
10	Negative psyllid	3	3	1
10	Negative psyllid	3	4	1
10	Negative psyllid	3	5	1
10	Negative psyllid	4	1	1
10	Negative psyllid	4	2	1
10	Negative psyllid	4	3	1
10	Negative psyllid	4	4	1
10	Negative psyllid	4	5	1
10	Negative psyllid	5	1	1
10	Negative psyllid	5	2	1
10	Negative psyllid	5	3	1
10	Negative psyllid	5	4	1
10	Negative psyllid	5	5	1
10	Negative psyllid	6	1	1
10	Negative psyllid	6	2	1
10	Negative psyllid	6	3	1
10	Negative psyllid	6	4	1
10	Negative psyllid	6	5	1
10	CLas-positive psyllid	1	1	1
10	CLas-positive psyllid	1	2	1
10	CLas-positive psyllid	1	3	1
10	CLas-positive psyllid	1	4	1
10	CLas-positive psyllid	1	5	1
10	CLas-positive psyllid	2	1	1
10	CLas-positive psyllid	2	2	1
10	CLas-positive psyllid	2	3	1
10	CLas-positive psyllid	2	4	1
10	CLas-positive psyllid	2	5	1
10	CLas-positive psyllid	3	1	1
10	CLas-positive psyllid	3	2	1
10	CLas-positive psyllid	3	3	1
10	CLas-positive psyllid	3	4	1
10	CLas-positive psyllid	3	5	1
10	CLas-positive psyllid	4	1	1
10	CLas-positive psyllid	4	2	1
10	CLas-positive psyllid	4	3	1
10	CLas-positive psyllid	4	4	1
10	CLas-positive psyllid	4	5	1
10	CLas-positive psyllid	5	1	1
10	CLas-positive psyllid	5	2	1
10	CLas-positive psyllid	5	3	1
10	CLas-positive psyllid	5	4	1
10	CLas-positive psyllid	5	5	1
10	CLas-positive psyllid	6	1	1
10	CLas-positive psyllid	6	2	1
10	CLas-positive psyllid	6	3	1
10	CLas-positive psyllid	6	4	1
10	CLas-positive psyllid	6	5	1
20	Negative psyllid	1	1	1
20	Negative psyllid	1	2	1
20	Negative psyllid	1	3	1
20	Negative psyllid	1	4	1
20	Negative psyllid	1	5	1
20	Negative psyllid	2	1	1
20	Negative psyllid	2	2	1
20	Negative psyllid	2	3	1
20	Negative psyllid	2	4	1
20	Negative psyllid	2	5	1
20	Negative psyllid	3	1	1
20	Negative psyllid	3	2	1
20	Negative psyllid	3	3	1
20	Negative psyllid	3	4	1
20	Negative psyllid	3	5	1
20	CLas-positive psyllid	1	1	1
20	CLas-positive psyllid	1	2	1
20	CLas-positive psyllid	1	3	1
20	CLas-positive psyllid	1	4	1
20	CLas-positive psyllid	1	5	1
20	CLas-positive psyllid	2	1	1
20	CLas-positive psyllid	2	2	1
20	CLas-positive psyllid	2	3	1
20	CLas-positive psyllid	2	4	1
20	CLas-positive psyllid	2	5	1
20	CLas-positive psyllid	3	1	1
20	CLas-positive psyllid	3	2	1
20	CLas-positive psyllid	3	3	1
20	CLas-positive psyllid	3	4	1
20	CLas-positive psyllid	3	5	1
30	Negative psyllid	1	1	1
30	Negative psyllid	1	2	1
30	Negative psyllid	1	3	1
30	Negative psyllid	1	4	1
30	Negative psyllid	1	5	1
30	Negative psyllid	2	1	1
30	Negative psyllid	2	2	1
30	Negative psyllid	2	3	1
30	Negative psyllid	2	4	1
30	Negative psyllid	2	5	1
30	Negative psyllid	3	1	1
30	Negative psyllid	3	2	1
30	Negative psyllid	3	3	1
30	Negative psyllid	3	4	1
30	Negative psyllid	3	5	1
30	CLas-positive psyllid	1	1	1
30	CLas-positive psyllid	1	2	1
30	CLas-positive psyllid	1	3	1
30	CLas-positive psyllid	1	4	1
30	CLas-positive psyllid	1	5	1
30	CLas-positive psyllid	2	1	1
30	CLas-positive psyllid	2	2	1
30	CLas-positive psyllid	2	3	1
30	CLas-positive psyllid	2	4	1
30	CLas-positive psyllid	2	5	1
30	CLas-positive psyllid	3	1	1
30	CLas-positive psyllid	3	2	1
30	CLas-positive psyllid	3	3	1
30	CLas-positive psyllid	3	4	1
30	CLas-positive psyllid	3	5	1
60	Negative psyllid	1	1	0
60	Negative psyllid	1	2	1
60	Negative psyllid	1	3	1
60	Negative psyllid	1	4	1
60	Negative psyllid	1	5	1
60	Negative psyllid	2	1	1
60	Negative psyllid	2	2	1
60	Negative psyllid	2	3	1
60	Negative psyllid	2	4	1
60	Negative psyllid	2	5	1
60	Negative psyllid	3	1	1
60	Negative psyllid	3	2	1
60	Negative psyllid	3	3	1
60	Negative psyllid	3	4	1
60	Negative psyllid	3	5	1
60	CLas-positive psyllid	1	1	1
60	CLas-positive psyllid	1	2	1
60	CLas-positive psyllid	1	3	1
60	CLas-positive psyllid	1	4	1
60	CLas-positive psyllid	1	5	1
60	CLas-positive psyllid	2	1	1
60	CLas-positive psyllid	2	2	1
60	CLas-positive psyllid	2	3	1
60	CLas-positive psyllid	2	4	1
60	CLas-positive psyllid	2	5	1
60	CLas-positive psyllid	3	1	1
60	CLas-positive psyllid	3	2	1
60	CLas-positive psyllid	3	3	1
60	CLas-positive psyllid	3	4	1
60	CLas-positive psyllid	3	5	1
120	Negative psyllid	1	1	0
120	Negative psyllid	1	2	1
120	Negative psyllid	1	3	1
120	Negative psyllid	1	4	1
120	Negative psyllid	1	5	1
120	Negative psyllid	2	1	1
120	Negative psyllid	2	2	1
120	Negative psyllid	2	3	1
120	Negative psyllid	2	4	1
120	Negative psyllid	2	5	1
120	Negative psyllid	3	1	1
120	Negative psyllid	3	2	1
120	Negative psyllid	3	3	1
120	Negative psyllid	3	4	1
120	Negative psyllid	3	5	1
120	CLas-positive psyllid	1	1	1
120	CLas-positive psyllid	1	2	1
120	CLas-positive psyllid	1	3	1
120	CLas-positive psyllid	1	4	1
120	CLas-positive psyllid	1	5	1
120	CLas-positive psyllid	2	1	1
120	CLas-positive psyllid	2	2	1
120	CLas-positive psyllid	2	3	1
120	CLas-positive psyllid	2	4	1
120	CLas-positive psyllid	2	5	1
120	CLas-positive psyllid	3	1	1
120	CLas-positive psyllid	3	2	1
120	CLas-positive psyllid	3	3	1
120	CLas-positive psyllid	3	4	1
120	CLas-positive psyllid	3	5	1
180	Negative psyllid	1	1	1
180	Negative psyllid	1	2	1
180	Negative psyllid	1	3	1
180	Negative psyllid	1	4	1
180	Negative psyllid	1	5	1
180	Negative psyllid	2	1	1
180	Negative psyllid	2	2	1
180	Negative psyllid	2	3	1
180	Negative psyllid	2	4	1
180	Negative psyllid	2	5	1
180	Negative psyllid	3	1	1
180	Negative psyllid	3	2	1
180	Negative psyllid	3	3	1
180	Negative psyllid	3	4	1
180	Negative psyllid	3	5	1
180	CLas-positive psyllid	1	1	1
180	CLas-positive psyllid	1	2	1
180	CLas-positive psyllid	1	3	1
180	CLas-positive psyllid	1	4	1
180	CLas-positive psyllid	1	5	1
180	CLas-positive psyllid	2	1	1
180	CLas-positive psyllid	2	2	1
180	CLas-positive psyllid	2	3	1
180	CLas-positive psyllid	2	4	1
180	CLas-positive psyllid	2	5	1
180	CLas-positive psyllid	3	1	1
180	CLas-positive psyllid	3	2	1
180	CLas-positive psyllid	3	3	1
180	CLas-positive psyllid	3	4	1
180	CLas-positive psyllid	3	5	1
Murraya paniculata
0	Negative psyllid	1	1	1
0	Negative psyllid	1	2	1
0	Negative psyllid	1	3	1
0	Negative psyllid	1	4	1
0	Negative psyllid	1	5	1
0	Negative psyllid	2	1	1
0	Negative psyllid	2	2	1
0	Negative psyllid	2	3	1
0	Negative psyllid	2	4	1
0	Negative psyllid	2	5	1
0	Negative psyllid	3	1	1
0	Negative psyllid	3	2	1
0	Negative psyllid	3	3	1
0	Negative psyllid	3	4	1
0	Negative psyllid	3	5	1
0	CLas-positive psyllid	1	1	1
0	CLas-positive psyllid	1	2	1
0	CLas-positive psyllid	1	3	1
0	CLas-positive psyllid	1	4	1
0	CLas-positive psyllid	1	5	1
0	CLas-positive psyllid	2	1	1
0	CLas-positive psyllid	2	2	1
0	CLas-positive psyllid	2	3	1
0	CLas-positive psyllid	2	4	1
0	CLas-positive psyllid	2	5	1
0	CLas-positive psyllid	3	1	1
0	CLas-positive psyllid	3	2	1
0	CLas-positive psyllid	3	3	1
0	CLas-positive psyllid	3	4	1
0	CLas-positive psyllid	3	5	1
10	Negative psyllid	1	1	0
10	Negative psyllid	1	2	1
10	Negative psyllid	1	3	1
10	Negative psyllid	1	4	1
10	Negative psyllid	1	5	1
10	Negative psyllid	2	1	1
10	Negative psyllid	2	2	1
10	Negative psyllid	2	3	1
10	Negative psyllid	2	4	1
10	Negative psyllid	2	5	1
10	Negative psyllid	3	1	1
10	Negative psyllid	3	2	1
10	Negative psyllid	3	3	1
10	Negative psyllid	3	4	1
10	Negative psyllid	3	5	1
10	Negative psyllid	4	1	1
10	Negative psyllid	4	2	1
10	Negative psyllid	4	3	1
10	Negative psyllid	4	4	1
10	Negative psyllid	4	5	1
10	Negative psyllid	5	1	1
10	Negative psyllid	5	2	1
10	Negative psyllid	5	3	1
10	Negative psyllid	5	4	1
10	Negative psyllid	5	5	1
10	Negative psyllid	6	1	1
10	Negative psyllid	6	2	1
10	Negative psyllid	6	3	1
10	Negative psyllid	6	4	1
10	Negative psyllid	6	5	1
10	CLas-positive psyllid	1	1	1
10	CLas-positive psyllid	1	2	1
10	CLas-positive psyllid	1	3	1
10	CLas-positive psyllid	1	4	1
10	CLas-positive psyllid	1	5	1
10	CLas-positive psyllid	2	1	1
10	CLas-positive psyllid	2	2	1
10	CLas-positive psyllid	2	3	1
10	CLas-positive psyllid	2	4	1
10	CLas-positive psyllid	2	5	1
10	CLas-positive psyllid	3	1	1
10	CLas-positive psyllid	3	2	1
10	CLas-positive psyllid	3	3	1
10	CLas-positive psyllid	3	4	1
10	CLas-positive psyllid	3	5	1
10	CLas-positive psyllid	4	1	1
10	CLas-positive psyllid	4	2	1
10	CLas-positive psyllid	4	3	1
10	CLas-positive psyllid	4	4	1
10	CLas-positive psyllid	4	5	1
10	CLas-positive psyllid	5	1	1
10	CLas-positive psyllid	5	2	1
10	CLas-positive psyllid	5	3	1
10	CLas-positive psyllid	5	4	1
10	CLas-positive psyllid	5	5	1
10	CLas-positive psyllid	6	1	1
10	CLas-positive psyllid	6	2	1
10	CLas-positive psyllid	6	3	1
10	CLas-positive psyllid	6	4	1
10	CLas-positive psyllid	6	5	1
20	Negative psyllid	1	1	0
20	Negative psyllid	1	2	1
20	Negative psyllid	1	3	1
20	Negative psyllid	1	4	1
20	Negative psyllid	1	5	1
20	Negative psyllid	2	1	1
20	Negative psyllid	2	2	1
20	Negative psyllid	2	3	1
20	Negative psyllid	2	4	1
20	Negative psyllid	2	5	1
20	Negative psyllid	3	1	1
20	Negative psyllid	3	2	1
20	Negative psyllid	3	3	1
20	Negative psyllid	3	4	1
20	Negative psyllid	3	5	1
20	CLas-positive psyllid	1	1	1
20	CLas-positive psyllid	1	2	1
20	CLas-positive psyllid	1	3	1
20	CLas-positive psyllid	1	4	1
20	CLas-positive psyllid	1	5	1
20	CLas-positive psyllid	2	1	1
20	CLas-positive psyllid	2	2	1
20	CLas-positive psyllid	2	3	1
20	CLas-positive psyllid	2	4	1
20	CLas-positive psyllid	2	5	1
20	CLas-positive psyllid	3	1	1
20	CLas-positive psyllid	3	2	1
20	CLas-positive psyllid	3	3	1
20	CLas-positive psyllid	3	4	1
20	CLas-positive psyllid	3	5	1
30	Negative psyllid	1	1	1
30	Negative psyllid	1	2	1
30	Negative psyllid	1	3	1
30	Negative psyllid	1	4	1
30	Negative psyllid	1	5	1
30	Negative psyllid	2	1	1
30	Negative psyllid	2	2	1
30	Negative psyllid	2	3	1
30	Negative psyllid	2	4	1
30	Negative psyllid	2	5	1
30	Negative psyllid	3	1	1
30	Negative psyllid	3	2	1
30	Negative psyllid	3	3	1
30	Negative psyllid	3	4	1
30	Negative psyllid	3	5	1
30	CLas-positive psyllid	1	1	1
30	CLas-positive psyllid	1	2	1
30	CLas-positive psyllid	1	3	1
30	CLas-positive psyllid	1	4	1
30	CLas-positive psyllid	1	5	1
30	CLas-positive psyllid	2	1	1
30	CLas-positive psyllid	2	2	1
30	CLas-positive psyllid	2	3	1
30	CLas-positive psyllid	2	4	1
30	CLas-positive psyllid	2	5	1
30	CLas-positive psyllid	3	1	1
30	CLas-positive psyllid	3	2	1
30	CLas-positive psyllid	3	3	1
30	CLas-positive psyllid	3	4	1
30	CLas-positive psyllid	3	5	1
60	Negative psyllid	1	1	0
60	Negative psyllid	1	2	1
60	Negative psyllid	1	3	1
60	Negative psyllid	1	4	1
60	Negative psyllid	1	5	1
60	Negative psyllid	2	1	1
60	Negative psyllid	2	2	1
60	Negative psyllid	2	3	1
60	Negative psyllid	2	4	1
60	Negative psyllid	2	5	1
60	Negative psyllid	3	1	1
60	Negative psyllid	3	2	1
60	Negative psyllid	3	3	1
60	Negative psyllid	3	4	1
60	Negative psyllid	3	5	1
60	CLas-positive psyllid	1	1	1
60	CLas-positive psyllid	1	2	1
60	CLas-positive psyllid	1	3	1
60	CLas-positive psyllid	1	4	1
60	CLas-positive psyllid	1	5	1
60	CLas-positive psyllid	2	1	1
60	CLas-positive psyllid	2	2	1
60	CLas-positive psyllid	2	3	1
60	CLas-positive psyllid	2	4	1
60	CLas-positive psyllid	2	5	1
60	CLas-positive psyllid	3	1	1
60	CLas-positive psyllid	3	2	1
60	CLas-positive psyllid	3	3	1
60	CLas-positive psyllid	3	4	1
60	CLas-positive psyllid	3	5	1
Bergera koenigii
0	Negative psyllid	1	1	0
0	Negative psyllid	1	2	1
0	Negative psyllid	1	3	1
0	Negative psyllid	1	4	1
0	Negative psyllid	1	5	1
0	Negative psyllid	2	1	1
0	Negative psyllid	2	2	1
0	Negative psyllid	2	3	1
0	Negative psyllid	2	4	1
0	Negative psyllid	2	5	1
0	Negative psyllid	3	1	1
0	Negative psyllid	3	2	1
0	Negative psyllid	3	3	1
0	Negative psyllid	3	4	1
0	Negative psyllid	3	5	1
0	CLas-positive psyllid	1	1	1
0	CLas-positive psyllid	1	2	1
0	CLas-positive psyllid	1	3	1
0	CLas-positive psyllid	1	4	1
0	CLas-positive psyllid	1	5	1
0	CLas-positive psyllid	2	1	1
0	CLas-positive psyllid	2	2	1
0	CLas-positive psyllid	2	3	1
0	CLas-positive psyllid	2	4	1
0	CLas-positive psyllid	2	5	1
0	CLas-positive psyllid	3	1	1
0	CLas-positive psyllid	3	2	1
0	CLas-positive psyllid	3	3	1
0	CLas-positive psyllid	3	4	1
0	CLas-positive psyllid	3	5	1
10	Negative psyllid	1	1	1
10	Negative psyllid	1	2	1
10	Negative psyllid	1	3	1
10	Negative psyllid	1	4	1
10	Negative psyllid	1	5	1
10	Negative psyllid	2	1	1
10	Negative psyllid	2	2	1
10	Negative psyllid	2	3	1
10	Negative psyllid	2	4	1
10	Negative psyllid	2	5	1
10	Negative psyllid	3	1	1
10	Negative psyllid	3	2	1
10	Negative psyllid	3	3	1
10	Negative psyllid	3	4	1
10	Negative psyllid	3	5	1
10	Negative psyllid	4	1	1
10	Negative psyllid	4	2	1
10	Negative psyllid	4	3	1
10	Negative psyllid	4	4	1
10	Negative psyllid	4	5	1
10	Negative psyllid	5	1	1
10	Negative psyllid	5	2	1
10	Negative psyllid	5	3	1
10	Negative psyllid	5	4	1
10	Negative psyllid	5	5	1
10	Negative psyllid	6	1	1
10	Negative psyllid	6	2	1
10	Negative psyllid	6	3	1
10	Negative psyllid	6	4	1
10	Negative psyllid	6	5	1
10	CLas-positive psyllid	1	1	1
10	CLas-positive psyllid	1	2	1
10	CLas-positive psyllid	1	3	1
10	CLas-positive psyllid	1	4	1
10	CLas-positive psyllid	1	5	1
10	CLas-positive psyllid	2	1	1
10	CLas-positive psyllid	2	2	1
10	CLas-positive psyllid	2	3	1
10	CLas-positive psyllid	2	4	1
10	CLas-positive psyllid	2	5	1
10	CLas-positive psyllid	3	1	1
10	CLas-positive psyllid	3	2	1
10	CLas-positive psyllid	3	3	1
10	CLas-positive psyllid	3	4	1
10	CLas-positive psyllid	3	5	1
10	CLas-positive psyllid	4	1	1
10	CLas-positive psyllid	4	2	1
10	CLas-positive psyllid	4	3	1
10	CLas-positive psyllid	4	4	1
10	CLas-positive psyllid	4	5	1
10	CLas-positive psyllid	5	1	1
10	CLas-positive psyllid	5	2	1
10	CLas-positive psyllid	5	3	1
10	CLas-positive psyllid	5	4	1
10	CLas-positive psyllid	5	5	1
10	CLas-positive psyllid	6	1	1
10	CLas-positive psyllid	6	2	1
10	CLas-positive psyllid	6	3	1
10	CLas-positive psyllid	6	4	1
10	CLas-positive psyllid	6	5	1
20	Negative psyllid	1	1	0
20	Negative psyllid	1	2	0
20	Negative psyllid	1	3	1
20	Negative psyllid	1	4	1
20	Negative psyllid	1	5	1
20	Negative psyllid	2	1	1
20	Negative psyllid	2	2	1
20	Negative psyllid	2	3	1
20	Negative psyllid	2	4	1
20	Negative psyllid	2	5	1
20	Negative psyllid	3	1	1
20	Negative psyllid	3	2	1
20	Negative psyllid	3	3	1
20	Negative psyllid	3	4	1
20	Negative psyllid	3	5	1
20	CLas-positive psyllid	1	1	1
20	CLas-positive psyllid	1	2	1
20	CLas-positive psyllid	1	3	1
20	CLas-positive psyllid	1	4	1
20	CLas-positive psyllid	1	5	1
20	CLas-positive psyllid	2	1	1
20	CLas-positive psyllid	2	2	1
20	CLas-positive psyllid	2	3	1
20	CLas-positive psyllid	2	4	1
20	CLas-positive psyllid	2	5	1
20	CLas-positive psyllid	3	1	1
20	CLas-positive psyllid	3	2	1
20	CLas-positive psyllid	3	3	1
20	CLas-positive psyllid	3	4	1
20	CLas-positive psyllid	3	5	1
30	Negative psyllid	1	1	0
30	Negative psyllid	1	2	1
30	Negative psyllid	1	3	1
30	Negative psyllid	1	4	1
30	Negative psyllid	1	5	1
30	Negative psyllid	2	1	1
30	Negative psyllid	2	2	1
30	Negative psyllid	2	3	1
30	Negative psyllid	2	4	1
30	Negative psyllid	2	5	1
30	Negative psyllid	3	1	1
30	Negative psyllid	3	2	1
30	Negative psyllid	3	3	1
30	Negative psyllid	3	4	1
30	Negative psyllid	3	5	1
30	CLas-positive psyllid	1	1	1
30	CLas-positive psyllid	1	2	1
30	CLas-positive psyllid	1	3	1
30	CLas-positive psyllid	1	4	1
30	CLas-positive psyllid	1	5	1
30	CLas-positive psyllid	2	1	1
30	CLas-positive psyllid	2	2	1
30	CLas-positive psyllid	2	3	1
30	CLas-positive psyllid	2	4	1
30	CLas-positive psyllid	2	5	1
30	CLas-positive psyllid	3	1	1
30	CLas-positive psyllid	3	2	1
30	CLas-positive psyllid	3	3	1
30	CLas-positive psyllid	3	4	1
30	CLas-positive psyllid	3	5	1
60	Negative psyllid	1	1	1
60	Negative psyllid	1	2	1
60	Negative psyllid	1	3	1
60	Negative psyllid	1	4	1
60	Negative psyllid	1	5	1
60	Negative psyllid	2	1	1
60	Negative psyllid	2	2	1
60	Negative psyllid	2	3	1
60	Negative psyllid	2	4	1
60	Negative psyllid	2	5	1
60	Negative psyllid	3	1	1
60	Negative psyllid	3	2	1
60	Negative psyllid	3	3	1
60	Negative psyllid	3	4	1
60	Negative psyllid	3	5	1
60	CLas-positive psyllid	1	1	1
60	CLas-positive psyllid	1	2	1
60	CLas-positive psyllid	1	3	1
60	CLas-positive psyllid	1	4	1
60	CLas-positive psyllid	1	5	1
60	CLas-positive psyllid	2	1	1
60	CLas-positive psyllid	2	2	1
60	CLas-positive psyllid	2	3	1
60	CLas-positive psyllid	2	4	1
60	CLas-positive psyllid	2	5	1
60	CLas-positive psyllid	3	1	1
60	CLas-positive psyllid	3	2	1
60	CLas-positive psyllid	3	3	1
60	CLas-positive psyllid	3	4	1
60	CLas-positive psyllid	3	5	1
