# Supplementary material for: Transcriptomic analysis of early stages of ‘Candidatus Liberibacter asiaticus’ infection in susceptible and resistant species after inoculation by Diaphorina citri feeding on young shoots
Source: Front Plant Sci. 2025 Feb 20;16:1502953. doi: 10.3389/fpls.2025.1502953 (PMC11882604; doi:10.3389/fpls.2025.1502953)
Supplement: Supplementary file 3 [file DataSheet3.zip]

Archive with 3 entries (3 files):
- report_mapping.Citrus_genome.tsv
- report_mapping.Bergera_transcriptome.tsv
- report_mapping.Murraya_genome.tsv
