# Supplementary material for: Transcriptomic analysis of early stages of ‘Candidatus Liberibacter asiaticus’ infection in susceptible and resistant species after inoculation by Diaphorina citri feeding on young shoots
Source: Front Plant Sci. 2025 Feb 20;16:1502953. doi: 10.3389/fpls.2025.1502953 (PMC11882604; doi:10.3389/fpls.2025.1502953)
Supplement: Supplementary file 3 [file DataSheet3.zip › report_mapping.Citrus_genome.tsv]

sample	uniquely-mapped_reads	uniquely_mapped_percentage	gene-assigned_reads
C.Las.000.1	29737570	68.92%	26444906
C.Las.000.2	29378951	67.82%	25906580
C.Las.000.3	23755340	68.18%	21127026
C.Las.010.1	26597316	60.81%	23263802
C.Las.010.2	26080934	64.09%	23034781
C.Las.010.3	30036062	60.81%	26338377
C.Las.010.4	23859830	58.07%	20497742
C.Las.010.5	23558038	57.09%	20082898
C.Las.010.6	22497913	57.49%	19171533
C.Las.020.1	22930383	55.57%	20117876
C.Las.020.2	17633673	58.55%	15604856
C.Las.020.3	26457286	64.78%	22826646
C.Las.030.1	20205500	55.58%	17418744
C.Las.030.2	23364890	55.12%	20201580
C.Las.030.3	24087152	51.10%	20693620
C.Las.060.1	20813396	53.26%	16400468
C.Las.060.2	13991504	32.92%	11941393
C.Las.060.3	24211996	60.57%	20666967
C.Las.120.1	23327225	50.47%	18718984
C.Las.120.2	22712683	50.34%	18202877
C.Las.180.1	1848080	4.03%	904014
C.Las.180.2	21863113	48.37%	17173947
C.Las.180.3	23325310	50.51%	18353617
C.h.000.1	31166536	70.38%	27799831
C.h.000.2	41999038	70.16%	37079342
C.h.000.3	26346247	68.31%	23395986
C.h.010.1	24095007	61.37%	21008278
C.h.010.2	23401987	63.35%	20479154
C.h.010.3	21036990	62.94%	18504355
C.h.010.4	25320489	59.06%	21354220
C.h.010.5	25036889	60.10%	21229118
C.h.010.6	23598858	59.59%	20047203
C.h.020.1	24180052	68.22%	21222915
C.h.020.2	28462290	58.77%	25008727
C.h.020.3	30685085	61.79%	25126215
C.h.030.1	13875125	52.22%	11940854
C.h.030.2	28642009	56.84%	24967208
C.h.030.3	21208076	50.10%	16842389
C.h.060.1	29512018	70.83%	24682118
C.h.060.2	27508782	63.19%	23785926
C.h.060.3	26573543	61.01%	22901073
C.h.120.1	20892161	45.31%	17159318
C.h.120.2	21596164	46.69%	17203131
C.h.120.3	17114188	45.44%	13673074
C.h.180.1	22272620	48.21%	17577279
C.h.180.2	19759098	45.09%	15621923
C.h.180.3	1932937	5.24%	1003218
C.h.prior.1	23711575	68.71%	20923643
C.h.prior.2	28244953	67.21%	24996329
C.h.prior.3	33422741	68.92%	29589822
