# Supplementary material for: Transcriptomic analysis of early stages of ‘Candidatus Liberibacter asiaticus’ infection in susceptible and resistant species after inoculation by Diaphorina citri feeding on young shoots
Source: Front Plant Sci. 2025 Feb 20;16:1502953. doi: 10.3389/fpls.2025.1502953 (PMC11882604; doi:10.3389/fpls.2025.1502953)
Supplement: Supplementary file 3 [file DataSheet3.zip › report_mapping.Bergera_transcriptome.tsv]

sample	uniquely-mapped_reads	uniquely_mapped_percentage	gene-assigned_reads
B.Las.000.1	30457446	81.44%	30457446
B.Las.000.2	33719961	81.53%	33719957
B.Las.000.3	29923983	82.32%	29923982
B.Las.010.1	37438063	82.70%	37438062
B.Las.010.2	39886043	86.14%	39886043
B.Las.010.3	33079248	84.40%	33079248
B.Las.010.4	38731063	84.15%	38731061
B.Las.010.5	29677152	83.12%	29677146
B.Las.010.6	31942062	84.01%	31942057
B.Las.020.1	51359448	85.56%	51359441
B.Las.020.2	31456273	85.24%	31456273
B.Las.020.3	32009448	87.05%	32009448
B.Las.030.1	34383718	86.54%	34383715
B.Las.030.2	33946541	87.74%	33946541
B.Las.030.3	30247215	85.78%	30247215
B.Las.060.1	34806966	85.70%	34806966
B.Las.060.2	43449861	87.97%	43449855
B.Las.060.3	41140026	87.65%	41140026
B.h.000.1	37126074	85.38%	37126074
B.h.000.2	31917326	85.60%	31917318
B.h.000.3	31844246	83.14%	31844246
B.h.010.1	34865605	81.80%	34865605
B.h.010.2	32508855	82.96%	32508855
B.h.010.3	43128169	83.59%	43128167
B.h.010.4	37021408	86.12%	37021404
B.h.010.5	39299296	86.66%	39299295
B.h.010.6	36705935	82.79%	36705934
B.h.020.1	23324284	85.09%	23324284
B.h.020.2	33928907	85.96%	33928907
B.h.020.3	47825868	86.12%	47825868
B.h.030.1	35851086	86.34%	35851086
B.h.030.2	36862184	86.25%	36862184
B.h.030.3	36087677	85.76%	36087677
B.h.060.1	20689312	86.73%	20689303
B.h.060.2	34889428	86.51%	34889428
B.h.060.3	39027578	81.89%	39027578
B.h.prior.1	41188510	84.82%	41188507
B.h.prior.2	34709158	84.67%	34709158
B.h.prior.3	30145699	80.68%	30145699
