# Supplementary material for: Transcriptomic analysis of early stages of ‘Candidatus Liberibacter asiaticus’ infection in susceptible and resistant species after inoculation by Diaphorina citri feeding on young shoots
Source: Front Plant Sci. 2025 Feb 20;16:1502953. doi: 10.3389/fpls.2025.1502953 (PMC11882604; doi:10.3389/fpls.2025.1502953)
Supplement: Supplementary file 3 [file DataSheet3.zip › report_mapping.Murraya_genome.tsv]

sample	uniquely-mapped_reads	uniquely_mapped_percentage	gene-assigned_reads
M.Las.000.1	52021559	90.48%	26267598
M.Las.000.2	25530432	86.48%	16034325
M.Las.000.3	32147637	85.96%	19473743
M.Las.010.1	35800150	90.01%	21591043
M.Las.010.2	33289430	88.30%	17436862
M.Las.010.3	38458321	89.87%	17222641
M.Las.010.4	39532415	90.67%	17209817
M.Las.010.5	40892771	88.90%	16576922
M.Las.010.6	42036577	90.99%	19763913
M.Las.020.1	35533724	88.81%	17020739
M.Las.020.2	31837736	84.73%	14834856
M.Las.020.3	37790218	91.29%	15200796
M.Las.030.1	28313157	90.39%	13159861
M.Las.030.2	39463149	92.96%	19698619
M.Las.030.3	44166363	88.11%	24447527
M.Las.060.1	39898964	91.44%	19737938
M.Las.060.2	32432244	83.79%	15745836
M.Las.060.3	46687494	89.54%	21381772
M.h.000.1	35307822	85.20%	18088779
M.h.000.2	28385889	87.40%	16047960
M.h.000.3	56719623	90.32%	26339272
M.h.010.1	34340807	89.04%	18849856
M.h.010.2	32569685	86.96%	17938446
M.h.010.3	38511682	89.88%	16997159
M.h.010.4	38124505	90.87%	16035178
M.h.010.5	41649051	90.63%	21040261
M.h.010.6	41220587	89.85%	20741075
M.h.020.1	49687848	90.68%	23871367
M.h.020.2	31316504	90.08%	14203315
M.h.020.3	44421797	91.64%	19932033
M.h.030.1	36221826	89.25%	21382371
M.h.030.2	49778783	89.00%	24792301
M.h.030.3	44807287	91.74%	19774415
M.h.060.1	37637833	91.39%	17689189
M.h.060.2	28479525	88.73%	12022880
M.h.060.3	36915219	91.17%	14130436
M.h.prior.1	34989781	89.06%	21189137
M.h.prior.2	33407933	90.15%	20481991
M.h.prior.3	48356536	88.09%	27931601
